# Supplementary material for: Developing and validating a dynamic model of water production by direct-contact membrane distillation
Source: PLoS One. 2020 Mar 24;15(3):e0230207. doi: 10.1371/journal.pone.0230207 (PMC7092998; doi:10.1371/journal.pone.0230207)
Supplement: S1 Data — (XLSX) [file pone.0230207.s002.xlsx]

## Sheet: Q=50
	Volume Flow Rate	T_Ein	T_Eout	T_Cin	T_Cout	Mass Flux	TDS_E	TDS_C
	[Lit/h]	[C]	[C]	[C]	[C]	[kg/m2.h]	[ppm]	[ppm]
	50	50	25.2	24.89	45.28	0.1079	613.88	0.94 ± 0.01
	50	60	25.5	24.73	53.62	0.1542	609.43	0.84 ± 0.01
	50	70	25.8	24.55	59.52	0.219	575.39	1.05 ± 0.01
	50	80	26.2	24.55	66.28	0.275	559.13	1.2 ± 0.02

## Sheet: Q=100
	Volume Flow Rate	T_Ein	T_Eout	T_Cin	T_Cout	Mass Flux	TDS	TDS_C
	[Lit/h]	[C]	[C]	[C]	[C]	[kg/m2.h]	ppm	[ppm]
	100	50	26.1	24.87	46	0.1951	462.37	3.83
	100	60	26.3	24.86	54.35	0.3	492.62	3.57
	100	70	26.5	24.65	62.55	0.4143	539.1	3.3
	100	80	26.7	24.96	71	0.562	591.69	2.97

## Sheet: Q=200
	Volume Flow Rate	T_Ein	T_Eout	T_C	T_Cout	Mass Flux	TDS_E	TDS_C
	[Lit/h]	[C]	[C]	[C]	[C]	[kg/m2.h]	[ppm]	[ppm]
	200.01	50	26.52	24.5	47.85	0.4101	627.47	1.53		26.42
	200	60	27.52	25.06	57.25	0.6978	686.83	1.68		27.12
	200.01	70	28.53	24.93	66.57	0.9456	690.2	1.8		27.93
	200	80	29.53	24.78	75.9	1.2776	756	1.92		28.83
									49.8	55.7

## Sheet: Q=300
	Volume Flow Rate	T_Ein	T_Eout	T_C	T_Cout	Mass Flux	TDS	TDS_C
	[Lit/h]	[C]	[C]	[C]	[C]	[kg/m2.h]	ppm	[ppm]
	300	50	26.54	24.85	47.8	0.6324	775.58	0.93
	300	60	27.67	24.88	57.15	0.95	815.13	0.972
	300	70	28.4	24.87	66.5	1.3	820.48	1.19
	300	80	29.8	25.03	75.7	1.7138	808.07	1.22
	0.046	0.113	0.161	0.228	0.28	0.139
