# Supplementary material for: Developing and validating a dynamic model of water production by direct-contact membrane distillation
Source: PLoS One. 2020 Mar 24;15(3):e0230207. doi: 10.1371/journal.pone.0230207 (PMC7092998; doi:10.1371/journal.pone.0230207)
Supplement: S2 Data — (XLSX) [file pone.0230207.s003.xlsx]

## Sheet: 50
Time	Tein	Teout	Tcout	Tcin	mw	FR
0	18.77	19.61	19.48	19.07	0	0
0.166667	18.77	19.6	19.48	19.08	0	5.24161
0.333333	18.77	19.6	19.48	19.07	0	8.63137
0.5	18.78	19.6	19.48	19.07	0	6.62471
0.666667	18.77	19.6	19.47	19.07	0	8.87297
0.833333	18.77	19.61	19.48	19.07	0	8.1467
1	18.77	19.62	19.47	19.06	0	6.96904
1.16667	18.76	19.62	19.47	19.07	0	7.14699
1.33333	18.77	19.62	19.47	19.07	0	3.23929
1.5	18.76	19.63	19.47	19.07	0	3.12789
1.66667	18.76	19.63	19.47	19.06	0	3.95833
1.83333	18.75	19.64	19.48	19.07	0	5.58594
2	18.76	19.64	19.47	19.06	0	6.1357
2.16667	18.76	19.65	19.48	19.06	0	5.31973
2.33333	18.75	19.65	19.43	19.06	0	7.56076
2.5	18.78	19.6	19.29	19.07	0	30.7639
2.66667	18.87	19.47	19.24	19.06	0	59.0842
2.83333	18.9	19.38	19.22	19.04	0	55.9346
3	18.93	19.33	19.21	19.03	0	45.5136
3.16667	18.99	19.31	19.21	19.05	0	45.23
3.33333	19.05	19.29	19.22	19.05	0	50.8652
3.5	19.09	19.28	19.2	19.06	0	53.6039
3.66667	19.09	19.28	19.21	19.08	0	47.9803
3.83333	19.11	19.28	19.2	19.11	0	49.6441
4	19.12	19.27	19.2	19.15	0	53.2784
4.16667	19.12	19.27	19.18	19.19	0	45.013
4.33333	19.13	19.26	19.18	19.21	0	46.2268
4.5	19.13	19.27	19.17	19.23	0	51.5394
4.66667	19.13	19.26	19.17	19.24	0	53.8368
4.83333	19.13	19.26	19.17	19.25	0	49.1681
5	19.13	19.27	19.16	19.25	0	49.3837
5.16667	19.13	19.26	19.15	19.25	0	58.5127
5.33333	19.13	19.27	19.15	19.25	0	50.6742
5.5	19.13	19.27	19.14	19.24	0	43.2769
5.66667	19.4	19.26	19.12	19.23	0	48.7876
5.83333	20.88	19.27	19.13	19.21	0	48.2711
6	23.74	19.27	19.12	19.19	0	52.7083
6.16667	26.66	19.26	19.11	19.16	0	51.4424
6.33333	29.66	19.27	19.12	19.14	0	44.4473
6.5	32.74	19.26	19.11	19.12	0	53.3435
6.66667	35.63	19.26	19.13	19.11	0	51.4337
6.83333	38.31	19.26	19.12	19.09	0	47.7836
7	41	19.26	19.11	19.08	0	50.6322
7.16667	43.48	19.26	19.11	19.06	0	52.037
7.33333	45.76	19.26	19.11	19.04	0	49.009
7.5	48.04	19.26	19.14	19.02	0	50.9115
7.66667	50.19	19.25	19.3	19.01	0	56.2645
7.83333	51.84	19.27	19.64	18.99	0	48.3565
8	52.98	19.26	20.1	18.98	0	44.8322
8.16667	54.21	19.26	20.55	18.97	0	48.8802
8.33333	54.92	19.26	21.08	18.96	0	52.2627
8.5	55.3	19.25	21.46	18.96	0	50.9881
8.66667	55.16	19.26	21.9	18.96	0	48.6531
8.83333	54.61	19.27	22.37	18.95	0	49.0032
9	53.74	19.27	22.86	18.95	0	48.5258
9.16667	52.73	19.25	23.61	18.94	0	53.193
9.33333	51.67	19.26	24.15	18.94	0	52.0862
9.5	50.61	19.26	25.04	18.94	0	48.0064
9.66667	49.65	19.27	25.71	18.94	0	47.0009
9.83333	48.7	19.26	26.44	18.93	0	49.8987
10	47.69	19.26	27.18	18.93	0	51.1791
10.1667	46.84	19.26	27.9	18.93	0	44.5862
10.3333	46.25	19.25	28.61	18.93	0	50.1027
10.5	46.02	19.26	29.18	18.93	0	54.6195
10.6667	46.19	19.25	29.76	18.93	0	52.4421
10.8333	46.65	19.26	30.34	18.93	0	52.0515
11	47.34	19.26	30.9	18.92	0	53.7891
11.1667	48.16	19.25	31.44	18.92	0	52.4812
11.3333	49.2	19.26	31.72	18.93	0	50.0101
11.5	50.34	19.25	32.05	18.92	0	49.9609
11.6667	51.8	19.26	32.17	18.93	0	46.4627
11.8333	53.44	19.26	32.46	18.93	0	51.9589
12	55.3	19.25	32.66	18.93	0	46.7216
12.1667	57.31	19.25	32.91	18.93	0	45.6698
12.3333	59.14	19.25	33.11	18.93	0	52.2902
12.5	60.43	19.25	33.31	18.93	0	48.9829
12.6667	61.12	19.25	33.55	18.93	0	46.8924
12.8333	61.29	19.25	33.64	18.93	0	48.4997
13	60.85	19.25	33.98	18.94	0	51.4887
13.1667	60.09	19.24	34.3	18.94	0	53.6212
13.3333	59.27	19.24	34.85	18.93	0	49.8076
13.5	58.39	19.24	35.13	18.93	0	48.1453
13.6667	57.42	19.25	35.56	18.93	0	50.1288
13.8333	56.39	19.24	36.02	18.93	0	52.3785
14	55.46	19.24	36.33	18.94	0	50.5628
14.1667	54.6	19.25	37.01	18.94	0	46.4077
14.3333	53.74	19.24	37.01	18.94	0	49.0639
14.5	52.9	19.24	37.45	18.94	0	50.0304
14.6667	52.08	19.24	38.04	18.94	0	52.7098
14.8333	51.32	19.24	38.44	18.94	0	50.1129
15	50.56	19.24	38.79	18.94	0	45.6742
15.1667	49.79	19.24	38.97	18.94	0	53.993
15.3333	49.12	19.24	39.64	18.94	0	54.3649
15.5	48.64	19.23	39.51	18.94	0	50.6872
15.6667	48.29	19.23	40	18.95	0	49.3576
15.8333	48.06	19.23	39.99	18.94	0	44.3822
16	47.92	19.23	39.92	18.94	0	45.2749
16.1667	48.07	19.23	39.98	18.94	0	52.9297
16.3333	48.58	19.23	40.42	18.94	0	53.0585
16.5	49.39	19.23	40.4	18.94	0	50.1042
16.6667	50.3	19.23	40.34	18.94	0	52.7127
16.8333	51.16	19.24	40.65	18.94	0	49.9884
17	52.05	19.23	40.54	18.94	0	48.329
17.1667	53.09	19.23	40.52	18.94	0	54.9537
17.3333	54	19.23	40.4	18.94	0	47.921
17.5	54.8	19.23	40.29	18.94	0	46.0648
17.6667	55.44	19.22	40.31	18.94	0	53.4216
17.8333	55.79	19.23	40.35	18.94	0	47.3785
18	55.73	19.22	40.49	18.94	0	49.4285
18.1667	55.42	19.22	40.49	18.94	0	49.8828
18.3333	54.95	19.22	40.63	18.94	0	51.0229
18.5	54.43	19.22	40.67	18.95	0	54.5616
18.6667	53.93	19.21	40.74	18.95	0	47.2902
18.8333	53.37	19.22	40.67	18.94	0	46.577
19	52.78	19.22	40.72	18.95	0	52.1571
19.1667	52.13	19.22	41.04	18.95	0	54.2607
19.3333	51.58	19.22	41.32	18.95	0	49.6976
19.5	51.06	19.22	41.23	18.95	0	42.215
19.6667	50.52	19.21	41.16	18.94	0	46.6594
19.8333	49.96	19.21	41.38	18.95	0	54.0451
20	49.48	19.21	41.58	18.95	0	52.5405
20.1667	49.12	19.21	41.77	18.95	0	53.9468
20.3333	48.87	19.21	41.86	18.95	0	51.9227
20.5	48.7	19.21	42	18.95	0	45.1331
20.6667	48.59	19.22	41.85	18.95	0	45.7711
20.8333	48.55	19.21	41.99	18.95	0	54.5804
21	48.65	19.21	41.89	18.96	0	53.7674
21.1667	48.97	19.21	42.06	18.95	0	45.5281
21.3333	49.54	19.21	42.14	18.95	0	49.0278
21.5	50.15	19.21	41.99	18.96	0	49.4994
21.6667	50.93	19.21	41.67	18.95	0	46.5292
21.8333	51.97	19.2	41.68	18.95	0	50.2575
22	53.05	19.2	41.77	18.96	0	56.7867
22.1667	53.94	19.21	41.8	18.96	0	56.7419
22.3333	54.56	19.21	41.65	18.96	0	48.2812
22.5	54.83	19.2	41.72	18.96	0	42.4306
22.6667	54.97	19.2	41.39	18.96	0	45.1996
22.8333	54.93	19.2	41.55	18.96	0	53.1568
23	54.69	19.2	41.5	18.96	0	54.3128
23.1667	54.27	19.2	41.4	18.96	0	49.3967
23.3333	53.84	19.2	41.47	18.96	0	44.77
23.5	53.39	19.2	41.38	18.96	0	49.9552
23.6667	52.93	19.19	41.52	18.96	0	59.3938
23.8333	52.47	19.2	41.64	18.96	0	47.7503
24	52.03	19.19	41.42	18.96	0	46.7433
24.1667	51.6	19.2	41.7	18.96	0	50.5252
24.3333	51.14	19.2	41.81	18.97	0	46.0576
24.5	50.64	19.19	41.77	18.97	0	51.1892
24.6667	50.2	19.19	41.92	18.98	0	48.5417
24.8333	49.8	19.2	42.17	18.98	0	47.6736
25	49.42	19.2	42.08	18.97	0	51.3354
25.1667	49.09	19.2	42.19	18.98	0	49.1016
25.3333	48.83	19.2	42.3	18.98	0	49.6513
25.5	48.69	19.19	42.59	18.97	0	50.6872
25.6667	48.7	19.19	42.46	18.98	0	48.6444
25.8333	48.86	19.19	42.41	18.98	0	49.9103
26	49.18	19.19	42.69	18.98	0	54.8655
26.1667	49.61	19.2	42.96	18.98	0	51.1979
26.3333	50.05	19.2	42.89	18.99	0	51.535
26.5	50.54	19.19	42.86	18.99	0	48.9308
26.6667	51.08	19.2	42.6	18.99	0	47.1354
26.8333	51.67	19.19	42.56	18.99	0	52.976
27	52.21	19.19	42.7	18.99	0	50.7248
27.1667	52.63	19.2	42.74	19	0	51.292
27.3333	52.9	19.2	42.75	18.99	0	50.0695
27.5	53.02	19.2	42.58	19	0	48.3869
27.6667	52.99	19.19	42.57	19.01	0	50.0405
27.8333	52.81	19.19	42.59	19	0	47.6345
28	52.49	19.19	42.43	19	0	47.4204
28.1667	52.09	19.19	42.48	19	0	49.4401
28.3333	51.7	19.19	42.68	19.01	0	49.3764
28.5	51.27	19.2	42.6	19.01	0	48.4867
28.6667	50.85	19.2	42.53	19	0	52.1137
28.8333	50.43	19.19	42.68	19.01	0	54.2954
29	50.06	19.2	42.76	19.01	0	49.3244
29.1667	49.7	19.2	42.71	19.01	0	48.8759
29.3333	49.37	19.2	42.91	19.01	0	49.4198
29.5	49.08	19.2	42.89	19.02	0	50.9708
29.6667	48.84	19.2	42.85	19.01	0	50.6062
29.8333	48.72	19.2	43.09	19.01	0	47.0414
30	48.72	19.2	42.94	19.02	0	47.7228
30.1667	48.86	19.2	43.07	19.02	0	52.3987
30.3333	49.14	19.21	43.06	19.02	0	52.0935
30.5	49.58	19.21	43.07	19.02	0	46.6869
30.6667	50.16	19.2	43.08	19.02	0	48.9627
30.8333	50.84	19.21	43.11	19.03	0	57.8921
31	51.33	19.21	43.14	19.03	0	51.3151
31.1667	51.86	19.21	42.92	19.03	0	44.9305
31.3333	52.38	19.21	43	19.03	0	48.7818
31.5	52.73	19.21	42.71	19.03	0	50.4745
31.6667	52.97	19.21	43	19.03	0	54.9971
31.8333	53	19.21	42.99	19.04	0	54.375
32	52.87	19.21	42.93	19.04	0	48.7095
32.1667	52.64	19.21	42.69	19.04	0	46.9025
32.3333	52.37	19.21	42.67	19.03	0	45.9143
32.5	52.02	19.21	42.63	19.04	0	52.2729
32.6667	51.66	19.22	42.63	19.04	0	49.8018
32.8333	51.3	19.22	42.53	19.04	0	46.1646
33	50.91	19.21	42.34	19.04	0	49.8655
33.1667	50.53	19.21	42.53	19.04	0	50.9476
33.3333	50.18	19.22	42.38	19.04	0	47.4537
33.5	49.85	19.21	42.34	19.04	0	50.6858
33.6667	49.53	19.22	42.59	19.04	0	54.0408
33.8333	49.25	19.22	42.41	19.04	0	49.6456
34	49.02	19.21	42.36	19.05	0	48.3753
34.1667	48.86	19.22	42.58	19.05	0	51.8272
34.3333	48.81	19.22	42.68	19.04	0	51.6131
34.5	48.87	19.22	42.63	19.05	0	49.469
34.6667	49.03	19.22	42.72	19.05	0	51.4236
34.8333	49.23	19.22	42.6	19.05	0	50.5715
35	49.52	19.22	42.63	19.04	0	46.0677
35.1667	49.96	19.22	42.4	19.05	0	51.1733
35.3333	50.46	19.22	42.77	19.05	0	50.1664
35.5	51.12	19.23	42.56	19.05	0	47.3814
35.6667	51.79	19.22	42.56	19.06	0	46.9343
35.8333	52.47	19.23	42.41	19.05	0	49.2549
36	53.03	19.23	42.46	19.06	0	54.9132
36.1667	53.39	19.23	42.55	19.06	0	52.0139
36.3333	53.52	19.23	42.52	19.06	0	46.6247
36.5	53.45	19.23	42.63	19.06	0	48.614
36.6667	53.15	19.24	42.71	19.06	0	47.594
36.8333	52.75	19.24	42.64	19.07	0	48.7196
37	52.32	19.24	42.56	19.06	0	55.9983
37.1667	51.92	19.24	42.81	19.07	0	52.2974
37.3333	51.52	19.24	43.09	19.07	0	55.4036
37.5	51.19	19.24	43.29	19.07	0	54.0987
37.6667	50.88	19.25	43.08	19.07	0	47.2946
37.8333	50.57	19.25	43.24	19.07	0	48.1771
38	50.23	19.24	43.23	19.08	0	51.6869
38.1667	49.94	19.25	43.38	19.07	0	49.5602
38.3333	49.66	19.24	43.49	19.08	0	48.0946
38.5	49.4	19.25	43.26	19.08	0	48.7182
38.6667	49.13	19.25	43.32	19.08	0	52.1166
38.8333	48.92	19.25	43.17	19.08	0	52.1282
39	48.78	19.26	43.19	19.08	0	50.5599
39.1667	48.7	19.26	43.4	19.08	0	52.2323
39.3333	48.71	19.26	43.13	19.09	0	44.9508
39.5	48.77	19.26	42.89	19.09	0	45.9505
39.6667	48.98	19.26	43.06	19.08	0	47.0964
39.8333	49.53	19.26	42.9	19.09	0	49.553
40	50.34	19.26	42.94	19.09	0	53.3391
40.1667	51.14	19.26	42.89	19.08	0	53.2552
40.3333	51.87	19.26	42.94	19.09	0	50.4673
40.5	52.56	19.26	42.99	19.1	0	48.0758
40.6667	53.18	19.26	43.04	19.09	0	51.5104
40.8333	53.57	19.27	42.67	19.08	0	54.1681
41	53.69	19.27	42.99	19.09	0	52.6736
41.1667	53.71	19.27	43	19.09	0	49.6745
41.3333	53.58	19.27	42.97	19.09	0	45.6207
41.5	53.35	19.27	42.82	19.1	0	46.1878
41.6667	53.03	19.27	42.69	19.09	0	54.511
41.8333	52.71	19.27	43.04	19.1	0	54.1551
42	52.39	19.27	43.15	19.1	0	46.8171
42.1667	52.06	19.28	42.93	19.09	0	48.2335
42.3333	51.76	19.28	42.81	19.1	0	52.7807
42.5	51.47	19.28	43.04	19.1	0	49.6369
42.6667	51.2	19.28	43.04	19.11	0	50.8087
42.8333	50.89	19.28	42.87	19.11	0	49.702
43	50.6	19.28	42.85	19.1	0	44.7468
43.1667	50.3	19.29	42.91	19.11	0	47.9282
43.3333	49.99	19.28	42.81	19.11	0	50.0477
43.5	49.7	19.28	42.77	19.11	0	50.599
43.6667	49.42	19.28	42.78	19.11	0	49.7425
43.8333	49.17	19.28	42.96	19.11	0	52.6722
44	48.97	19.28	43.2	19.11	0	48.8252
44.1667	48.83	19.29	43.07	19.11	0	52.1774
44.3333	48.76	19.29	43.1	19.11	0	52.5376
44.5	48.77	19.29	43.32	19.11	0	50.9983
44.6667	48.84	19.29	43.24	19.11	0	49.6716
44.8333	49.05	19.3	43.02	19.12	0	40.23
45	49.51	19.3	42.96	19.12	0	48.0411
45.1667	50.21	19.3	42.99	19.11	0	56.6927
45.3333	50.95	19.31	42.84	19.12	0	51.7303
45.5	51.72	19.31	42.82	19.12	0	46.046
45.6667	52.34	19.31	42.84	19.12	0	52.6461
45.8333	52.81	19.31	42.85	19.12	0	56.9473
46	53.12	19.31	42.67	19.11	0	47.2497
46.1667	53.33	19.31	42.63	19.12	0	43.9583
46.3333	53.3	19.31	42.7	19.12	0	47.7836
46.5	53.09	19.31	42.54	19.12	0	48.138
46.6667	52.78	19.31	42.65	19.11	0	53.6241
46.8333	52.41	19.32	42.95	19.12	0	51.1979
47	52.06	19.31	42.83	19.12	0	45.6018
47.1667	51.69	19.32	42.88	19.12	0	52.7083
47.3333	51.31	19.32	43.07	19.12	0	54.6962
47.5	50.95	19.33	43.04	19.12	0	48.3507
47.6667	50.62	19.33	43.25	19.12	0	52.526
47.8333	50.33	19.33	43.64	19.13	0	52.7546
48	50.08	19.33	43.42	19.12	0	45.4253
48.1667	49.78	19.34	43.5	19.13	0	44.9407
48.3333	49.48	19.33	43.7	19.13	0	56.0923
48.5	49.28	19.33	43.7	19.13	0	53.3189
48.6667	49.13	19.34	43.39	19.13	0	43.9453
48.8333	49.03	19.33	43.42	19.13	0	50.6554
49	49	19.34	43.68	19.13	0	49.6832
49.1667	49.07	19.34	43.47	19.13	0	49.0133
49.3333	49.29	19.34	43.58	19.13	0	54.6021
49.5	49.52	19.34	43.7	19.13	0	51.1589
49.6667	49.74	19.34	43.49	19.13	0	46.6623
49.8333	50.09	19.35	43.52	19.13	0	47.5448
50	50.47	19.34	43.44	19.13	0	48.8079
50.1667	51.06	19.35	43.54	19.14	0	51.2254
50.3333	51.67	19.35	43.33	19.14	0	50.8362
50.5	52.14	19.35	43.22	19.13	0	50.2358
50.6667	52.5	19.35	43.23	19.13	0	47.678
50.8333	52.81	19.35	43.24	19.14	0	46.3151
51	52.94	19.35	43.3	19.14	0	47.4277
51.1667	52.9	19.36	43.08	19.14	0	54.0755
51.3333	52.68	19.36	43.16	19.15	0	54.4054
51.5	52.45	19.36	43.28	19.14	0	49.0929
51.6667	52.16	19.36	43.21	19.14	0	52.2237
51.8333	51.85	19.36	43.26	19.14	0	47.1832
52	51.56	19.37	43.18	19.15	0	50.5874
52.1667	51.26	19.37	43.2	19.14	0	52.6374
52.3333	50.96	19.37	43.33	19.14	0	44.5515
52.5	50.63	19.37	43.37	19.15	0	47.2815
52.6667	50.33	19.38	43.39	19.15	0	52.6186
52.8333	50.03	19.38	43.57	19.15	0	49.197
53	49.75	19.37	43.55	19.15	0	53.1105
53.1667	49.49	19.38	43.6	19.15	0	56.9748
53.3333	49.27	19.38	43.76	19.15	0	48.559
53.5	49.09	19.39	43.62	19.16	0	46.9213
53.6667	48.96	19.38	43.71	19.15	0	46.0446
53.8333	48.89	19.38	43.69	19.16	0	48.2798
54	48.96	19.4	43.58	19.15	0	53.1004
54.1667	49.15	19.4	43.42	19.16	0	49.2911
54.3333	49.48	19.39	43.63	19.15	0	50.5556
54.5	49.86	19.4	43.68	19.16	0	49.5399
54.6667	50.31	19.4	43.53	19.15	0	54.3215
54.8333	50.81	19.41	43.43	19.15	0	55.5772
55	51.21	19.39	43.58	19.16	0	41.684
55.1667	51.66	19.4	43.52	19.16	0	44.4387
55.3333	52.14	19.4	43.5	19.17	0	54.4372
55.5	52.46	19.41	43.63	19.16	0	51.6551
55.6667	52.59	19.41	43.57	19.15	0	52.6664
55.8333	52.61	19.42	43.69	19.16	0	51.6334
56	52.51	19.41	43.57	19.17	0	45.9288
56.1667	52.29	19.4	43.57	19.17	0	48.7847
56.3333	52.02	19.42	43.57	19.16	0	52.6317
56.5	51.7	19.42	43.52	19.16	0	52.0558
56.6667	51.45	19.42	43.48	19.17	0	47.785
56.8333	51.17	19.42	43.45	19.17	0	49.6296
57	50.9	19.43	43.56	19.17	0	52.1586
57.1667	50.64	19.43	43.41	19.17	0	45.7509
57.3333	50.33	19.42	43.42	19.17	0	49.0249
57.5	50.05	19.42	43.44	19.17	0	57.772
57.6667	49.85	19.42	43.42	19.17	0	45.0246
57.8333	49.59	19.43	43.17	19.17	0	44.7005
58	49.33	19.43	43.5	19.17	0	50.5281
58.1667	49.13	19.43	43.47	19.18	0	50.706
58.3333	48.98	19.43	43.56	19.17	0	52.5752
58.5	48.93	19.43	43.54	19.17	0	45.9071
58.6667	48.98	19.43	43.41	19.17	0	51.1401
58.8333	49.11	19.44	43.53	19.17	0	54.7439
59	49.28	19.45	43.63	19.17	0	56.6652
59.1667	49.49	19.45	43.72	19.17	0	49.1435
59.3333	49.71	19.45	43.61	19.18	0	43.4635
59.5	50.03	19.44	43.66	19.17	0	44.9537
59.6667	50.48	19.45	43.32	19.18	0	47.8588
59.8333	51.11	19.45	43.51	19.18	0	53.1062
60	51.84	19.45	43.42	19.18	0	48.7862
60.1667	52.45	19.45	43.42	19.18	0	45.9664
60.3333	52.97	19.45	43.23	19.18	0	48.2595
60.5	53.26	19.45	43.47	19.19	0	55
60.6667	53.25	19.46	43.54	19.18	0	48.2957
60.8333	53.05	19.46	43.43	19.18	0	44.1175
61	52.72	19.47	43.45	19.18	0	57.0819
61.1667	52.37	19.48	43.46	19.18	0	52.0674
61.3333	52.01	19.49	43.53	19.18	0	49.2593
61.5	51.68	19.5	43.73	19.18	0	50.5165
61.6667	51.35	19.5	43.91	19.18	0	50.2054
61.8333	51.03	19.5	44.04	19.19	0	51.9285
62	50.71	19.5	44.02	19.2	0	50.4094
62.1667	50.4	19.5	43.96	19.19	0	50.7943
62.3333	50.12	19.5	44.17	19.19	0	45.1215
62.5	49.8	19.51	44.27	19.19	0	47.2425
62.6667	49.5	19.51	44.33	19.19	0	50.4282
62.8333	49.26	19.51	44.34	19.19	0	48.8195
63	49.07	19.51	44.3	19.19	0	56.4251
63.1667	48.99	19.52	44.35	19.19	0	55.3226
63.3333	48.97	19.53	44.36	19.2	0	48.967
63.5	48.99	19.53	44.41	19.19	0	51.0098
63.6667	49.1	19.52	44.33	19.2	0	49.5067
63.8333	49.32	19.52	44.29	19.2	0	45.897
64	49.67	19.52	44.26	19.2	0	48.5648
64.1667	50.13	19.53	44.14	19.2	0	51.114
64.3333	50.72	19.53	44.16	19.2	0	48.8296
64.5	51.34	19.53	44.3	19.2	0	53.5749
64.6667	51.84	19.53	44.3	19.2	0	53.2031
64.8333	52.28	19.53	44.16	19.2	0	50.1939
65	52.57	19.54	44.26	19.2	0	47.4826
65.1667	52.76	19.54	44.14	19.2	0	50.2315
65.3333	52.78	19.54	44.3	19.2	0	55.531
65.5	52.72	19.54	44.31	19.21	0	49.3359
65.6667	52.55	19.54	44.19	19.21	0	47.8053
65.8333	52.37	19.54	44.09	19.21	0	52.7402
66	52.14	19.54	43.98	19.21	0	49.8886
66.1667	51.88	19.54	43.87	19.21	0	46.182
66.3333	51.58	19.54	44.01	19.21	0	51.3368
66.5	51.33	19.54	43.85	19.21	0	45.434
66.6667	51.04	19.54	43.93	19.22	0	48.7717
66.8333	50.76	19.54	43.97	19.22	0	51.7839
67	50.51	19.53	43.98	19.22	0	47.9789
67.1667	50.23	19.53	43.86	19.22	0	51.0619
67.3333	49.94	19.53	43.78	19.21	0	45.7407
67.5	49.65	19.54	43.64	19.22	0	49.5833
67.6667	49.39	19.54	43.75	19.22	0	52.8646
67.8333	49.17	19.55	43.93	19.22	0	49.5486
68	49.03	19.55	43.87	19.23	0	49.8626
68.1667	48.94	19.57	43.82	19.22	0	49.0495
68.3333	48.98	19.57	44.14	19.22	0	50.5136
68.5	49.08	19.57	44.24	19.23	0	51.276
68.6667	49.29	19.57	44.25	19.23	0	55.7436
68.8333	49.48	19.57	44.25	19.23	0	53.1192
69	49.72	19.57	44.12	19.23	0	45.4716
69.1667	50.07	19.58	44.24	19.23	0	47.5376
69.3333	50.52	19.58	44.14	19.23	0	49.9957
69.5	51.06	19.59	44.01	19.24	0	55.7089
69.6667	51.5	19.59	44.2	19.24	0	53.9424
69.8333	51.91	19.59	44.17	19.24	0	42.2497
70	52.32	19.59	44.02	19.24	0	40.5599
70.1667	52.67	19.58	44.04	19.25	0	48.5851
70.3333	52.82	19.59	44.02	19.24	0	51.3701
70.5	52.77	19.59	43.91	19.25	0	58.41
70.6667	52.56	19.6	44.02	19.25	0	55.8608
70.8333	52.34	19.61	43.89	19.25	0	45.8811
71	52.07	19.61	43.86	19.25	0	48.0396
71.1667	51.77	19.61	43.98	19.26	0	47.7937
71.3333	51.42	19.61	43.92	19.26	0	52.8834
71.5	51.1	19.61	44.08	19.26	0	52.4682
71.6667	50.8	19.61	44.2	19.26	0	47.3871
71.8333	50.52	19.62	44.14	19.27	0	48.2639
72	50.26	19.62	44.23	19.26	0	53.9858
72.1667	49.99	19.62	44.29	19.26	0	55.5657
72.3333	49.74	19.63	44.41	19.27	0	49.7092
72.5	49.5	19.62	44.4	19.27	0	44.8915
72.6667	49.29	19.62	44.38	19.28	0	47.1311
72.8333	49.13	19.62	44.29	19.28	0	49.1754
73	49.05	19.63	44.31	19.28	0	52.1137
73.1667	49.04	19.63	44.33	19.28	0	50.9635
73.3333	49.13	19.63	44.3	19.28	0	47.1224
73.5	49.31	19.63	44.3	19.29	0	52.9167
73.6667	49.54	19.63	44.25	19.29	0	48.4578
73.8333	49.93	19.63	44.23	19.29	0	49.1739
74	50.36	19.64	44.36	19.29	0	55.0695
74.1667	50.8	19.64	44.45	19.29	0	50.761
74.3333	51.2	19.64	44.22	19.3	0	45.9809
74.5	51.63	19.64	44.24	19.3	0	48.6328
74.6667	52.03	19.64	44.2	19.3	0	49.5732
74.8333	52.33	19.64	44.09	19.3	0	48.9077
75	52.52	19.65	44.16	19.31	0	49.6817
75.1667	52.55	19.65	44.12	19.31	0	47.8385
75.3333	52.38	19.66	44.2	19.31	0	48.2133
75.5	52.13	19.65	44.08	19.32	0	48.0425
75.6667	51.85	19.67	44.25	19.32	0	53.8773
75.8333	51.56	19.68	44.28	19.32	0	51.6102
76	51.26	19.67	44.4	19.32	0	53.4997
76.1667	50.98	19.69	44.49	19.33	0	48.4346
76.3333	50.66	19.69	44.43	19.33	0	49.8958
76.5	50.38	19.7	44.63	19.33	0	55.8073
76.6667	50.15	19.7	44.55	19.34	0	48.2914
76.8333	49.9	19.71	44.62	19.34	0	45.7827
77	49.64	19.71	44.67	19.34	0	49.0278
77.1667	49.4	19.71	44.71	19.34	0	51.93
77.3333	49.21	19.72	44.62	19.35	0	50.4123
77.5	49.07	19.72	44.73	19.36	0	50.6149
77.6667	48.99	19.72	44.72	19.35	0	54.8134
77.8333	48.95	19.72	44.66	19.36	0	48.3319
78	49.02	19.72	44.67	19.37	0	45.0029
78.1667	49.17	19.72	44.6	19.36	0	55.8883
78.3333	49.37	19.72	44.55	19.37	0	53.3377
78.5	49.68	19.72	44.49	19.37	0	50.1577
78.6667	50.02	19.72	44.59	19.37	0	44.2665
78.8333	50.45	19.72	44.52	19.38	0.0185544	44.2636
79	51.11	19.72	44.44	19.39	0.00764005	50.0492
79.1667	51.85	19.71	44.44	19.39	0.00109143	51.0561
79.3333	52.46	19.71	44.52	19.39	0.00873148	52.4913
79.5	52.89	19.72	44.26	19.39	0.0185544	50.1808
79.6667	53.19	19.72	44.17	19.39	0.0283773	52.2685
79.8333	53.32	19.72	44.26	19.4	0.0294687	47.759
80	53.3	19.73	44.13	19.4	0.00764005	48.3087
80.1667	53.12	19.74	44.31	19.41	0.0185544	52.3741
80.3333	52.94	19.74	44.16	19.41	0.0185544	48.8845
80.5	52.69	19.73	44.15	19.42	0.0229201	47.6837
80.6667	52.39	19.73	44.18	19.41	0.0371088	46.8041
80.8333	52.06	19.73	44.18	19.42	0.0371088	49.1059
81	51.73	19.73	44.16	19.42	0.0371088	51.1545
81.1667	51.45	19.74	44.34	19.43	0.0371088	56.169
81.3333	51.16	19.74	44.33	19.43	0.0371088	53.9554
81.5	50.93	19.74	44.43	19.43	0.0371088	45.7581
81.6667	50.7	19.75	44.33	19.43	0.0371088	45.625
81.8333	50.43	19.75	44.37	19.43	0.0371088	47.4537
82	50.15	19.75	44.41	19.44	0.0371088	53.1033
82.1667	49.9	19.76	44.44	19.44	0.0371088	51.8707
82.3333	49.68	19.77	44.33	19.45	0.0371088	47.6345
82.5	49.45	19.77	44.56	19.46	0.0371088	51.5611
82.6667	49.25	19.77	44.66	19.46	0.0371088	53.5171
82.8333	49.09	19.77	44.7	19.47	0.0371088	51.5712
83	48.99	19.78	44.65	19.47	0.0371088	47.6042
83.1667	48.94	19.77	44.59	19.48	0.0371088	43.7413
83.3333	48.99	19.77	44.54	19.48	0.0371088	47.2902
83.5	49.18	19.77	44.62	19.48	0.0371088	53.928
83.6667	49.48	19.77	44.69	19.49	0.0556632	54.4792
83.8333	49.85	19.77	44.65	19.49	0.0371088	46.9589
84	50.28	19.79	44.47	19.5	0.0371088	51.7983
84.1667	50.68	19.79	44.58	19.5	0.0414745	55.8203
84.3333	51.1	19.79	44.46	19.5	0.0392917	50.4962
84.5	51.49	19.79	44.38	19.51	0.0600289	50.1215
84.6667	51.81	19.8	44.47	19.51	0.0665775	46.1198
84.8333	52.11	19.8	44.33	19.52	0.0556632	50.447
85	52.32	19.79	44.33	19.51	0.0709433	46.1068
85.1667	52.46	19.79	44.2	19.52	0.0742176	46.4149
85.3333	52.43	19.79	44.39	19.53	0.0742176	56.8359
85.5	52.28	19.8	44.46	19.53	0.067669	48.0353
85.6667	52.08	19.8	44.23	19.53	0.0742176	46.3354
85.8333	51.83	19.8	44.27	19.54	0.0742176	51.467
86	51.56	19.81	44.33	19.54	0.0742176	47.5984
86.1667	51.25	19.81	44.3	19.55	0.0742176	49.3982
86.3333	50.95	19.81	44.44	19.55	0.0742176	55.094
86.5	50.68	19.82	44.43	19.55	0.0742176	48.8195
86.6667	50.4	19.83	44.25	19.55	0.0742176	45.6424
86.8333	50.13	19.85	44.39	19.56	0.0742176	51.9271
87	49.87	19.85	44.51	19.57	0.0742176	57.7865
87.1667	49.66	19.85	44.55	19.58	0.0742176	46.5133
87.3333	49.42	19.85	44.38	19.58	0.0742176	45.094
87.5	49.23	19.86	44.52	19.59	0.0742176	52.0385
87.6667	49.11	19.87	44.47	19.6	0.0840405	47.3192
87.8333	49.12	19.87	44.56	19.61	0.109144	51.6855
88	49.21	19.87	44.53	19.61	0.109144	51.7578
88.1667	49.37	19.86	44.57	19.62	0.0971377	51.4974
88.3333	49.58	19.86	44.65	19.62	0.0829491	51.6696
88.5	49.84	19.86	44.5	19.62	0.111326	50.2821
88.6667	50.11	19.86	44.63	19.63	0.111326	49.2781
88.8333	50.42	19.86	44.69	19.63	0.111326	50.3848
89	50.77	19.87	44.62	19.63	0.111326	47.5593
89.1667	51.18	19.87	44.57	19.63	0.111326	45.8333
89.3333	51.6	19.87	44.58	19.63	0.111326	51.2601
89.5	51.93	19.88	44.44	19.64	0.111326	51.616
89.6667	52.13	19.88	44.5	19.65	0.111326	47.7995
89.8333	52.15	19.89	44.51	19.65	0.111326	48.4346
90	52.06	19.89	44.5	19.66	0.111326	51.2008
90.1667	51.85	19.89	44.52	19.66	0.111326	48.5127
90.3333	51.58	19.9	44.42	19.66	0.146252	47.8588
90.5	51.25	19.9	44.43	19.67	0.115692	54.0451
90.6667	50.95	19.9	44.67	19.67	0.147344	51.3383
90.8333	50.65	19.91	44.57	19.67	0.146252	50.5107
91	50.38	19.92	44.7	19.67	0.148435	56.0561
91.1667	50.13	19.92	44.8	19.68	0.148435	53.2914
91.3333	49.9	19.93	44.78	19.69	0.148435	46.072
91.5	49.67	19.93	44.81	19.69	0.148435	41.9821
91.6667	49.4	19.93	44.84	19.7	0.148435	51.6479
91.8333	49.22	19.93	44.86	19.7	0.148435	52.8689
92	49.14	19.94	44.77	19.71	0.148435	48.9829
92.1667	49.1	19.94	44.88	19.71	0.148435	51.5379
92.3333	49.14	19.95	44.84	19.72	0.148435	52.3655
92.5	49.23	19.94	44.86	19.73	0.148435	52.9904
92.6667	49.39	19.95	44.87	19.73	0.16699	49.6904
92.8333	49.65	19.95	44.81	19.74	0.181178	52.2859
93	49.91	19.94	44.81	19.74	0.156075	48.2972
93.1667	50.2	19.95	44.64	19.74	0.185544	46.1574
93.3333	50.54	19.94	44.73	19.74	0.185544	47.1846
93.5	51.05	19.95	44.64	19.75	0.185544	48.303
93.6667	51.63	19.94	44.73	19.76	0.185544	57.1513
93.8333	52.03	19.95	44.66	19.76	0.185544	54.3085
94	52.38	19.95	44.63	19.77	0.185544	47.9254
94.1667	52.59	19.95	44.66	19.77	0.185544	45.2893
94.3333	52.72	19.96	44.58	19.78	0.185544	45.7046
94.5	52.67	19.95	44.45	19.78	0.185544	49.6861
94.6667	52.52	19.95	44.43	19.79	0.185544	51.8085
94.8333	52.32	19.96	44.3	19.81	0.185544	54.4734
95	52.08	19.96	44.37	19.81	0.185544	49.0336
95.1667	51.82	19.96	44.29	19.81	0.185544	45.9794
95.3333	51.55	19.96	44.26	19.81	0.185544	54.8004
95.5	51.29	19.96	44.29	19.82	0.213921	52.6678
95.6667	51.03	19.96	44.27	19.82	0.201915	45.5165
95.8333	50.76	19.96	44.18	19.84	0.222653	49.8307
96	50.5	19.96	44.18	19.83	0.222653	54.2549
96.1667	50.25	19.96	44.01	19.84	0.222653	51.8605
96.3333	50.03	19.96	44.22	19.84	0.222653	49.9711
96.5	49.81	19.96	44.4	19.85	0.222653	47.4363
96.6667	49.62	19.96	44.31	19.85	0.222653	48.274
96.8333	49.42	19.97	44.24	19.86	0.222653	47.8762
97	49.24	19.97	44.17	19.87	0.222653	47.5694
97.1667	49.13	19.97	44.19	19.87	0.222653	45.3255
97.3333	49.14	19.98	44.14	19.88	0.222653	50.7567
97.5	49.25	19.97	44.25	19.89	0.222653	52.7763
97.6667	49.46	19.98	44.09	19.9	0.222653	50.1765
97.8333	49.71	19.98	44.26	19.9	0.222653	57.662
98	49.92	19.98	44.34	19.9	0.232476	51.6638
98.1667	50.13	19.98	44.28	19.91	0.25867	46.5813
98.3333	50.38	19.98	44.21	19.91	0.253213	52.4899
98.5	50.63	19.98	44.25	19.92	0.259762	50.2575
98.6667	50.94	19.98	44.31	19.92	0.259762	46.8938
98.8333	51.26	19.98	44.35	19.92	0.259762	50.2358
99	51.5	19.98	44.31	19.92	0.259762	46.4091
99.1667	51.74	19.99	44.18	19.92	0.259762	46.8866
99.3333	51.83	20	44.21	19.92	0.259762	51.2891
99.5	51.81	20.01	44.27	19.92	0.259762	50.8767
99.6667	51.67	20.01	44.26	19.94	0.259762	51.263
99.8333	51.47	20.03	44.15	19.95	0.259762	54.1551
100	51.26	20.03	44.15	19.97	0.259762	54.8669
100.167	51.04	20.03	44.24	19.98	0.297962	46.8793
100.333	50.8	20.04	44.11	19.99	0.297962	40.2677
100.5	50.53	20.03	43.99	20	0.297962	51.101
100.667	50.26	20.03	44.12	20	0.297962	53.873
100.833	50	20.03	44.18	20	0.297962	50.3111
101	49.78	20.04	44.04	20	0.297962	48.8137
101.167	49.55	20.04	43.92	20.01	0.297962	52.7532
101.333	49.35	20.04	44.18	20.02	0.297962	55.0723
101.5	49.17	20.04	44.24	20.03	0.297962	44.9884
101.667	49.04	20.04	44.06	20.03	0.297962	45.5613
101.833	48.97	20.04	44.19	20.04	0.297962	47.4682
102	49.02	20.03	44.14	20.04	0.297962	49.8727
102.167	49.16	20.04	44.12	20.04	0.316516	61.1198
102.333	49.38	20.04	44.23	20.04	0.317608	54.9725
102.5	49.59	20.04	44.11	20.05	0.333979	39.566
102.667	49.91	20.04	44.09	20.06	0.335071	46.6942
102.833	50.33	20.05	44.15	20.06	0.335071	52.7054
103	50.86	20.05	44.18	20.07	0.335071	50.3371
103.167	51.45	20.05	44.12	20.08	0.335071	56.2543
103.333	51.95	20.06	44.18	20.08	0.335071	56.0026
103.5	52.3	20.06	44.26	20.08	0.335071	42.3452
103.667	52.56	20.06	44.1	20.09	0.335071	43.6892
103.833	52.71	20.06	44.1	20.09	0.335071	48.4201
104	52.77	20.06	44.1	20.1	0.335071	51.6623
104.167	52.67	20.08	44.03	20.1	0.338345	56.4352
104.333	52.51	20.08	44.06	20.11	0.372179	50.3212
104.5	52.3	20.09	43.98	20.13	0.372179	44.8669
104.667	52.02	20.09	43.78	20.14	0.372179	44.8857
104.833	51.71	20.09	43.99	20.15	0.372179	51.7853
105	51.41	20.1	43.96	20.16	0.372179	54.3345
105.167	51.12	20.1	43.94	20.17	0.372179	49.3837
105.333	50.84	20.11	44	20.17	0.372179	48.0237
105.5	50.56	20.11	44.14	20.18	0.372179	46.8909
105.667	50.29	20.11	44.1	20.19	0.372179	48.2798
105.833	49.99	20.11	44.17	20.19	0.372179	56.1241
106	49.74	20.11	44.31	20.2	0.372179	57.6519
106.167	49.55	20.12	44.45	20.21	0.376545	53.2856
106.333	49.37	20.12	44.46	20.21	0.382002	47.5072
106.5	49.2	20.12	44.32	20.21	0.400557	43.4057
106.667	49.03	20.11	44.34	20.21	0.406014	47.8443
106.833	48.97	20.11	44.51	20.21	0.409288	52.6201
107	49.06	20.12	44.51	20.22	0.409288	47.0472
107.167	49.3	20.12	44.46	20.23	0.409288	50.9173
107.333	49.59	20.13	44.45	20.23	0.409288	53.9757
107.5	49.85	20.14	44.38	20.24	0.409288	47.1383
107.667	50.26	20.14	44.45	20.25	0.409288	46.7839
107.833	50.73	20.15	44.39	20.26	0.409288	49.5689
108	51.22	20.15	44.22	20.27	0.409288	50.599
108.167	51.71	20.15	44.32	20.28	0.427843	49.6962
108.333	52.15	20.16	44.25	20.29	0.41038	55.7306
108.5	52.43	20.16	44.35	20.3	0.443123	54.4097
108.667	52.53	20.17	44.38	20.31	0.446397	49.822
108.833	52.54	20.17	44.29	20.32	0.446397	50.7943
109	52.45	20.16	44.32	20.33	0.446397	39.5862
109.167	52.23	20.17	44.08	20.33	0.446397	42.6953
109.333	51.93	20.17	44.07	20.34	0.446397	50.9086
109.5	51.6	20.18	44.1	20.34	0.446397	53.5243
109.667	51.31	20.2	44.09	20.37	0.446397	54.9392
109.833	51.02	20.19	44.29	20.37	0.446397	50.6279
110	50.77	20.2	44.31	20.38	0.446397	58.9858
110.167	50.55	20.2	44.41	20.39	0.447488	52.7098
110.333	50.33	20.2	44.37	20.4	0.447488	43.1482
110.5	50.07	20.2	44.35	20.41	0.454037	47.3799
110.667	49.83	20.19	44.35	20.41	0.469317	49.9465
110.833	49.6	20.19	44.47	20.42	0.483506	47.0616
111	49.37	20.19	44.28	20.42	0.483506	46.7983
111.167	49.17	20.2	44.22	20.42	0.483506	52.5926
111.333	49.05	20.21	44.09	20.44	0.483506	49.1392
111.5	48.99	20.22	44.18	20.45	0.483506	54.8843
111.667	48.99	20.22	44.35	20.47	0.483506	50.0897
111.833	49.06	20.22	44.34	20.48	0.483506	42.934
112	49.21	20.22	44.38	20.49	0.483506	59.8741
112.167	49.37	20.22	44.45	20.5	0.483506	55.5223
112.333	49.53	20.22	44.43	20.51	0.483506	45.4847
112.5	49.86	20.23	44.37	20.51	0.518432	47.3524
112.667	50.27	20.22	44.23	20.52	0.518432	43.2885
112.833	50.88	20.22	44.1	20.53	0.492237	47.0645
113	51.63	20.22	44.12	20.54	0.520615	50.0448
113.167	52.37	20.23	43.98	20.55	0.520615	58.0179
113.333	52.96	20.23	44.11	20.56	0.520615	53.1033
113.5	53.29	20.23	44.03	20.57	0.520615	46.0474
113.667	53.45	20.24	44.12	20.57	0.520615	48.9554
113.833	53.48	20.23	44.04	20.58	0.520615	49.171
114	53.36	20.24	43.83	20.58	0.520615	50.1982
114.167	53.14	20.24	43.68	20.59	0.520615	51.6493
114.333	52.88	20.25	43.83	20.61	0.520615	48.6863
114.5	52.6	20.25	43.73	20.63	0.52498	47.9109
114.667	52.3	20.26	43.81	20.64	0.534803	53.5778
114.833	52	20.26	43.89	20.67	0.52498	56.5625
115	51.76	20.26	43.74	20.67	0.554449	52.6389
115.167	51.52	20.27	43.83	20.68	0.557723	41.1212
115.333	51.24	20.26	43.69	20.68	0.557723	44.1913
115.5	50.98	20.25	43.81	20.69	0.557723	51.4526
115.667	50.7	20.25	43.93	20.68	0.557723	51.3614
115.833	50.46	20.26	43.97	20.69	0.557723	49.9696
116	50.23	20.26	43.98	20.7	0.557723	52.8024
116.167	50.03	20.27	44.15	20.7	0.557723	51.2833
116.333	49.8	20.27	44.1	20.71	0.557723	47.241
116.5	49.58	20.28	43.94	20.73	0.557723	50.1852
116.667	49.38	20.28	44.17	20.74	0.577369	45.8435
116.833	49.23	20.29	44.13	20.75	0.562089	50.0709
117	49.16	20.29	44.17	20.76	0.593741	52.0197
117.167	49.16	20.29	44.05	20.77	0.595924	48.7659
117.333	49.22	20.3	44.04	20.78	0.595924	53.2697
117.5	49.34	20.31	44.22	20.78	0.595924	53.2075
117.667	49.48	20.31	44.21	20.79	0.595924	49.7483
117.833	49.7	20.31	44.14	20.8	0.595924	45.6669
118	49.98	20.32	44.18	20.81	0.595924	48.5431
118.167	50.41	20.32	44.21	20.82	0.595924	51.6811
118.333	50.84	20.33	44.15	20.83	0.595924	57.4262
118.5	51.24	20.33	44.13	20.83	0.595924	48.0151
118.667	51.62	20.33	44.1	20.84	0.595924	41.4193
118.833	52.02	20.34	44.04	20.85	0.624301	52.4031
119	52.32	20.34	43.87	20.86	0.618844	48.5243
119.167	52.46	20.35	43.83	20.88	0.633032	49.5443
119.333	52.39	20.36	43.84	20.9	0.633032	52.4595
119.5	52.23	20.36	43.82	20.93	0.633032	48.0512
119.667	51.96	20.37	43.74	20.95	0.633032	51.8113
119.833	51.72	20.37	43.79	20.97	0.633032	51.1285
120	51.45	20.38	43.75	20.99	0.633032	50.6539
120.167	51.18	20.38	43.79	21.01	0.633032	53.0252
120.333	50.91	20.37	43.84	21.02	0.633032	52.1687
120.5	50.65	20.37	43.84	21.03	0.633032	51.4887
120.667	50.41	20.37	43.92	21.03	0.634124	46.046
120.833	50.17	20.37	43.87	21.03	0.633032	41.5336
121	49.9	20.37	43.99	21.02	0.633032	48.099
121.167	49.64	20.37	44.02	21.03	0.670141	54.9074
121.333	49.42	20.37	44.14	21.03	0.670141	52.3293
121.5	49.24	20.38	44.17	21.02	0.670141	50.1099
121.667	49.1	20.39	44	21.02	0.670141	48.7442
121.833	49.02	20.39	43.97	21.02	0.670141	46.8417
122	49.03	20.41	44	21.03	0.670141	49.4227
122.167	49.19	20.4	44.1	21.05	0.670141	54.2159
122.333	49.44	20.41	44.16	21.07	0.670141	53.0179
122.5	49.75	20.42	43.97	21.08	0.670141	51.1979
122.667	50.07	20.44	44.1	21.08	0.679964	47.3756
122.833	50.43	20.44	44.08	21.1	0.702884	44.8452
123	50.84	20.44	43.96	21.1	0.70725	51.4988
123.167	51.29	20.44	44.08	21.11	0.70725	49.3229
123.333	51.75	20.45	44.08	21.12	0.70725	49.2867
123.5	52.1	20.46	44.01	21.13	0.70725	50.7118
123.667	52.36	20.46	44.01	21.14	0.70725	50.5888
123.833	52.42	20.48	44.02	21.14	0.70725	53.9656
124	52.34	20.48	44.29	21.15	0.70725	46.2471
124.167	52.09	20.49	44.09	21.16	0.70725	44.8423
124.333	51.81	20.5	44.18	21.16	0.709433	49.5949
124.5	51.5	20.5	44.21	21.17	0.73017	57.3582
124.667	51.2	20.51	44.45	21.17	0.744359	55.8044
124.833	50.92	20.51	44.44	21.18	0.744359	46.3426
125	50.65	20.53	44.46	21.18	0.744359	50.0391
125.167	50.41	20.53	44.36	21.19	0.744359	48.6314
125.333	50.16	20.54	44.31	21.21	0.744359	44.7294
125.5	49.89	20.55	44.38	21.24	0.744359	55.2271
125.667	49.65	20.56	44.47	21.27	0.744359	50.4962
125.833	49.41	20.55	44.28	21.31	0.744359	45.4152
126	49.2	20.55	44.4	21.32	0.744359	56.2052
126.167	49.05	20.56	44.46	21.33	0.74545	51.2529
126.333	48.94	20.56	44.4	21.34	0.744359	44.8857
126.5	48.93	20.55	44.4	21.33	0.746542	46.0286
126.667	49.02	20.55	44.38	21.34	0.764005	53.9308
126.833	49.21	20.56	44.48	21.34	0.781468	52.6186
127	49.52	20.55	44.51	21.34	0.781468	44.2072
127.167	49.97	20.56	44.42	21.35	0.781468	48.8787
127.333	50.47	20.56	44.51	21.35	0.781468	55.1519
127.5	50.99	20.57	44.36	21.37	0.781468	51.7433
127.667	51.52	20.57	44.39	21.37	0.781468	45.0434
127.833	52.04	20.58	44.28	21.38	0.781468	51.5365
128	52.44	20.59	44.34	21.39	0.781468	51.7969
128.167	52.7	20.59	44.27	21.4	0.782559	50.2966
128.333	52.76	20.6	44.21	21.41	0.781468	51.8403
128.5	52.66	20.6	44.22	21.41	0.790199	50.3993
128.667	52.49	20.61	44.12	21.42	0.818577	46.9965
128.833	52.2	20.62	44.01	21.42	0.818577	47.3756
129	51.91	20.61	44.14	21.43	0.818577	53.41
129.167	51.62	20.62	44.24	21.43	0.818577	52.6374
129.333	51.32	20.62	44.32	21.45	0.818577	52.743
129.5	51.08	20.63	44.28	21.45	0.818577	45.463
129.667	50.81	20.64	44.27	21.45	0.818577	49.6542
129.833	50.56	20.64	44.38	21.46	0.818577	51.1039
130	50.3	20.64	44.43	21.46	0.828399	44.7613
130.167	50.04	20.65	44.21	21.48	0.826217	55.1418
130.333	49.83	20.66	44.18	21.48	0.853502	50.7465
130.5	49.6	20.66	44.3	21.5	0.855685	42.542
130.667	49.36	20.67	44.4	21.52	0.852411	49.1131
130.833	49.19	20.67	44.48	21.52	0.855685	51.412
131	49.08	20.68	44.39	21.53	0.855685	55.5613
131.167	49.04	20.69	44.54	21.52	0.855685	51.3325
131.333	49.06	20.69	44.45	21.53	0.855685	47.3568
131.5	49.15	20.69	44.58	21.53	0.855685	47.0804
131.667	49.34	20.7	44.53	21.52	0.855685	53.627
131.833	49.57	20.7	44.78	21.53	0.855685	51.3411
132	49.9	20.71	44.71	21.53	0.884062	41.5234
132.167	50.32	20.73	44.49	21.53	0.87424	52.4986
132.333	50.83	20.73	44.6	21.54	0.893885	51.5639
132.5	51.41	20.74	44.51	21.55	0.893885	45.3299
132.667	51.94	20.75	44.39	21.56	0.893885	48.5995
132.833	52.42	20.75	44.42	21.57	0.893885	57.1817
133	52.7	20.76	44.62	21.58	0.893885	49.5804
133.167	52.78	20.77	44.62	21.59	0.893885	44.2954
133.333	52.69	20.78	44.56	21.61	0.893885	51.4106
133.5	52.47	20.78	44.6	21.61	0.893885	50.1664
133.667	52.18	20.79	44.65	21.6	0.928811	50.4557
133.833	51.86	20.8	44.75	21.61	0.930994	49.1724
134	51.54	20.81	44.54	21.61	0.930994	51.0504
134.167	51.24	20.82	44.68	21.6	0.930994	51.1531
134.333	50.96	20.83	44.64	21.61	0.930994	53.5301
134.5	50.69	20.83	44.93	21.61	0.930994	49.2882
134.667	50.42	20.84	44.98	21.62	0.930994	49.7526
134.833	50.14	20.84	44.95	21.63	0.930994	46.1719
135	49.86	20.85	44.95	21.63	0.930994	49.6253
135.167	49.59	20.86	45	21.63	0.953914	53.8223
135.333	49.36	20.87	45.17	21.64	0.952823	46.8345
135.5	49.16	20.88	45.08	21.65	0.968103	46.5972
135.667	49.02	20.9	45.07	21.65	0.968103	52.121
135.833	48.98	20.9	45.3	21.65	0.968103	54.3099
136	49.02	20.91	45.24	21.67	0.968103	49.0075
136.167	49.14	20.93	45.14	21.67	0.968103	50.2358
136.333	49.28	20.94	45.16	21.68	0.968103	51.8113
136.5	49.53	20.95	45.16	21.7	0.986657	48.7847
136.667	49.89	20.94	45.16	21.7	0.969194	47.2801
136.833	50.36	20.95	45.18	21.71	0.969194	50.884
137	50.89	20.97	45.13	21.72	1.00521	48.7558
137.167	51.53	20.96	45.12	21.73	0.998663	47.9586
137.333	52.06	20.97	45.21	21.74	1.00521	55.8377
137.5	52.43	20.98	45.27	21.75	1.00521	49.7772
137.667	52.67	20.98	45.16	21.76	1.00521	44.7107
137.833	52.78	20.99	45.01	21.76	1.00521	50.8464
138	52.7	21	45.14	21.76	1.00521	48.5098
138.167	52.47	21	44.99	21.77	1.00521	51.7708
138.333	52.21	21.01	44.94	21.79	1.00521	51.2558
138.5	51.91	21.01	45.03	21.81	1.00521	51.8649
138.667	51.59	21.01	45.21	21.82	1.02595	50.9317
138.833	51.3	21.02	45.13	21.84	1.00958	46.7651
139	50.99	21.02	45.16	21.83	1.04232	49.7844
139.167	50.69	21.03	45.06	21.83	1.04232	44.6962
139.333	50.38	21.03	45.08	21.83	1.04232	51.2601
139.5	50.1	21.03	45.25	21.83	1.04232	56.2326
139.667	49.85	21.04	45.29	21.83	1.04232	46.2601
139.833	49.58	21.04	45.28	21.83	1.04232	45.6973
140	49.33	21.05	45.38	21.82	1.04232	56.9459
140.167	49.16	21.06	45.35	21.83	1.04341	48.9959
140.333	49.07	21.08	45.29	21.84	1.07943	45.5165
140.5	49.05	21.1	45.3	21.85	1.07943	57.309
140.667	49.12	21.11	45.3	21.87	1.07943	50.9693
140.833	49.25	21.12	45.23	21.9	1.07943	50.9274
141	49.48	21.12	45.31	21.92	1.07943	49.741
141.167	49.74	21.12	45.25	21.94	1.07943	48.5113
141.333	50.04	21.11	45.32	21.95	1.07943	56.1863
141.5	50.35	21.11	45.24	21.95	1.07943	45.7711
141.667	50.81	21.11	45.14	21.95	1.07943	45.3819
141.833	51.26	21.1	45.19	21.96	1.07943	52.4523
142	51.72	21.1	44.99	21.97	1.07943	50.1505
142.167	52.16	21.1	45.02	21.97	1.07943	53.2885
142.333	52.51	21.1	45.06	21.97	1.07943	54.9696
142.5	52.71	21.1	44.92	21.99	1.07943	47.5998
142.667	52.77	21.1	44.76	21.98	1.09798	47.0978
142.833	52.72	21.1	44.81	21.98	1.08052	47.6215
143	52.57	21.09	44.72	21.98	1.09798	50.1114
143.167	52.37	21.1	44.59	21.98	1.08161	49.0249
143.333	52.13	21.1	44.63	21.98	1.10999	46.7491
143.5	51.86	21.1	44.63	21.98	1.11435	49.7193
143.667	51.57	21.11	44.57	21.99	1.11654	49.5558
143.833	51.3	21.12	44.62	21.99	1.11654	48.996
144	51.02	21.13	44.53	22	1.11654	48.4939
144.167	50.76	21.14	44.58	21.99	1.11654	51.7028
144.333	50.5	21.15	44.61	22	1.11654	49.1927
144.5	50.25	21.16	44.68	22.01	1.11654	50.9664
144.667	50.01	21.16	44.74	22.01	1.11654	53.2292
144.833	49.79	21.18	44.75	22.02	1.11654	48.7254
145	49.57	21.19	44.67	22.03	1.1209	48.7138
145.167	49.39	21.2	44.88	22.03	1.15037	53.6849
145.333	49.27	21.21	44.9	22.04	1.1471	51.8272
145.5	49.2	21.21	44.88	22.05	1.15474	45.8897
145.667	49.17	21.21	44.77	22.07	1.15474	46.0561
145.833	49.23	21.22	44.72	22.09	1.15474	48.1337
146	49.44	21.22	44.72	22.1	1.15474	51.8359
146.167	49.77	21.22	44.84	22.11	1.15474	50.447
146.333	50.22	21.22	44.91	22.12	1.15474	53.5938
146.5	50.57	21.23	44.96	22.12	1.15474	53.3796
146.667	50.92	21.22	44.87	22.11	1.15474	49.1406
146.833	51.22	21.23	44.63	22.11	1.16456	51.2037
147	51.51	21.24	44.63	22.1	1.15474	47.568
147.167	51.72	21.24	44.56	22.11	1.16238	48.9468
147.333	51.87	21.25	44.73	22.1	1.18421	48.0599
147.5	51.87	21.25	44.67	22.12	1.16347	45.8145
147.667	51.75	21.26	44.65	22.12	1.19185	53.1134
147.833	51.58	21.26	44.78	22.12	1.19185	55.9968
148	51.37	21.26	44.64	22.12	1.19185	46.8085
148.167	51.12	21.28	44.57	22.11	1.19185	50.4818
148.333	50.87	21.28	44.64	22.11	1.19185	50.8246
148.5	50.63	21.3	44.51	22.11	1.19185	50.5208
148.667	50.37	21.3	44.43	22.11	1.19185	47.3047
148.833	50.11	21.31	44.38	22.13	1.19185	43.0179
149	49.83	21.32	44.56	22.15	1.19185	55.6959
149.167	49.6	21.32	44.72	22.15	1.19294	52.6476
149.333	49.39	21.33	44.79	22.15	1.2104	49.2795
149.5	49.21	21.34	44.75	22.16	1.22241	48.9265
149.667	49.08	21.34	44.75	22.15	1.22896	47.678
149.833	49.01	21.35	44.83	22.15	1.22896	51.5914
150	49.07	21.36	44.87	22.15	1.22896	55.6597
150.167	49.19	21.38	44.85	22.16	1.22896	49.5746
150.333	49.4	21.38	44.74	22.17	1.22896	45.7364
150.5	49.63	21.38	44.73	22.18	1.22896	52.2974
150.667	49.92	21.38	44.81	22.19	1.22896	50.0738
150.833	50.3	21.39	44.84	22.19	1.22896	47.7619
151	50.78	21.39	44.7	22.2	1.22896	53.4983
151.167	51.27	21.39	44.87	22.2	1.24533	52.4248
151.333	51.75	21.4	44.72	22.21	1.23005	45.7133
151.5	52.11	21.4	44.67	22.21	1.23114	47.1716
151.667	52.41	21.4	44.71	22.22	1.2486	52.4913
151.833	52.6	21.41	44.7	22.23	1.26606	53.6285
152	52.6	21.41	44.67	22.23	1.26606	49.2491
152.167	52.51	21.41	44.6	22.23	1.26606	52.7083
152.333	52.34	21.42	44.59	22.22	1.26606	46.6406
152.5	52.12	21.41	44.63	22.22	1.26606	44.9494
152.667	51.86	21.42	44.63	22.23	1.26606	50.2329
152.833	51.59	21.43	44.56	22.22	1.26606	49.0061
153	51.29	21.44	44.5	22.23	1.26606	54.0726
153.167	51.02	21.45	44.56	22.23	1.26606	50.9245
153.333	50.76	21.46	44.59	22.24	1.26825	47.9051
153.5	50.51	21.46	44.66	22.25	1.29662	51.1314
153.667	50.26	21.46	44.66	22.26	1.2999	47.6939
153.833	49.99	21.48	44.52	22.27	1.30317	52.8429
154	49.76	21.48	44.5	22.27	1.30317	53.0179
154.167	49.54	21.48	44.53	22.27	1.30317	49.2405
154.333	49.34	21.49	44.52	22.27	1.30317	47.9282
154.5	49.19	21.5	44.49	22.27	1.30317	44.2477
154.667	49.09	21.5	44.6	22.27	1.30317	52.9702
154.833	49.11	21.51	44.74	22.28	1.30317	55.1678
155	49.22	21.52	44.63	22.28	1.313	51.5495
155.167	49.35	21.52	44.79	22.28	1.30427	49.4126
155.333	49.54	21.53	44.56	22.29	1.30536	42.4609
155.5	49.86	21.54	44.59	22.3	1.3381	47.8747
155.667	50.28	21.55	44.69	22.31	1.34028	58.8368
155.833	50.68	21.56	44.79	22.32	1.34028	49.6788
156	51.1	21.55	44.66	22.33	1.34028	46.6927
156.167	51.55	21.56	44.67	22.34	1.34028	50.9288
156.333	51.93	21.56	44.69	22.34	1.34028	50.2966
156.5	52.18	21.57	44.61	22.35	1.34028	51.9387
156.667	52.34	21.57	44.59	22.35	1.34028	49.0017
156.833	52.34	21.57	44.65	22.35	1.34028	46.8504
157	52.2	21.58	44.62	22.35	1.34028	53.1105
157.167	52	21.59	44.58	22.36	1.34028	48.6429
157.333	51.74	21.58	44.64	22.37	1.34028	46.9661
157.5	51.47	21.59	44.47	22.37	1.34028	57.3944
157.667	51.24	21.6	44.6	22.38	1.37521	50.1288
157.833	50.99	21.6	44.4	22.39	1.37303	43.737
158	50.71	21.6	44.53	22.39	1.37739	48.6748
158.167	50.43	21.6	44.42	22.4	1.37739	47.853
158.333	50.14	21.6	44.48	22.4	1.37739	49.2708
158.5	49.88	21.62	44.43	22.41	1.37739	48.9048
158.667	49.62	21.62	44.43	22.41	1.37739	52.8979
158.833	49.4	21.63	44.71	22.41	1.37739	53.4823
159	49.22	21.63	44.64	22.42	1.37739	48.1973
159.167	49.08	21.63	44.69	22.42	1.37739	49.673
159.333	49.03	21.64	44.7	22.41	1.37739	50.5816
159.5	49.06	21.65	44.75	22.41	1.41232	52.3221
159.667	49.19	21.67	44.84	22.41	1.4145	51.6146
159.833	49.38	21.67	44.77	22.4	1.4145	50.5527
160	49.63	21.67	44.99	22.41	1.4145	49.4879
160.167	49.93	21.68	44.89	22.4	1.4145	47.0992
160.333	50.35	21.7	44.7	22.41	1.4145	50.8246
160.5	50.88	21.7	44.91	22.4	1.4145	48.8397
160.667	51.45	21.71	44.96	22.41	1.4145	53.2017
160.833	51.86	21.72	44.98	22.41	1.4145	51.1791
161	52.22	21.73	44.76	22.42	1.4145	45.4297
161.167	52.46	21.73	44.75	22.43	1.4145	51.8171
161.333	52.58	21.74	44.76	22.44	1.42432	48.002
161.5	52.51	21.74	44.74	22.45	1.43305	44.7989
161.667	52.28	21.76	44.52	22.46	1.4527	45.0463
161.833	51.95	21.76	44.71	22.48	1.4527	53.4288
162	51.62	21.78	44.69	22.48	1.4527	53.7934
162.167	51.27	21.78	44.74	22.5	1.4527	45.9679
162.333	50.91	21.8	44.73	22.49	1.4527	50.2807
162.5	50.55	21.81	44.68	22.5	1.4527	58.1134
162.667	50.23	21.82	44.94	22.5	1.4527	50.8912
162.833	49.93	21.83	45.11	22.5	1.4527	52.2078
163	49.68	21.83	45.23	22.51	1.4527	54.1117
163.167	49.46	21.84	45.18	22.51	1.47125	46.0113
163.333	49.25	21.85	45.18	22.51	1.48981	52.2786
163.5	49.12	21.85	45.41	22.51	1.48981	51.2442
163.667	49.06	21.85	45.34	22.52	1.48981	47.1629
163.833	49.1	21.86	45.37	22.53	1.48981	48.3579
164	49.25	21.86	45.19	22.53	1.48981	45.2214
164.167	49.59	21.88	45.23	22.55	1.48981	54.4763
164.333	50	21.88	45.27	22.57	1.48981	52.5723
164.5	50.48	21.88	45.35	22.59	1.48981	46.0113
164.667	50.92	21.89	45.28	22.6	1.48981	50.599
164.833	51.29	21.89	45.23	22.6	1.48981	53.2263
165	51.68	21.88	45.19	22.6	1.48981	56.2702
165.167	51.91	21.88	45.32	22.6	1.49199	48.2219
165.333	52.1	21.88	45.11	22.61	1.52473	47.5029
165.5	52.2	21.88	45.16	22.61	1.52255	48.452
165.667	52.17	21.88	45.11	22.62	1.49527	44.5848
165.833	52.03	21.88	44.84	22.61	1.52692	53.2914
166	51.78	21.89	44.76	22.61	1.52692	48.2306
166.167	51.5	21.89	44.84	22.61	1.52692	48.9945
166.333	51.24	21.89	44.94	22.61	1.52692	53.1395
166.5	50.96	21.9	44.95	22.61	1.52692	52.254
166.667	50.69	21.9	45.03	22.62	1.52692	51.0417
166.833	50.41	21.92	44.99	22.62	1.52692	46.5365
167	50.16	21.93	44.9	22.63	1.52692	44.226
167.167	49.9	21.94	44.81	22.64	1.53128	52.8848
167.333	49.67	21.94	45.05	22.65	1.52692	57.364
167.5	49.45	21.94	45.1	22.66	1.56184	49.1175
167.667	49.27	21.95	44.97	22.67	1.56403	45.1505
167.833	49.16	21.96	44.88	22.67	1.56403	49.6123
168	49.1	21.96	44.99	22.68	1.56403	55.1751
168.167	49.12	21.97	45.01	22.7	1.56403	49.4517
168.333	49.21	21.97	45.19	22.71	1.56403	45.7972
168.5	49.42	21.98	44.96	22.71	1.56403	47.7749
168.667	49.66	21.98	44.91	22.71	1.56403	52.6143
168.833	49.98	21.98	44.9	22.72	1.56403	53.6849
169	50.34	21.99	44.83	22.73	1.56403	51.5422
169.167	50.71	21.98	44.96	22.74	1.56403	49.0046
169.333	51.2	21.99	44.87	22.75	1.56403	46.9647
169.5	51.68	21.99	44.76	22.75	1.56403	46.8215
169.667	52.16	22	44.84	22.75	1.56621	51.101
169.833	52.39	22	44.84	22.76	1.59895	53.5865
170	52.42	22.01	44.83	22.76	1.60113	49.1392
170.167	52.37	22.01	44.67	22.76	1.60113	48.6936
170.333	52.22	22.01	44.67	22.76	1.60113	50.4861
170.5	52	22.02	44.68	22.77	1.60113	50.5078
170.667	51.74	22.02	44.57	22.79	1.60113	51.7882
170.833	51.47	22.02	44.67	22.8	1.60113	50.8507
171	51.21	22.03	44.57	22.82	1.60113	46.101
171.167	50.93	22.03	44.58	22.82	1.60113	46.3296
171.333	50.67	22.04	44.54	22.84	1.60113	54.7758
171.5	50.45	22.04	44.68	22.85	1.60113	52.3336
171.667	50.23	22.04	44.62	22.86	1.61969	51.1444
171.833	50	22.04	44.67	22.87	1.60113	50.0535
172	49.8	22.04	44.58	22.87	1.61532	42.3539
172.167	49.57	22.04	44.51	22.86	1.60113	49.6108
172.333	49.37	22.03	44.72	22.86	1.63497	53.4303
172.5	49.23	22.04	44.57	22.87	1.63824	46.5625
172.667	49.18	22.05	44.64	22.87	1.63824	47.3973
172.833	49.18	22.05	44.64	22.86	1.63824	50.6149
173	49.3	22.06	44.76	22.85	1.63824	50.2214
173.167	49.51	22.08	44.68	22.86	1.63824	55.1649
173.333	49.73	22.09	44.76	22.87	1.63824	53.6328
173.5	49.97	22.1	44.75	22.88	1.63824	47.5058
173.667	50.24	22.1	44.7	22.89	1.63824	46.713
173.833	50.53	22.1	44.72	22.89	1.64152	47.4074
174	50.9	22.11	44.79	22.9	1.64043	51.7621
174.167	51.31	22.11	44.82	22.9	1.64152	53.0093
174.333	51.63	22.12	44.71	22.91	1.67426	48.9771
174.5	51.84	22.13	44.69	22.91	1.67535	49.1421
174.667	51.93	22.14	44.71	22.92	1.67535	55.3892
174.833	51.9	22.14	44.62	22.93	1.67535	48.3087
175	51.76	22.15	44.59	22.95	1.67535	47.6099
175.167	51.52	22.15	44.5	22.96	1.67535	48.2509
175.333	51.27	22.15	44.53	22.98	1.67535	49.9335
175.5	51	22.16	44.59	22.98	1.67535	49.5746
175.667	50.71	22.16	44.44	22.98	1.67535	45.3111
175.833	50.43	22.16	44.56	22.98	1.67644	51.3773
176	50.17	22.17	44.61	22.97	1.68299	54.6716
176.167	49.92	22.18	44.64	22.97	1.71246	49.129
176.333	49.67	22.18	44.7	22.96	1.71246	49.8018
176.5	49.43	22.2	44.74	22.97	1.71246	51.5972
176.667	49.23	22.2	44.95	22.96	1.71246	49.2622
176.833	49.11	22.21	44.87	22.97	1.71246	53.2349
177	49.07	22.23	44.87	22.97	1.71246	55.2706
177.167	49.06	22.24	44.81	22.98	1.71246	46.9256
177.333	49.11	22.24	44.84	22.99	1.71246	45.5121
177.5	49.28	22.25	44.98	23.01	1.71246	45.5064
177.667	49.64	22.26	44.8	23.02	1.71683	49.796
177.833	50.09	22.26	44.74	23.02	1.7463	55.0347
178	50.56	22.27	44.93	23.03	1.74848	48.6111
178.167	51.07	22.26	44.89	23.04	1.75066	45.8796
178.333	51.56	22.28	44.9	23.04	1.75066	52.7474
178.5	51.92	22.27	45.04	23.04	1.75066	54.4068
178.667	52.2	22.28	44.96	23.04	1.75066	51.0865
178.833	52.35	22.28	44.91	23.04	1.75066	48.3174
179	52.34	22.29	44.82	23.04	1.75066	48.546
179.167	52.17	22.29	44.86	23.03	1.75066	48.7948
179.333	51.92	22.3	45.07	23.02	1.76812	49.3244
179.5	51.65	22.32	44.89	23.03	1.75175	48.6835
179.667	51.35	22.33	44.89	23.02	1.75939	52.118
179.833	51.1	22.34	45.09	23.04	1.78777	57.6519
180	50.84	22.34	45.04	23.04	1.78777	46.0981
180.167	50.55	22.36	44.9	23.05	1.78777	43.099
180.333	50.26	22.36	44.97	23.07	1.78777	49.2882
180.5	50	22.37	45.07	23.08	1.78777	53.4216
180.667	49.76	22.37	45.2	23.08	1.78777	52.4031
180.833	49.53	22.38	44.96	23.1	1.78777	51.3093
181	49.33	22.38	45.04	23.11	1.78777	46.0229
181.167	49.15	22.38	45.13	23.14	1.78777	47.0804
181.333	49.02	22.38	45.11	23.15	1.78777	54.5906
181.5	49	22.39	45.16	23.16	1.78777	48.8354
181.667	49.08	22.38	45.12	23.15	1.80414	45.9013
181.833	49.26	22.38	45.15	23.16	1.82488	56.3122
182	49.52	22.39	45.11	23.16	1.82488	53.9323
182.167	49.83	22.38	45.22	23.14	1.82488	47.9196
182.333	50.23	22.39	45.19	23.14	1.82488	47.322
182.5	50.7	22.39	45.15	23.14	1.82488	47.9167
182.667	51.25	22.38	45.16	23.13	1.82488	54.2781
182.833	51.76	22.41	45.07	23.14	1.82488	49.673
183	52.14	22.41	45.06	23.15	1.82488	46.3354
183.167	52.4	22.42	44.91	23.17	1.82488	51.7752
183.333	52.54	22.43	44.99	23.18	1.82488	52.5665
183.5	52.55	22.43	44.87	23.2	1.82488	48.1467
183.667	52.42	22.43	44.87	23.2	1.82488	44.5935
183.833	52.17	22.44	44.74	23.2	1.84671	49.6643
184	51.91	22.44	44.75	23.21	1.85871	50.9693
184.167	51.65	22.44	44.58	23.21	1.8478	48.6994
184.333	51.36	22.44	44.71	23.21	1.86199	50.7726
184.5	51.08	22.45	44.81	23.22	1.86199	51.2862
184.667	50.78	22.46	44.71	23.23	1.86199	53.7037
184.833	50.55	22.45	44.97	23.22	1.86199	54.3866
185	50.31	22.46	44.96	23.22	1.86199	48.031
185.167	50.06	22.47	44.83	23.22	1.86199	47.3669
185.333	49.83	22.47	44.99	23.22	1.86199	52.5434
185.5	49.63	22.47	44.94	23.21	1.86199	48.2292
185.667	49.43	22.47	44.79	23.22	1.86635	44.7251
185.833	49.24	22.48	44.86	23.22	1.86199	51.4569
186	49.14	22.48	44.95	23.22	1.89801	53.6704
186.167	49.12	22.5	44.81	23.23	1.89691	51.6913
186.333	49.15	22.49	44.84	23.24	1.8991	47.5391
186.5	49.29	22.5	44.75	23.26	1.8991	47.5738
186.667	49.56	22.5	44.84	23.26	1.8991	55.3313
186.833	49.87	22.5	44.87	23.26	1.8991	51.5379
187	50.26	22.51	44.92	23.26	1.8991	45.5599
187.167	50.68	22.51	44.89	23.26	1.8991	48.2697
187.333	51.17	22.52	44.71	23.26	1.8991	49.9494
187.5	51.6	22.52	44.86	23.25	1.8991	50.4181
187.667	52	22.54	44.68	23.26	1.8991	52.0848
187.833	52.31	22.53	44.82	23.26	1.8991	51.726
188	52.37	22.54	44.93	23.26	1.90128	48.7616
188.167	52.3	22.56	44.8	23.27	1.90019	51.0807
188.333	52.1	22.56	44.88	23.27	1.92966	48.9178
188.5	51.86	22.56	44.86	23.28	1.93621	48.2089
188.667	51.57	22.57	44.72	23.28	1.93621	53.342
188.833	51.35	22.57	44.72	23.28	1.93621	51.48
189	51.13	22.57	44.68	23.29	1.93621	46.2514
189.167	50.86	22.57	44.9	23.28	1.93621	49.5891
189.333	50.59	22.58	44.77	23.28	1.93621	49.1536
189.5	50.31	22.59	44.72	23.28	1.93621	48.6299
189.667	50.06	22.6	44.9	23.28	1.93621	53.9077
189.833	49.83	22.6	44.79	23.29	1.93621	51.6218
190	49.62	22.61	44.85	23.3	1.9373	47.4103
190.167	49.43	22.61	44.92	23.32	1.94494	47.5405
190.333	49.25	22.62	44.96	23.32	1.95585	52.5709
190.5	49.12	22.62	44.92	23.33	1.97331	50.4876
190.667	49.11	22.63	44.85	23.33	1.97331	47.6317
190.833	49.2	22.63	44.87	23.33	1.97331	50.6134
191	49.39	22.63	44.96	23.33	1.97331	51.2124
191.167	49.61	22.63	45.08	23.33	1.97331	49.0712
191.333	49.94	22.64	44.98	23.34	1.97331	53.8744
191.5	50.24	22.63	45.17	23.33	1.97331	51.8649
191.667	50.43	22.64	45.17	23.34	1.97331	48.0946
191.833	50.74	22.64	45.02	23.33	1.97331	47.2352
192	51.03	22.64	45	23.32	1.99296	50.2416
192.167	51.38	22.65	44.93	23.32	1.99187	55.3805
192.333	51.65	22.66	44.81	23.31	1.98314	47.3915
192.5	51.86	22.66	44.92	23.32	2.01152	46.3195
192.667	51.98	22.66	45.06	23.32	2.01152	46.7882
192.833	51.96	22.67	44.85	23.33	2.01152	45.6409
193	51.83	22.68	44.88	23.33	2.01152	50.285
193.167	51.62	22.69	44.78	23.33	2.01152	54.1059
193.333	51.37	22.7	44.79	23.33	2.01152	48.1612
193.5	51.09	22.71	44.81	23.34	2.01152	50.3762
193.667	50.82	22.71	44.87	23.35	2.02134	51.6001
193.833	50.54	22.72	44.88	23.35	2.0257	41.386
194	50.25	22.74	44.73	23.36	2.03225	47.6548
194.167	49.96	22.75	44.69	23.36	2.04644	55.3805
194.333	49.71	22.75	44.92	23.36	2.04862	58.4549
194.5	49.51	22.76	45.14	23.37	2.04862	54.945
194.667	49.32	22.77	45.19	23.38	2.04862	49.1392
194.833	49.16	22.77	45.16	23.38	2.04862	46.7419
195	49.03	22.76	45.02	23.37	2.04862	46.0098
195.167	49	22.77	45.07	23.36	2.04862	46.616
195.333	49.1	22.77	45.2	23.36	2.04862	51.1835
195.5	49.31	22.78	45.18	23.36	2.08137	51.9358
195.667	49.64	22.78	45.18	23.36	2.06718	45.8825
195.833	50.14	22.79	45.19	23.36	2.08573	47.364
196	50.76	22.8	45.21	23.35	2.08573	52.2772
196.167	51.36	22.82	45.28	23.35	2.08573	52.4407
196.333	51.85	22.83	45.39	23.35	2.08573	50.5035
196.5	52.16	22.84	45.34	23.34	2.08573	55.4065
196.667	52.36	22.86	45.34	23.35	2.08573	52.7083
196.833	52.33	22.86	45.43	23.35	2.08573	45.0825
197	52.19	22.87	45.38	23.36	2.08901	45.6293
197.167	51.95	22.87	45.22	23.36	2.09119	56.1646
197.333	51.71	22.88	45.39	23.37	2.12284	54.4054
197.5	51.45	22.88	45.37	23.37	2.12284	45.4644
197.667	51.19	22.89	45.33	23.38	2.12284	48.0223
197.833	50.9	22.9	45.24	23.38	2.12284	52.6765
198	50.64	22.89	45.35	23.38	2.12284	51.467
198.167	50.36	22.91	45.35	23.39	2.12284	46.5784
198.333	50.09	22.9	45.47	23.39	2.12284	48.682
198.5	49.81	22.91	45.4	23.38	2.12284	49.4763
198.667	49.55	22.92	45.33	23.39	2.12393	49.8438
198.833	49.31	22.93	45.33	23.39	2.12393	50.4847
199	49.13	22.94	45.47	23.4	2.15886	52.6881
199.167	49.02	22.95	45.56	23.41	2.15995	49.7743
199.333	48.99	22.95	45.55	23.43	2.15995	46.8518
199.5	49.02	22.95	45.52	23.43	2.15995	49.1001
199.667	49.15	22.96	45.42	23.44	2.15995	50.3993
199.833	49.43	22.96	45.47	23.44	2.15995	51.5625
200	49.81	22.96	45.46	23.44	2.15995	51.0026
200.167	50.24	22.96	45.59	23.43	2.15995	45.9766
200.333	50.76	22.96	45.56	23.44	2.15995	51.0619
200.5	51.26	22.96	45.69	23.43	2.15995	52.3249
200.667	51.77	22.98	45.46	23.44	2.15995	51.5726
200.833	52.19	22.98	45.34	23.43	2.19269	54.0234
201	52.49	22.99	45.15	23.44	2.16977	47.5579
201.167	52.64	22.99	45.25	23.46	2.16323	43.1872
201.333	52.59	23	45.31	23.47	2.19706	49.6325
201.5	52.44	23	45.34	23.48	2.19706	48.3246
201.667	52.18	23.01	45.12	23.47	2.19706	50.6554
201.833	51.89	23.01	45.21	23.46	2.19706	56.2601
202	51.62	23.01	45.23	23.47	2.19706	48.5388
202.167	51.34	23.02	45.18	23.46	2.19706	52.3293
202.333	51.1	23.02	45.31	23.47	2.19706	54.1551
202.5	50.85	23.03	45.26	23.47	2.19706	47.118
202.667	50.61	23.03	45.35	23.47	2.19706	45.2966
202.833	50.35	23.03	45.32	23.49	2.19706	49.1884
203	50.09	23.03	45.22	23.5	2.19706	57.6143
203.167	49.88	23.03	45.39	23.49	2.20252	51.1444
203.333	49.69	23.03	45.36	23.5	2.20579	41.6189
203.5	49.47	23.03	45.11	23.51	2.21998	48.5098
203.667	49.28	23.03	45.35	23.51	2.23417	50.7856
203.833	49.15	23.03	45.39	23.51	2.23417	46.5292
204	49.13	23.04	45.17	23.51	2.23417	52.0616
204.167	49.2	23.05	45.27	23.51	2.23417	53.3695
204.333	49.38	23.05	45.38	23.52	2.23417	50.1765
204.5	49.6	23.06	45.34	23.52	2.23417	51.7101
204.667	49.85	23.06	45.45	23.52	2.23417	45.4818
204.833	50.18	23.07	45.37	23.51	2.23417	53.6704
205	50.56	23.07	45.48	23.51	2.23417	53.7963
205.167	50.89	23.09	45.27	23.51	2.23417	45.1143
205.333	51.24	23.1	45.26	23.51	2.26909	48.7876
205.5	51.55	23.1	45.36	23.51	2.27128	51.9777
205.667	51.79	23.11	45.42	23.52	2.256	52.2063
205.833	51.89	23.11	45.36	23.52	2.27128	48.6169
206	51.84	23.12	45.22	23.53	2.27128	55.4008
206.167	51.77	23.12	45.22	23.54	2.27128	53.6429
206.333	51.6	23.12	45.35	23.54	2.27128	50.0188
206.5	51.4	23.11	45.26	23.56	2.27128	46.1502
206.667	51.17	23.1	45.24	23.56	2.27128	47.3162
206.833	50.96	23.11	45.21	23.56	2.27128	49.9045
207	50.72	23.1	45.23	23.56	2.27128	47.3293
207.167	50.49	23.1	45.19	23.56	2.27128	50.923
207.333	50.27	23.1	45.15	23.55	2.27128	49.9219
207.5	50.04	23.1	45.07	23.56	2.27128	52.6099
207.667	49.83	23.1	45.26	23.55	2.27128	50.5758
207.833	49.63	23.1	45.19	23.54	2.28983	45.9057
208	49.41	23.11	45.03	23.54	2.2811	49.0611
208.167	49.23	23.12	45.06	23.54	2.30948	48.5865
208.333	49.12	23.13	45.08	23.55	2.30948	54.8307
208.5	49.08	23.14	45.1	23.56	2.30948	52.5969
208.667	49.13	23.14	45.09	23.55	2.30948	46.8851
208.833	49.23	23.15	45.18	23.56	2.30948	55.7523
209	49.35	23.14	45.24	23.55	2.30948	46.9719
209.167	49.57	23.15	45.1	23.55	2.30948	43.6979
209.333	49.93	23.16	44.94	23.55	2.30948	50.7407
209.5	50.44	23.16	45.01	23.54	2.30948	48.9771
209.667	51.02	23.18	44.93	23.55	2.33785	50.1837
209.833	51.62	23.19	45.04	23.56	2.33021	52.5419
210	52.16	23.19	45.03	23.57	2.34004	49.4835
210.167	52.51	23.2	45.06	23.57	2.34659	46.9169
210.333	52.64	23.21	44.94	23.57	2.34659	49.8539
210.5	52.64	23.2	45.08	23.56	2.34659	52.4696
210.667	52.48	23.22	45.12	23.56	2.34659	53.1641
210.833	52.25	23.22	45.17	23.57	2.34659	48.219
211	52	23.23	45.04	23.56	2.34659	46.0113
211.167	51.72	23.23	44.98	23.56	2.34659	52.0153
211.333	51.44	23.24	45.04	23.56	2.34659	51.033
211.5	51.14	23.25	45.11	23.57	2.35204	50.4905
211.667	50.87	23.25	45.08	23.58	2.3826	51.8244
211.833	50.59	23.26	45.08	23.59	2.38369	48.967
212	50.31	23.26	45.26	23.59	2.38369	49.3721
212.167	50.04	23.27	45.29	23.59	2.37715	49.1754
212.333	49.77	23.28	45.29	23.6	2.38369	50.9259
212.5	49.53	23.29	45.22	23.59	2.38369	48.1192
212.667	49.32	23.3	45.07	23.6	2.38369	50.4702
212.833	49.17	23.3	45.3	23.61	2.38369	54.0437
213	49.09	23.31	45.34	23.63	2.38369	47.7402
213.167	49.13	23.3	45.46	23.63	2.38369	45.4196
213.333	49.27	23.3	45.46	23.62	2.38369	53.1771
213.5	49.53	23.31	45.49	23.62	2.38369	51.9415
213.667	49.83	23.32	45.39	23.61	2.41862	53.0411
213.833	50.17	23.33	45.56	23.61	2.4208	52.1643
214	50.5	23.34	45.41	23.62	2.4208	47.4204
214.167	50.81	23.35	45.49	23.62	2.4208	50.57
214.333	51.13	23.34	45.62	23.62	2.4208	50.4065
214.5	51.44	23.33	45.61	23.63	2.4208	48.465
214.667	51.69	23.35	45.44	23.62	2.4208	53.4245
214.833	51.79	23.35	45.4	23.62	2.4208	58.5286
215	51.8	23.35	45.41	23.64	2.4208	48.2986
215.167	51.74	23.36	45.3	23.65	2.4208	44.0191
215.333	51.58	23.36	45.31	23.67	2.4208	44.5312
215.5	51.37	23.35	45.38	23.67	2.4208	49.6557
215.667	51.13	23.35	45.36	23.66	2.42626	53.5142
215.833	50.87	23.34	45.26	23.65	2.45682	52.8067
216	50.65	23.34	45.24	23.65	2.45791	52.0038
216.167	50.42	23.35	45.12	23.64	2.45791	46.3744
216.333	50.18	23.36	45.06	23.65	2.45791	48.3941
216.5	49.92	23.36	45.06	23.67	2.44372	49.184
216.667	49.68	23.36	45.31	23.68	2.45791	50.9086
216.833	49.47	23.36	45.11	23.68	2.45791	49.0249
217	49.28	23.37	45.01	23.69	2.45791	47.2396
217.167	49.13	23.37	45.12	23.69	2.45791	57.4609
217.333	49.05	23.36	45.34	23.69	2.45791	53.6791
217.5	49.03	23.37	45.09	23.7	2.45791	41.4366
217.667	49.12	23.37	45.12	23.69	2.45791	47.8385
217.833	49.32	23.36	45.16	23.69	2.45791	50.3342
218	49.68	23.36	45.18	23.69	2.45791	51.4019
218.167	50.13	23.36	45.19	23.69	2.49284	52.6317
218.333	50.56	23.37	45.2	23.69	2.49065	48.8918
218.5	51.01	23.37	45.27	23.68	2.49502	45.4803
218.667	51.6	23.38	45.12	23.68	2.49502	46.0807
218.833	52.05	23.38	45.18	23.69	2.49502	58.1742
219	52.33	23.39	45.26	23.68	2.49502	55.5975
219.167	52.49	23.4	45.26	23.68	2.49502	43.1337
219.333	52.48	23.4	45.03	23.67	2.49502	45.9201
219.5	52.36	23.42	44.97	23.67	2.49502	54.6933
219.667	52.16	23.41	45.01	23.67	2.49502	52.7112
219.833	51.91	23.42	45.03	23.68	2.49502	51.493
220	51.67	23.43	44.95	23.69	2.4983	51.713
220.167	51.44	23.42	45.06	23.7	2.49502	51.4019
220.333	51.22	23.43	44.88	23.69	2.51794	46.1169
220.5	50.98	23.42	44.78	23.7	2.52776	46.467
220.667	50.74	23.42	44.99	23.7	2.53104	52.8009
220.833	50.53	23.42	44.86	23.71	2.53213	45.7928
221	50.28	23.43	44.66	23.71	2.53213	49.524
221.167	50.07	23.42	45.01	23.71	2.53213	53.4158
221.333	49.84	23.43	45.04	23.72	2.53213	48.0237
221.5	49.61	23.43	44.95	23.71	2.53213	47.7358
221.667	49.42	23.44	44.97	23.71	2.53213	50.3342
221.833	49.26	23.44	45.2	23.7	2.53213	57.0819
222	49.16	23.45	45.31	23.71	2.53213	49.3403
222.167	49.09	23.46	45.06	23.71	2.53213	44.7714
222.333	49.09	23.45	45.06	23.71	2.53213	49.2535
222.5	49.22	23.46	45.18	23.71	2.53431	47.1267
222.667	49.57	23.47	45.19	23.71	2.54959	47.3192
222.833	50.09	23.48	45.14	23.71	2.56924	51.033
223	50.55	23.49	45.02	23.71	2.56924	54.4835
223.167	51	23.5	45.18	23.71	2.56924	51.1227
223.333	51.39	23.52	45.04	23.73	2.56924	48.1554
223.5	51.69	23.52	45.13	23.74	2.56924	57.0616
223.667	51.92	23.52	45.11	23.75	2.56924	50.055
223.833	52.04	23.53	44.98	23.76	2.56924	43.3102
224	52.03	23.52	45.15	23.76	2.56924	46.5697
224.167	51.9	23.53	45.02	23.76	2.56924	51.4742
224.333	51.68	23.52	44.97	23.77	2.56924	54.0379
224.5	51.43	23.53	44.99	23.77	2.56924	49.8712
224.667	51.15	23.52	45.02	23.78	2.57688	48.1829
224.833	50.89	23.53	45.03	23.77	2.58452	49.3215
225	50.62	23.53	45.02	23.76	2.60635	54.2159
225.167	50.39	23.53	45.15	23.77	2.60744	50.8246
225.333	50.15	23.53	45.2	23.77	2.60744	47.9485
225.5	49.9	23.54	45.18	23.77	2.60744	46.004
225.667	49.65	23.54	45.12	23.76	2.60744	44.566
225.833	49.43	23.54	45.13	23.76	2.60744	57.5101
226	49.26	23.54	45.22	23.77	2.60744	56.0431
226.167	49.14	23.55	45.05	23.77	2.60744	46.522
226.333	49.06	23.55	45.07	23.77	2.60744	50.7682
226.5	49.02	23.55	45.1	23.78	2.60744	49.1522
226.667	49.06	23.56	45.07	23.78	2.60744	43.1308
226.833	49.28	23.55	45.07	23.79	2.60853	49.0828
227	49.69	23.56	45.19	23.79	2.63036	51.8591
227.167	50.19	23.56	45.18	23.78	2.64455	49.5052
227.333	50.72	23.57	45.07	23.78	2.64455	49.6629
227.5	51.29	23.57	45.14	23.78	2.64455	47.228
227.667	51.84	23.58	45.17	23.77	2.64455	52.4392
227.833	52.22	23.59	45.12	23.77	2.64455	52.0312
228	52.48	23.61	45.04	23.76	2.64455	48.1264
228.167	52.56	23.62	45.11	23.77	2.64455	50.0723
228.333	52.46	23.62	45.21	23.77	2.64455	48.0382
228.5	52.25	23.63	45.12	23.78	2.67947	52.5448
228.667	51.99	23.64	45.15	23.78	2.68166	52.8009
228.833	51.72	23.65	45.13	23.79	2.68166	47.7373
229	51.42	23.65	45.22	23.79	2.68166	49.8915
229.167	51.13	23.64	45.26	23.79	2.68166	50.0246
229.333	50.84	23.66	45.25	23.8	2.68166	48.0208
229.5	50.55	23.66	45.28	23.79	2.68166	50.204
229.667	50.27	23.67	45.31	23.8	2.68166	51.2543
229.833	50	23.69	45.24	23.81	2.68166	54.4387
230	49.76	23.68	45.25	23.82	2.68166	46.9083
230.167	49.5	23.69	45.28	23.83	2.68166	47.1861
230.333	49.29	23.7	45.38	23.84	2.68166	51.6985
230.5	49.14	23.69	45.33	23.84	2.68275	49.0119
230.667	49.09	23.7	45.27	23.85	2.70239	55.2373
230.833	49.1	23.69	45.46	23.85	2.71767	51.1458
231	49.17	23.69	45.49	23.85	2.69039	53.3738
231.167	49.3	23.69	45.56	23.85	2.71876	51.2688
231.333	49.5	23.69	45.46	23.84	2.71876	47.4494
231.5	49.74	23.69	45.62	23.83	2.71876	48.2219
231.667	50.08	23.68	45.45	23.83	2.71876	47.3626
231.833	50.55	23.68	45.49	23.82	2.71876	51.1169
232	51.01	23.68	45.64	23.81	2.71876	54.3924
232.167	51.51	23.68	45.67	23.81	2.71876	48.8672
232.333	51.98	23.69	45.49	23.81	2.72641	47.7026
232.5	52.4	23.7	45.46	23.8	2.72313	44.2115
232.667	52.75	23.72	45.45	23.81	2.74823	47.1586
232.833	52.81	23.73	45.33	23.81	2.75587	57.2338
233	52.69	23.73	45.56	23.81	2.75587	51.7636
233.167	52.49	23.75	45.52	23.83	2.75587	46.1704
233.333	52.24	23.76	45.36	23.83	2.75587	47.7272
233.5	51.97	23.76	45.37	23.84	2.75587	53.3579
233.667	51.69	23.77	45.27	23.86	2.75587	50.9954
233.833	51.41	23.77	45.29	23.88	2.75587	42.513
234	51.1	23.77	45.22	23.89	2.75587	48.6328
234.167	50.78	23.77	45.38	23.9	2.75587	59.5023
234.333	50.53	23.77	45.52	23.91	2.75587	53.2349
234.5	50.29	23.76	45.36	23.9	2.75587	47.0964
234.667	50.07	23.76	45.34	23.9	2.75587	45.7335
234.833	49.83	23.76	45.54	23.89	2.79298	46.7549
235	49.59	23.75	45.58	23.88	2.79298	52.4002
235.167	49.38	23.76	45.31	23.87	2.79298	49.3359
235.333	49.25	23.75	45.42	23.87	2.79189	56.0735
235.5	49.17	23.77	45.72	23.87	2.79298	53.4997
235.667	49.14	23.77	45.45	23.87	2.79298	44.1797
235.833	49.15	23.76	45.47	23.86	2.79298	51.2341
236	49.22	23.77	45.3	23.86	2.79298	48.5185
236.167	49.43	23.77	45.45	23.86	2.79298	48.6444
236.333	49.75	23.78	45.37	23.87	2.79298	50.7306
236.5	50.11	23.79	45.41	23.88	2.80281	48.8874
236.667	50.56	23.78	45.42	23.88	2.79298	54.0104
236.833	51	23.79	45.51	23.89	2.79407	50.1201
237	51.47	23.79	45.4	23.88	2.829	46.1777
237.167	51.93	23.78	45.54	23.88	2.8159	53.2364
237.333	52.26	23.78	45.62	23.88	2.83009	55.2242
237.5	52.48	23.79	45.37	23.89	2.83009	46.2023
237.667	52.58	23.79	45.29	23.89	2.83009	49.7078
237.833	52.59	23.8	45.38	23.89	2.83009	54.4633
238	52.49	23.79	45.42	23.9	2.83009	44.9928
238.167	52.3	23.8	45.23	23.9	2.83009	43.3232
238.333	52.08	23.79	45.18	23.9	2.83009	52.7011
238.5	51.85	23.8	45.21	23.9	2.83009	51.3759
238.667	51.6	23.8	45.24	23.9	2.83009	48.1264
238.833	51.37	23.8	45.04	23.91	2.83009	53.1872
239	51.13	23.8	45.13	23.91	2.83009	50.6207
239.167	50.9	23.8	45.1	23.92	2.83009	46.7679
239.333	50.66	23.8	45.19	23.92	2.83991	47.8877
239.5	50.4	23.8	45.12	23.92	2.8541	55.0998
239.667	50.19	23.8	45.18	23.91	2.86829	47.0862
239.833	49.95	23.81	45.16	23.91	2.86829	43.2928
240	49.72	23.81	45.23	23.9	2.86829	57.8805
240.167	49.51	23.81	45.33	23.9	2.86829	54.0075
240.333	49.33	23.82	45.32	23.9	2.86829	45.8782
240.5	49.2	23.83	45.29	23.91	2.86829	43.9815
240.667	49.12	23.84	45.25	23.91	2.86829	47.9297
240.833	49.15	23.85	45.39	23.9	2.86829	52.662
241	49.28	23.85	45.35	23.91	2.86829	54.9754
241.167	49.44	23.85	45.51	23.91	2.86829	51.4352
241.333	49.66	23.85	45.36	23.91	2.9054	49.9392
241.5	49.91	23.87	45.31	23.9	2.9054	50.8131
241.667	50.2	23.88	45.39	23.9	2.9054	50.9592
241.833	50.49	23.88	45.49	23.91	2.9054	46.6348
242	50.94	23.88	45.35	23.91	2.9054	46.1024
242.167	51.35	23.89	45.36	23.91	2.9054	54.1073
242.333	51.68	23.88	45.35	23.91	2.9054	48.5692
242.5	52	23.9	45.39	23.92	2.9054	47.6534
242.667	52.18	23.9	45.35	23.92	2.9054	50.842
242.833	52.16	23.91	45.34	23.92	2.9054	52.2309
243	52.02	23.93	45.21	23.92	2.9054	56.7477
243.167	51.81	23.92	45.21	23.93	2.90649	50.5859
243.333	51.56	23.93	45.18	23.94	2.91631	45.4398
243.5	51.3	23.93	45.36	23.95	2.90758	46.6869
243.667	51.04	23.93	45.3	23.95	2.94251	48.8325
243.833	50.77	23.93	45.29	23.96	2.94251	48.9366
244	50.5	23.92	45.41	23.95	2.94251	52.866
244.167	50.26	23.93	45.31	23.95	2.94251	55.6698
244.333	50.02	23.93	45.26	23.95	2.94251	45.8652
244.5	49.81	23.92	45.42	23.94	2.94251	47.1644
244.667	49.6	23.93	45.4	23.95	2.94251	49.9812
244.833	49.4	23.93	45.29	23.96	2.94251	49.1956
245	49.22	23.93	45.29	23.95	2.94251	50.5266
245.167	49.13	23.94	45.2	23.95	2.94251	48.9265
245.333	49.12	23.94	45.21	23.96	2.94251	46.0402
245.5	49.2	23.96	45.16	23.97	2.94251	53.6863
245.667	49.33	23.94	45.51	23.98	2.95015	52.1629
245.833	49.56	23.95	45.55	23.98	2.95124	42.8921
246	49.94	23.94	45.4	23.98	2.97962	50.434
246.167	50.33	23.95	45.43	23.96	2.97962	55.0608
246.333	50.76	23.96	45.31	23.96	2.97962	51.0807
246.5	51.22	23.95	45.46	23.96	2.97962	51.8128
246.667	51.6	23.95	45.36	23.97	2.97962	51.1429
246.833	51.86	23.97	45.29	23.97	2.97962	47.1586
247	52.05	23.96	45.33	23.98	2.97962	50.013
247.167	52.14	23.97	45.17	23.98	2.97962	50.2749
247.333	52.1	23.96	45.34	23.98	2.97962	51.0359
247.5	51.96	23.96	45.37	23.98	2.97962	48.5171
247.667	51.75	23.96	45.17	23.99	2.98944	46.875
247.833	51.5	23.96	45.17	23.98	2.99053	52.9326
248	51.26	23.95	45.32	23.97	2.98835	57.7373
248.167	51.02	23.97	45.28	23.97	3.01673	49.3331
248.333	50.78	23.97	45.19	23.97	3.01673	43.0353
248.5	50.52	23.97	45.31	23.96	3.01673	53.3854
248.667	50.3	23.98	45.44	23.97	3.01673	50.3096
248.833	50.06	23.98	45.32	23.96	3.01673	47.3857
249	49.83	23.98	45.36	23.96	3.01673	53.5706
249.167	49.62	23.99	45.39	23.96	3.01673	48.6227
249.333	49.4	23.99	45.38	23.97	3.01673	48.1453
249.5	49.23	24.01	45.37	23.96	3.0462	52.6852
249.667	49.11	24	45.46	23.96	3.02546	43.3102
249.833	49.06	24.01	45.34	23.96	3.05056	48.7355
250	49.08	24.02	45.36	23.96	3.05384	53.7833
250.167	49.22	24.02	45.51	23.97	3.05384	51.7506
250.333	49.41	24.04	45.47	23.98	3.05384	51.1936
250.5	49.7	24.04	45.32	23.98	3.05384	52.2989
250.667	50	24.05	45.36	23.99	3.05384	50.0029
250.833	50.39	24.05	45.55	24	3.05384	46.9213
251	50.82	24.05	45.47	24	3.05384	55.2633
251.167	51.19	24.05	45.4	24	3.05384	48.2407
251.333	51.64	24.05	45.42	24.01	3.05384	47.9962
251.5	51.97	24.04	45.52	24.01	3.05384	51.0778
251.667	52.21	24.05	45.5	24.01	3.05384	46.5943
251.833	52.32	24.05	45.44	24	3.07566	53.0382
252	52.25	24.04	45.42	23.99	3.09094	52.4682
252.167	52.08	24.05	45.3	23.99	3.09094	49.7352
252.333	51.87	24.05	45.35	23.98	3.09094	47.2483
252.5	51.66	24.05	45.34	23.99	3.09094	46.2818
252.667	51.37	24.06	45.29	23.99	3.09094	50.6785
252.833	51.11	24.06	45.28	23.99	3.09094	50.4326
253	50.84	24.06	45.33	23.99	3.09094	49.4676
253.167	50.59	24.06	45.34	23.99	3.09094	52.7677
253.333	50.35	24.07	45.4	23.99	3.09094	55.0145
253.5	50.15	24.07	45.31	24	3.09094	48.4086
253.667	49.93	24.07	45.35	23.99	3.09094	49.6021
253.833	49.72	24.07	45.38	23.99	3.09094	49.7251
254	49.52	24.08	45.14	24	3.12369	48.1945
254.167	49.34	24.08	45.02	24	3.09313	51.059
254.333	49.2	24.09	45.05	24.01	3.12805	46.7752
254.5	49.13	24.09	45.33	24.03	3.12805	48.0787
254.667	49.15	24.09	45.23	24.03	3.12805	51.454
254.833	49.26	24.1	45.25	24.04	3.12805	51.1371
255	49.46	24.08	45.45	24.05	3.11387	51.4974
255.167	49.7	24.09	45.38	24.05	3.12805	49.7512
255.333	50.04	24.08	45.42	24.04	3.12805	52.0095
255.5	50.35	24.08	45.33	24.04	3.12805	50.298
255.667	50.68	24.08	45.32	24.03	3.12805	46.8967
255.833	51.02	24.08	45.33	24.02	3.12805	50.6496
256	51.38	24.08	45.4	24.02	3.12805	48.4838
256.167	51.75	24.08	45.45	24.02	3.12805	43.8383
256.333	52.09	24.09	45.15	24.01	3.13679	50.0289
256.5	52.23	24.08	45.35	24.01	3.13024	51.6044
256.667	52.22	24.09	45.35	24	3.16625	55.5324
256.833	52.1	24.11	45.24	24	3.16625	61.1617
257	51.95	24.1	45.25	24	3.16625	48.2364
257.167	51.76	24.11	45.12	24.01	3.16625	42.9094
257.333	51.54	24.11	45.05	24.03	3.16625	47.1036
257.5	51.29	24.11	45.16	24.03	3.16625	49.3229
257.667	51.03	24.12	45.12	24.04	3.16625	47.0631
257.833	50.78	24.11	45.16	24.04	3.16625	50.068
258	50.55	24.11	45.19	24.04	3.16625	50.408
258.167	50.31	24.11	45.11	24.04	3.16625	54.1739
258.333	50.11	24.13	45.03	24.05	3.16625	50.4933
258.5	49.88	24.12	45	24.06	3.17389	47.8241
258.667	49.66	24.12	45.19	24.06	3.19463	51.3961
258.833	49.47	24.12	45.11	24.07	3.18044	45.4745
259	49.29	24.11	45.22	24.06	3.18917	50.4659
259.167	49.16	24.12	45.21	24.06	3.20227	49.7656
259.333	49.11	24.11	45.25	24.05	3.20336	50.923
259.5	49.12	24.12	45.22	24.05	3.20336	51.2457
259.667	49.23	24.12	45.27	24.04	3.20336	47.1166
259.833	49.43	24.13	45.31	24.04	3.20336	53.3565
260	49.69	24.13	45.33	24.04	3.20336	51.3354
260.167	50	24.13	45.32	24.04	3.20336	45.489
260.333	50.4	24.14	45.29	24.03	3.20336	50.7089
260.5	50.85	24.15	45.32	24.03	3.20336	51.7433
260.667	51.28	24.16	45.34	24.03	3.20773	51.1299
260.833	51.62	24.17	45.31	24.04	3.23283	50.6018
261	51.93	24.17	45.23	24.05	3.21973	46.3976
261.167	52.14	24.17	45.18	24.05	3.24047	50.3935
261.333	52.24	24.16	45.25	24.06	3.24047	51.956
261.5	52.18	24.17	45.14	24.06	3.24047	48.2639
261.667	52	24.18	45.17	24.06	3.24047	52.6056
261.833	51.77	24.17	45.36	24.06	3.24047	56.0807
262	51.56	24.17	45.23	24.07	3.24047	51.7636
262.167	51.32	24.18	45.21	24.06	3.24047	43.18
262.333	51.08	24.18	44.95	24.06	3.24047	51.6189
262.5	50.84	24.18	45.13	24.06	3.24047	55.4138
262.667	50.6	24.17	45.15	24.05	3.24484	43.0541
262.833	50.36	24.17	45.15	24.05	3.25029	45.0825
263	50.11	24.18	45.27	24.05	3.27758	50.1013
263.167	49.86	24.18	45.27	24.04	3.27758	52.377
263.333	49.65	24.19	45.17	24.04	3.27758	54.9609
263.5	49.47	24.2	45.18	24.06	3.27758	54.4054
263.667	49.31	24.19	45.32	24.05	3.27758	45.8189
263.833	49.15	24.21	45.19	24.06	3.27758	46.5842
264	49.06	24.2	45.21	24.07	3.27758	52.7662
264.167	49.06	24.19	45.44	24.07	3.27758	51.0431
264.333	49.12	24.2	45.39	24.07	3.27758	51.6884
264.5	49.25	24.2	45.35	24.07	3.27758	50.2662
264.667	49.47	24.2	45.28	24.06	3.27758	42.5275
264.833	49.88	24.2	45.25	24.06	3.2874	47.7546
265	50.42	24.21	45.21	24.06	3.27758	51.0518
265.167	51.12	24.21	45.28	24.07	3.30814	50.8695
265.333	51.73	24.22	45.31	24.07	3.31469	52.5188
265.5	52.19	24.22	45.42	24.07	3.31469	48.1626
265.667	52.62	24.22	45.28	24.07	3.31469	47.6953
265.833	52.85	24.24	45.24	24.06	3.31469	51.0822
266	52.83	24.24	45.31	24.06	3.31469	49.9479
266.167	52.67	24.26	45.26	24.05	3.31469	50.0521
266.333	52.44	24.26	45.3	24.05	3.31469	55.8652
266.5	52.2	24.27	45.33	24.06	3.31469	51.6652
266.667	51.93	24.27	45.3	24.06	3.31469	48.3362
266.833	51.67	24.27	45.34	24.06	3.31469	49.1016
267	51.41	24.26	45.53	24.06	3.34743	44.7526
267.167	51.13	24.26	45.41	24.06	3.3518	47.3915
267.333	50.85	24.28	45.19	24.05	3.3518	54.7873
267.5	50.59	24.28	45.35	24.05	3.3518	52.3192
267.667	50.33	24.3	45.31	24.07	3.3518	51.2891
267.833	50.09	24.29	45.3	24.07	3.3518	52.5723
268	49.86	24.3	45.48	24.08	3.3518	52.1658
268.167	49.67	24.3	45.66	24.08	3.3518	48.7905
268.333	49.44	24.29	45.67	24.09	3.3518	42.9196
268.5	49.25	24.29	45.58	24.08	3.3518	51.6942
268.667	49.14	24.3	45.76	24.07	3.36599	53.3782
268.833	49.09	24.3	45.84	24.06	3.36162	46.2543
269	49.13	24.3	45.72	24.07	3.38672	50.042
269.167	49.25	24.3	45.8	24.06	3.36053	48.8961
269.333	49.5	24.31	45.59	24.06	3.38891	48.1105
269.5	49.84	24.33	45.58	24.07	3.38891	53.5706
269.667	50.24	24.33	45.83	24.08	3.38891	50.2561
269.833	50.71	24.33	45.82	24.08	3.38891	50.2373
270	51.13	24.33	45.8	24.08	3.38891	47.2367
270.167	51.6	24.33	45.66	24.08	3.38891	47.7995
270.333	51.98	24.34	45.74	24.08	3.38891	53.0281
270.5	52.24	24.35	45.62	24.08	3.38891	48.1858
270.667	52.3	24.35	45.57	24.08	3.38891	49.1913
270.833	52.21	24.37	45.52	24.09	3.40746	52.594
271	52.01	24.38	45.47	24.1	3.40528	50.7205
271.167	51.75	24.39	45.57	24.12	3.42165	52.8212
271.333	51.48	24.38	45.58	24.13	3.42602	47.6374
271.5	51.2	24.38	45.65	24.14	3.42602	43.9554
271.667	50.91	24.38	45.66	24.14	3.42602	51.5119
271.833	50.61	24.37	45.59	24.14	3.42602	49.2593
272	50.33	24.37	45.5	24.14	3.42602	51.6797
272.167	50.06	24.37	45.63	24.16	3.42602	52.5926
272.333	49.81	24.37	45.66	24.17	3.42602	50.2272
272.5	49.56	24.37	45.82	24.16	3.42602	54.0061
272.667	49.37	24.37	45.71	24.17	3.42602	52.8371
272.833	49.21	24.36	45.57	24.17	3.42602	46.7665
273	49.09	24.35	45.61	24.17	3.42602	45.8637
273.167	49.06	24.35	45.78	24.17	3.42602	49.3085
273.333	49.11	24.34	45.71	24.17	3.42602	46.5987
273.5	49.34	24.34	45.61	24.17	3.42602	50.7639
273.667	49.64	24.32	45.79	24.16	3.4282	54.2824
273.833	50.07	24.33	45.76	24.16	3.43584	50.5671
274	50.48	24.34	45.59	24.16	3.43475	49.4589
274.167	50.92	24.34	45.43	24.15	3.46421	51.6681
274.333	51.34	24.34	45.67	24.15	3.46421	44.048
274.5	51.88	24.34	45.6	24.15	3.46421	47.9022
274.667	52.23	24.34	45.53	24.16	3.46421	58.3478
274.833	52.43	24.34	45.57	24.15	3.46421	49.7381
275	52.47	24.35	45.37	24.14	3.46421	51.8461
275.167	52.41	24.35	45.4	24.15	3.46421	52.6476
275.333	52.26	24.36	45.53	24.16	3.46421	49.6687
275.5	52.05	24.36	45.52	24.16	3.46421	45.829
275.667	51.79	24.36	45.38	24.16	3.48277	48.6849
275.833	51.52	24.36	45.37	24.17	3.46421	54.6918
276	51.3	24.36	45.43	24.18	3.46421	47.6808
276.167	51.06	24.36	45.53	24.19	3.50132	47.2425
276.333	50.82	24.36	45.55	24.18	3.50132	50.3226
276.5	50.59	24.36	45.49	24.18	3.50132	52.5145
276.667	50.37	24.35	45.55	24.18	3.50132	49.9971
276.833	50.16	24.35	45.43	24.17	3.50132	45.9635

## Sheet: 60
time	Thin	Thout	Tcout	Tcin	mw	FR
0	21.29	21.74	21.79	21.36	0	0
0.166667	21.29	21.74	21.8	21.35	0	1.75347
0.333333	21.28	21.75	21.79	21.36	0	3.57205
0.5	21.28	21.74	21.79	21.35	0	2.18895
0.666667	21.29	21.75	21.79	21.35	0	1.59577
0.833333	21.28	21.74	21.79	21.35	0	2.24103
1	21.28	21.75	21.79	21.35	0	2.16001
1.16667	21.28	21.75	21.79	21.35	0	9.16233
1.33333	21.28	21.74	21.79	21.35	0	14.9349
1.5	21.28	21.75	21.79	21.34	0	10.8102
1.66667	21.27	21.74	21.79	21.34	0	5.07668
1.83333	21.28	21.74	21.79	21.35	0	7.81684
2	21.27	21.74	21.79	21.35	0	9.2636
2.16667	21.28	21.75	21.78	21.34	0	3.92506
2.33333	21.27	21.75	21.79	21.34	0	5.85359
2.5	21.27	21.75	21.78	21.34	0	4.46904
2.66667	21.28	21.75	21.78	21.34	0	4.30122
2.83333	21.3	21.79	21.78	21.34	0	20.4688
3	21.38	21.96	21.78	21.36	0	44.7338
3.16667	21.46	22.02	21.78	21.37	0	54.4517
3.33333	21.79	22.03	21.78	21.37	0	47.9803
3.5	23.54	22.02	22.22	21.38	0	46.5625
3.66667	26.15	22.01	23.9	21.37	0	54.9523
3.83333	28.65	22	24.58	21.37	0	54.906
4	31.31	22	25.35	21.39	0	43.1236
4.16667	34.14	21.96	25.99	21.39	0	44.4821
4.33333	37.38	21.94	26.68	21.39	0	50.3458
4.5	40.96	21.94	27.27	21.4	0	53.2436
4.66667	44.29	21.93	28.01	21.41	0	51.7549
4.83333	47	21.94	28.92	21.43	0	47.4928
5	49.51	21.94	29.88	21.45	0	47.2454
5.16667	51.92	21.94	30.81	21.48	0	48.6126
5.33333	54.21	21.94	31.6	21.5	0	52.934
5.5	56.43	21.94	32.04	21.52	0	51.3137
5.66667	58.41	21.94	32.69	21.53	0	53.844
5.83333	60.13	21.94	33.31	21.54	0	53.1901
6	61.41	21.94	33.87	21.55	0	45.3067
6.16667	62.49	21.93	34.47	21.55	0	47.4117
6.33333	63.32	21.94	35.02	21.56	0	52.3901
6.5	63.8	21.94	35.67	21.56	0	50.1085
6.66667	63.87	21.94	36.19	21.56	0	49.0422
6.83333	63.43	21.94	36.67	21.55	0	49.8047
7	62.59	21.93	36.7	21.55	0	50.9071
7.16667	61.58	21.94	37.36	21.56	0	50.0159
7.33333	60.49	21.93	37.62	21.55	0	49.1942
7.5	59.32	21.94	37.87	21.54	0	46.276
7.66667	58.03	21.93	38.42	21.55	0	47.0182
7.83333	56.76	21.92	38.56	21.55	0	56.2645
8	55.73	21.93	38.82	21.56	0	55.991
8.16667	55.06	21.93	39.14	21.56	0	45.1374
8.33333	54.65	21.92	39.78	21.57	0	43.7746
8.5	54.64	21.92	40.19	21.57	0	53.1901
8.66667	55.36	21.93	40.35	21.58	0	53.4201
8.83333	56.95	21.93	40.95	21.57	0	48.0353
9	58.96	21.92	41.41	21.57	0	50.0897
9.16667	60.61	21.92	41.97	21.58	0	47.9905
9.33333	62.14	21.92	42.09	21.58	0	50.1765
9.5	63.72	21.92	42.71	21.58	0	56.0547
9.66667	65.12	21.92	42.97	21.59	0	48.4534
9.83333	66.24	21.92	43.68	21.59	0	49.7295
10	67.02	21.92	43.38	21.59	0	50.3689
10.1667	67.26	21.92	44	21.59	0	45.9433
10.3333	67.07	21.92	44.42	21.6	0	50.8984
10.5	66.41	21.92	44.69	21.59	0	53.9569
10.6667	65.48	21.92	44.68	21.6	0	51.4496
10.8333	64.51	21.91	44.71	21.6	0	48.3695
11	63.48	21.92	44.68	21.61	0	50.4456
11.1667	62.42	21.91	44.59	21.61	0	46.6623
11.3333	61.24	21.91	44.82	21.61	0	48.2784
11.5	60.09	21.91	45.03	21.62	0	52.011
11.6667	59.05	21.91	45.41	21.62	0	52.746
11.8333	58.15	21.9	45.44	21.62	0	50.4702
12	57.41	21.9	45.46	21.63	0	46.8692
12.1667	56.82	21.9	45.7	21.62	0	47.6751
12.3333	56.52	21.9	45.82	21.62	0	52.4031
12.5	56.62	21.89	45.82	21.64	0	52.8328
12.6667	57.12	21.91	45.84	21.64	0	50.9346
12.8333	57.86	21.9	46.43	21.64	0	49.0321
13	58.87	21.9	46.83	21.65	0	49.3634
13.1667	60.21	21.89	46.67	21.65	0	49.5399
13.3333	61.86	21.9	47.19	21.65	0	47.1137
13.5	63.92	21.9	47.7	21.66	0	48.261
13.6667	65.85	21.9	48.26	21.67	0	51.3093
13.8333	67.66	21.9	48.5	21.67	0	51.4858
14	69.22	21.9	48.8	21.67	0	48.2899
14.1667	69.96	21.9	49.29	21.67	0	52.934
14.3333	70.11	21.9	49.35	21.68	0	52.5
14.5	69.66	21.9	48.78	21.67	0	44.8409
14.6667	68.85	21.89	49.13	21.68	0	46.156
14.8333	67.84	21.89	49.17	21.68	0	51.7216
15	66.82	21.89	49.43	21.7	0	50.7957
15.1667	65.83	21.89	48.87	21.69	0	52.2063
15.3333	64.87	21.89	49.18	21.7	0	47.8573
15.5	63.86	21.9	49.44	21.71	0	46.0532
15.6667	62.83	21.89	49.49	21.71	0	49.4126
15.8333	61.89	21.89	48.94	21.71	0	51.3267
16	61.06	21.89	49.1	21.71	0	55.0637
16.1667	60.34	21.89	49.32	21.71	0	52.4595
16.3333	59.76	21.88	49.4	21.72	0	52.1152
16.5	59.22	21.89	48.82	21.72	0	50.2228
16.6667	58.74	21.88	49.05	21.72	0	48.5475
16.8333	58.34	21.88	49.43	21.72	0	45.4398
17	58.13	21.89	49.63	21.72	0	45.897
17.1667	58.32	21.89	49.47	21.73	0	50.9852
17.3333	58.89	21.89	49.85	21.73	0	49.5197
17.5	59.8	21.89	49.85	21.74	0	47.623
17.6667	60.6	21.89	49.8	21.74	0	55.3935
17.8333	61.48	21.88	49.79	21.74	0	55.3762
18	62.37	21.88	49.98	21.75	0	44.8264
18.1667	63.19	21.88	49.94	21.75	0	47.0356
18.3333	63.89	21.88	49.54	21.75	0	51.8996
18.5	64.34	21.88	49.32	21.75	0	52.3626
18.6667	64.52	21.88	49.06	21.76	0	51.9126
18.8333	64.3	21.89	49.61	21.76	0	46.522
19	63.81	21.88	49.97	21.77	0	52.6693
19.1667	63.2	21.88	49.9	21.77	0	52.0139
19.3333	62.57	21.88	49.81	21.76	0	44.8307
19.5	61.94	21.88	49.86	21.77	0	48.2393
19.6667	61.32	21.88	49.89	21.77	0	54.6224
19.8333	60.73	21.88	49.98	21.77	0	54.9262
20	60.18	21.88	49.75	21.77	0	46.8707
20.1667	59.64	21.89	49.75	21.78	0	48.2407
20.3333	59.1	21.88	49.76	21.78	0	50.217
20.5	58.62	21.88	49.91	21.78	0	48.4317
20.6667	58.25	21.88	50.01	21.79	0	47.4378
20.8333	58.03	21.89	49.99	21.79	0	51.2992
21	57.98	21.88	49.78	21.81	0	52.4566
21.1667	58.18	21.89	49.99	21.8	0	51.3339
21.3333	58.56	21.88	50.13	21.81	0	50.9115
21.5	59.15	21.89	50.44	21.81	0	48.8354
21.6667	59.84	21.88	50.67	21.81	0	46.8388
21.8333	60.7	21.89	50.59	21.81	0	47.5116
22	61.61	21.89	50.53	21.81	0	51.5683
22.1667	62.87	21.88	50.43	21.81	0	52.0428
22.3333	63.94	21.89	50.1	21.8	0	51.5032
22.5	64.91	21.88	50.4	21.81	0	46.7766
22.6667	65.54	21.88	50.6	21.81	0	51.5639
22.8333	65.74	21.89	50.7	21.81	0	56.5437
23	65.58	21.89	50.71	21.81	0	50.0897
23.1667	65.16	21.89	50.78	21.81	0	44.8814
23.3333	64.61	21.89	50.8	21.82	0	51.8244
23.5	64.05	21.89	50.87	21.81	0	52.691
23.6667	63.48	21.9	50.53	21.81	0	46.0214
23.8333	62.89	21.9	50	21.82	0	49.7772
24	62.35	21.9	50.46	21.82	0	49.0393
24.1667	61.76	21.9	50.48	21.82	0	49.5964
24.3333	61.18	21.9	50.28	21.83	0	53.5156
24.5	60.65	21.9	50.42	21.83	0	48.0874
24.6667	60.11	21.91	50.02	21.83	0	48.6371
24.8333	59.6	21.91	50.26	21.84	0	49.9161
25	59.15	21.91	50.34	21.84	0	52.853
25.1667	58.75	21.91	50.27	21.85	0	54.5356
25.3333	58.49	21.91	50.27	21.85	0	50.7031
25.5	58.31	21.91	50.49	21.86	0	46.509
25.6667	58.22	21.92	50.25	21.86	0	44.1131
25.8333	58.27	21.91	50.12	21.86	0	50.8695
26	58.62	21.92	49.98	21.86	0	55.7668
26.1667	59.26	21.92	49.99	21.86	0	50.7914
26.3333	60.08	21.93	49.61	21.87	0	45.7335
26.5	60.91	21.93	50.19	21.88	0	48.6719
26.6667	61.92	21.92	50.5	21.88	0	55.7379
26.8333	62.9	21.93	50.5	21.88	0	48.3464
27	63.75	21.93	50.38	21.88	0	44.1016
27.1667	64.4	21.93	50.57	21.88	0	54.4589
27.3333	64.89	21.93	50.63	21.88	0	51.5017
27.5	64.94	21.93	50.82	21.88	0	44.958
27.6667	64.67	21.93	50.8	21.88	0	49.1696
27.8333	64.32	21.93	50.97	21.88	0	55.6366
28	63.88	21.93	51.04	21.89	0	48.2856
28.1667	63.33	21.94	50.97	21.88	0	46.5336
28.3333	62.77	21.94	51.2	21.89	0	50.6062
28.5	62.24	21.94	51.03	21.89	0	48.601
28.6667	61.7	21.96	51.18	21.9	0	51.7839
28.8333	61.17	21.95	51.17	21.9	0	51.3223
29	60.66	21.95	51.03	21.91	0	50.6149
29.1667	60.21	21.95	51.02	21.91	0	52.2946
29.3333	59.81	21.96	51.45	21.91	0	49.6586
29.5	59.41	21.95	51.5	21.92	0	50.3487
29.6667	59.06	21.96	51.06	21.91	0	48.2104
29.8333	58.78	21.96	50.75	21.92	0	46.8924
30	58.61	21.96	50.85	21.91	0	51.0474
30.1667	58.59	21.95	50.99	21.92	0	53.3087
30.3333	58.75	21.97	51.15	21.92	0	51.1198
30.5	59.01	21.97	51.28	21.91	0	49.0987
30.6667	59.42	21.98	50.97	21.91	0	46.5871
30.8333	60.05	21.98	51.13	21.91	0	50.5121
31	60.89	21.99	51.34	21.91	0	50.6901
31.1667	61.85	21.99	51.43	21.91	0	48.8267
31.3333	62.63	21.99	51.32	21.91	0	50.5527
31.5	63.24	22	51.35	21.91	0	51.7361
31.6667	63.66	22.01	51.23	21.92	0	52.8241
31.8333	63.86	22.01	51.29	21.92	0	52.2613
32	63.9	22.01	51.5	21.92	0	47.3756
32.1667	63.66	22.03	51.46	21.92	0	46.4337
32.3333	63.25	22.03	51.32	21.93	0	50.4311
32.5	62.72	22.03	51.32	21.93	0	50.8319
32.6667	62.22	22.03	51.6	21.94	0	51.3296
32.8333	61.77	22.04	51.4	21.94	0	49.2737
33	61.3	22.05	51.38	21.94	0	48.1293
33.1667	60.82	22.06	50.93	21.94	0	51.6522
33.3333	60.36	22.06	51.45	21.95	0	50.0897
33.5	59.92	22.07	51.14	21.95	0	49.0784
33.6667	59.48	22.07	51.11	21.95	0	50.1331
33.8333	59.09	22.07	50.79	21.95	0	47.4566
34	58.72	22.08	50.87	21.95	0	48.2017
34.1667	58.48	22.08	51.22	21.96	0	52.8357
34.3333	58.38	22.09	51.15	21.95	0	54.2752
34.5	58.44	22.09	51.17	21.96	0	52.1542
34.6667	58.65	22.11	51.42	21.95	0	46.5104
34.8333	58.94	22.1	51.5	21.96	0	50.3689
35	59.39	22.11	51.19	21.96	0	49.4256
35.1667	60	22.11	51.3	21.96	0	48.5909
35.3333	60.7	22.12	51.39	21.97	0	52.3625
35.5	61.49	22.12	51.61	21.97	0	48.0194
35.6667	62.26	22.12	51.49	21.96	0	49.2896
35.8333	63	22.13	51.51	21.97	0	50.5281
36	63.72	22.13	51.47	21.97	0	48.9844
36.1667	64.23	22.13	51.6	21.98	0	45.706
36.3333	64.4	22.14	51.78	21.98	0	55.4485
36.5	64.33	22.14	51.78	21.98	0	54.0611
36.6667	63.97	22.14	51.8	21.97	0	44.7801
36.8333	63.47	22.15	51.83	21.97	0	52.1643
37	63.03	22.16	51.72	21.98	0	51.2775
37.1667	62.52	22.15	52.03	21.98	0	43.5474
37.3333	62.02	22.16	51.74	21.97	0	46.4048
37.5	61.49	22.17	51.61	21.97	0	54.1044
37.6667	60.97	22.18	51.34	21.99	0	53.8093
37.8333	60.55	22.19	51.1	21.98	0	49.0827
38	60.18	22.2	51.72	21.98	0	51.8273
38.1667	59.82	22.2	51.73	21.98	0	49.5139
38.3333	59.43	22.2	51.77	21.99	0	45.5975
38.5	59.07	22.21	52.04	21.99	0	50.1649
38.6667	58.87	22.21	52.03	21.99	0	50.1649
38.8333	58.81	22.23	52.19	21.99	0	51.7303
39	58.87	22.24	52.25	22	0	52.5014
39.1667	59.04	22.24	52.24	21.99	0	45.1143
39.3333	59.32	22.25	52.02	21.99	0	49.9523
39.5	59.66	22.26	52.2	21.99	0	52.6186
39.6667	60.18	22.27	51.96	22	0	47.5868
39.8333	60.76	22.28	51.83	22	0	47.4291
40	61.42	22.29	51.9	22	0	50.2517
40.1667	62.11	22.3	51.76	22.01	0	53.2002
40.3333	62.62	22.3	51.49	22.02	0	53.3869
40.5	62.88	22.3	51.43	22.02	0	49.4155
40.6667	62.92	22.32	51.82	22.02	0	45.9476
40.8333	62.71	22.31	52.02	22.02	0	53.8571
41	62.41	22.31	51.86	22.02	0	50.1114
41.1667	62.02	22.32	51.75	22.02	0	48.0859
41.3333	61.59	22.32	52.03	22.02	0	51.8186
41.5	61.16	22.31	51.88	22.01	0	50.1606
41.6667	60.71	22.33	52.02	22	0.0283773	50.5208
41.8333	60.32	22.33	52.06	22	0.00873148	47.5202
42	59.9	22.34	51.65	22.01	0.0349259	47.4016
42.1667	59.51	22.36	51.95	22.01	0.0371088	49.5284
42.3333	59.14	22.36	51.74	22.02	0.0371088	53.4245
42.5	58.86	22.38	51.69	22.02	0.0371088	51.1589
42.6667	58.68	22.39	51.93	22.03	0.0371088	45.2474
42.8333	58.62	22.39	52.04	22.04	0.0371088	52.3032
43	58.7	22.41	51.91	22.04	0.0371088	49.6846
43.1667	59.02	22.39	51.85	22.05	0.0371088	47.2786
43.3333	59.44	22.38	51.86	22.05	0.0371088	56.2124
43.5	59.89	22.38	51.79	22.04	0.0371088	51.2138
43.6667	60.41	22.38	51.86	22.04	0.0371088	45.7581
43.8333	61.04	22.37	51.58	22.04	0.0371088	51.0127
44	61.63	22.36	51.81	22.04	0.0371088	52.0312
44.1667	62.21	22.37	51.69	22.04	0.0371088	50.5281
44.3333	62.65	22.37	51.73	22.04	0.0371088	51.3874
44.5	63	22.38	52.07	22.03	0.0371088	50.4123
44.6667	63.19	22.38	52.11	22.03	0.0371088	47.8371
44.8333	63.17	22.38	52.19	22.03	0.0371088	47.445
45	62.96	22.39	52.09	22.03	0.0371088	52.9688
45.1667	62.69	22.39	52.09	22.04	0.0371088	50.9491
45.3333	62.34	22.39	52.1	22.03	0.0371088	49.1985
45.5	61.99	22.4	51.81	22.03	0.0371088	48.2147
45.6667	61.58	22.41	52.21	22.04	0.0371088	48.2263
45.8333	61.17	22.42	51.91	22.04	0.0371088	54.4893
46	60.78	22.43	51.64	22.04	0.0371088	46.1053
46.1667	60.38	22.45	52.2	22.05	0.0371088	47.9167
46.3333	60.03	22.44	51.98	22.05	0.0403831	52.0399
46.5	59.67	22.46	51.9	22.04	0.0469317	50.0521
46.6667	59.32	22.46	51.96	22.05	0.0720347	53.151
46.8333	59.04	22.47	51.89	22.06	0.067669	47.9818
47	58.83	22.47	51.72	22.06	0.0742176	46.5755
47.1667	58.73	22.48	51.65	22.06	0.0742176	51.1936
47.3333	58.76	22.48	51.39	22.06	0.0742176	51.2052
47.5	58.97	22.49	51.48	22.06	0.0742176	50.7494
47.6667	59.27	22.51	51.75	22.06	0.0742176	51.5596
47.8333	59.6	22.52	51.87	22.06	0.0742176	55.6771
48	59.91	22.53	51.61	22.06	0.0742176	49.7685
48.1667	60.3	22.54	51.45	22.07	0.0742176	46.3643
48.3333	60.75	22.54	51.79	22.07	0.0742176	50.7899
48.5	61.19	22.54	51.78	22.07	0.0742176	48.9366
48.6667	61.69	22.54	51.89	22.08	0.0742176	51.1733
48.8333	62.25	22.52	51.78	22.07	0.0742176	51.2326
49	62.71	22.52	51.59	22.08	0.0840405	46.9705
49.1667	63.04	22.52	52.02	22.07	0.0884063	49.9638
49.3333	63.2	22.52	51.79	22.07	0.0796748	52.4436
49.5	63.16	22.53	51.67	22.07	0.075309	49.3403
49.6667	62.96	22.53	51.9	22.07	0.111326	50.5194
49.8333	62.67	22.54	52.11	22.08	0.111326	50.0694
50	62.31	22.53	52.1	22.08	0.111326	51.3383
50.1667	61.95	22.53	51.82	22.08	0.111326	52.0862
50.3333	61.6	22.54	51.72	22.08	0.111326	44.0712
50.5	61.21	22.55	52.02	22.08	0.111326	42.908
50.6667	60.77	22.54	52.19	22.08	0.111326	52.6172
50.8333	60.34	22.54	52.18	22.08	0.111326	54.3302
51	59.97	22.55	52.09	22.08	0.111326	45.9158
51.1667	59.6	22.56	52.33	22.08	0.111326	50.3906
51.3333	59.27	22.57	52.3	22.08	0.111326	52.6432
51.5	58.98	22.6	51.98	22.08	0.116784	43.9844
51.6667	58.78	22.6	52.05	22.09	0.148435	47.798
51.8333	58.72	22.6	52.29	22.08	0.148435	53.5836
52	58.81	22.61	52.13	22.08	0.148435	54.0582
52.1667	59.01	22.62	52.17	22.09	0.148435	48.2234
52.3333	59.27	22.63	52.51	22.09	0.148435	45.1635
52.5	59.72	22.65	52.3	22.09	0.148435	51.6146
52.6667	60.35	22.66	52.28	22.09	0.148435	52.9803
52.8333	60.99	22.67	52.22	22.1	0.148435	50.5165
53	61.6	22.68	52.32	22.1	0.148435	52.4204
53.1667	62.17	22.68	52.57	22.1	0.148435	47.6562
53.3333	62.61	22.69	52.59	22.1	0.158258	49.3851
53.5	62.87	22.69	52.53	22.1	0.185544	53.7428
53.6667	62.94	22.7	52.68	22.1	0.185544	48.1236
53.8333	62.71	22.71	52.59	22.1	0.185544	47.772
54	62.39	22.73	52.71	22.1	0.185544	46.9719
54.1667	61.99	22.73	52.43	22.1	0.185544	52.1701
54.3333	61.6	22.76	52.9	22.1	0.185544	56.6175
54.5	61.24	22.76	52.72	22.1	0.18991	49.5949
54.6667	60.84	22.76	52.68	22.1	0.195367	47.9224
54.8333	60.49	22.76	52.5	22.11	0.188818	49.5689
55	60.08	22.76	52.62	22.11	0.222653	49.4603
55.1667	59.69	22.77	52.4	22.11	0.222653	50.1259
55.3333	59.3	22.77	52.81	22.11	0.222653	49.9089
55.5	58.96	22.77	52.89	22.12	0.222653	52.678
55.6667	58.74	22.77	52.66	22.12	0.222653	52.4725
55.8333	58.59	22.79	52.58	22.12	0.222653	47.0645
56	58.57	22.78	52.34	22.11	0.222653	45.3212
56.1667	58.68	22.81	52.07	22.12	0.224836	49.4141
56.3333	59.03	22.82	52.62	22.11	0.241207	49.009
56.5	59.56	22.83	52.87	22.12	0.259762	52.9789
56.6667	60.2	22.86	52.82	22.12	0.259762	51.7376
56.8333	60.82	22.87	52.67	22.12	0.259762	47.0978
57	61.51	22.87	53.02	22.12	0.259762	49.4705
57.1667	62.19	22.9	52.96	22.11	0.259762	51.4135
57.3333	62.76	22.9	53.02	22.11	0.259762	48.9945
57.5	63.16	22.92	53.03	22.12	0.29687	49.6181
57.6667	63.28	22.93	53.35	22.13	0.297962	53.1221
57.8333	63.19	22.93	53.29	22.12	0.297962	49.2752
58	62.87	22.95	53.26	22.13	0.297962	47.2323
58.1667	62.48	22.96	52.93	22.13	0.297962	52.8501
58.3333	62.04	22.96	53.16	22.13	0.297962	50.9852
58.5	61.61	22.98	53.32	22.14	0.297962	47.3148
58.6667	61.14	23	52.86	22.15	0.297962	49.4589
58.8333	60.65	23.01	53.25	22.15	0.302328	52.8718
59	60.23	22.99	53.38	22.15	0.31215	50.9375
59.1667	59.81	22.98	53.05	22.15	0.316516	49.8481
59.3333	59.44	22.99	52.83	22.15	0.333979	51.2037
59.5	59.08	22.98	53.04	22.15	0.335071	49.9986
59.6667	58.82	22.97	52.95	22.14	0.335071	52.4508
59.8333	58.67	22.97	53.1	22.14	0.335071	53.8527
60	58.61	22.97	52.88	22.14	0.335071	48.7268
60.1667	58.64	22.97	52.66	22.15	0.335071	46.5046
60.3333	58.79	22.96	52.86	22.14	0.335071	49.1348
60.5	59.16	22.97	53.14	22.14	0.335071	49.3866
60.6667	59.76	22.98	53.03	22.14	0.372179	54.3331
60.8333	60.53	22.99	52.72	22.15	0.372179	49.2708
61	61.24	23	52.5	22.14	0.372179	45.3675
61.1667	62	23.03	52.43	22.15	0.372179	47.7604
61.3333	62.77	23.03	53.16	22.15	0.372179	51.2978
61.5	63.48	23.02	53.07	22.15	0.372179	50.7161
61.6667	63.96	23.02	52.78	22.15	0.372179	50.6438
61.8333	64.16	23.03	53.06	22.15	0.372179	49.0393
62	63.99	23.05	53.05	22.16	0.372179	47.5608
62.1667	63.63	23.05	53.02	22.15	0.401648	53.0353
62.3333	63.28	23.07	52.93	22.16	0.389642	49.5515
62.5	62.85	23.08	53.02	22.16	0.3951	49.6875
62.6667	62.42	23.09	53.16	22.16	0.409288	50.5874
62.8333	61.97	23.1	52.86	22.16	0.409288	48.6675
63	61.54	23.09	52.87	22.17	0.409288	54.4358
63.1667	61.17	23.08	52.98	22.17	0.409288	51.4656
63.3333	60.81	23.09	52.78	22.17	0.409288	49.741
63.5	60.49	23.09	53.03	22.18	0.409288	51.3354
63.6667	60.15	23.1	53.15	22.18	0.409288	45.8854
63.8333	59.8	23.09	52.83	22.18	0.409288	51.8837
64	59.51	23.07	52.7	22.18	0.409288	54.116
64.1667	59.28	23.06	52.47	22.18	0.409288	47.9818
64.3333	59.04	23.06	52.18	22.18	0.41038	46.425
64.5	58.86	23.03	52.55	22.18	0.41802	44.4083
64.6667	58.85	22.99	52.56	22.18	0.409288	49.2737
64.8333	59.07	22.96	52.59	22.17	0.41802	55.2402
65	59.41	22.96	52.47	22.17	0.446397	48.3666
65.1667	59.87	22.96	52.52	22.17	0.446397	51.8157
65.3333	60.28	22.95	52.62	22.16	0.446397	57.2367
65.5	60.73	22.96	52.54	22.16	0.446397	45.7885
65.6667	61.22	22.97	52.61	22.17	0.446397	48.9858
65.8333	61.66	22.98	52.86	22.16	0.446397	52.5608
66	62.06	22.98	52.89	22.17	0.474774	46.2732
66.1667	62.39	22.99	52.74	22.18	0.476957	52.1311
66.3333	62.57	23.01	52.89	22.18	0.483506	52.1456
66.5	62.51	23.03	53.13	22.18	0.483506	48.2379
66.6667	62.32	23.05	53.07	22.19	0.483506	48.6574
66.8333	62.02	23.05	52.94	22.2	0.483506	50.1403
67	61.64	23.06	53.02	22.21	0.483506	49.8235
67.1667	61.24	23.05	52.92	22.21	0.483506	48.8368
67.3333	60.87	23.05	52.86	22.21	0.483506	49.1233
67.5	60.49	23.05	52.68	22.2	0.483506	51.3556
67.6667	60.15	23.04	52.75	22.2	0.483506	50.2141
67.8333	59.82	23.04	52.73	22.2	0.483506	49.145
68	59.49	23.03	52.61	22.2	0.514066	51.9647
68.1667	59.2	23.03	52.38	22.2	0.520615	50.6134
68.3333	58.97	23.02	52.6	22.2	0.520615	46.8229
68.5	58.82	23.02	52.32	22.2	0.520615	48.8976
68.6667	58.8	23.03	52.88	22.2	0.520615	53.7688
68.8333	58.92	23.04	53.04	22.2	0.520615	54.3924
69	59.11	23.04	52.85	22.2	0.520615	53.3348
69.1667	59.36	23.05	52.84	22.2	0.538078	49.4256
69.3333	59.66	23.05	52.75	22.2	0.557723	44.728
69.5	60.15	23.06	52.98	22.2	0.557723	44.4314
69.6667	60.86	23.07	52.74	22.2	0.557723	51.9083
69.8333	61.62	23.1	52.61	22.2	0.557723	53.9583
70	62.26	23.11	52.93	22.21	0.557723	45.5816
70.1667	62.87	23.12	52.86	22.21	0.557723	54.3851
70.3333	63.29	23.12	52.77	22.22	0.562089	56.0981
70.5	63.5	23.13	52.77	22.21	0.562089	46.7462
70.6667	63.46	23.13	52.88	22.22	0.595924	47.3437
70.8333	63.21	23.15	53.14	22.22	0.595924	50.243
71	62.89	23.15	52.82	22.22	0.595924	48.546
71.1667	62.51	23.17	52.57	22.22	0.595924	48.7486
71.3333	62.14	23.15	52.76	22.23	0.595924	52.2439
71.5	61.76	23.15	52.96	22.23	0.595924	50.6756
71.6667	61.36	23.17	53.01	22.23	0.598106	51.1502
71.8333	60.95	23.18	52.98	22.23	0.604655	49.7222
72	60.56	23.2	52.85	22.23	0.633032	47.785
72.1667	60.2	23.21	52.95	22.23	0.633032	49.8843
72.3333	59.86	23.22	52.96	22.24	0.633032	52.7387
72.5	59.55	23.23	52.55	22.24	0.633032	49.8192
72.6667	59.25	23.22	52.49	22.24	0.633032	51.2196
72.8333	59.03	23.22	52.62	22.25	0.633032	52.5969
73	58.89	23.24	52.85	22.25	0.633032	47.3278
73.1667	58.81	23.22	52.71	22.25	0.66141	47.3423
73.3333	58.85	23.22	52.87	22.25	0.670141	45.11
73.5	59.14	23.21	52.86	22.25	0.667958	46.7882
73.6667	59.67	23.22	52.89	22.25	0.670141	55.4716
73.8333	60.28	23.21	52.72	22.26	0.670141	52.5883
74	60.96	23.22	52.57	22.26	0.670141	48.6907
74.1667	61.56	23.22	52.97	22.26	0.670141	46.7448
74.3333	62.08	23.22	53.08	22.25	0.670141	51.5075
74.5	62.38	23.22	53.14	22.25	0.670141	60.5353
74.6667	62.54	23.22	53.19	22.26	0.705067	45.6293
74.8333	62.57	23.23	53.07	22.25	0.70725	43.6748
75	62.42	23.22	52.93	22.26	0.70725	51.9256
75.1667	62.17	23.24	53.09	22.26	0.70725	49.2115
75.3333	61.82	23.24	53.34	22.26	0.70725	46.5697
75.5	61.42	23.23	53.2	22.27	0.70725	48.5431
75.6667	61.02	23.22	53.32	22.27	0.70725	51.9415
75.8333	60.63	23.21	53.17	22.27	0.70725	51.8764
76	60.25	23.23	53.24	22.27	0.70725	52.3871
76.1667	59.93	23.24	53.49	22.27	0.741085	50.489
76.3333	59.63	23.26	53.15	22.27	0.744359	50.1837
76.5	59.34	23.27	52.7	22.27	0.744359	48.6907
76.6667	59.09	23.28	52.73	22.27	0.744359	47.7387
76.8333	58.97	23.27	52.86	22.27	0.744359	50.4499
77	59.01	23.25	53.05	22.28	0.744359	50.6872
77.1667	59.19	23.27	53	22.27	0.744359	47.4653
77.3333	59.49	23.28	53.14	22.27	0.75309	47.662
77.5	59.9	23.31	53.18	22.27	0.781468	51.9271
77.6667	60.34	23.33	53.12	22.27	0.781468	50.0101
77.8333	60.8	23.35	52.75	22.27	0.781468	49.8235
78	61.25	23.35	52.73	22.27	0.781468	50.4905
78.1667	61.62	23.35	52.76	22.27	0.784742	50.1664
78.3333	61.89	23.38	53.17	22.28	0.818577	54.5211
78.5	62.05	23.4	53.3	22.28	0.818577	51.2587
78.6667	62.1	23.39	53.29	22.28	0.818577	46.5958
78.8333	61.95	23.41	53.32	22.29	0.818577	52.4682
79	61.72	23.44	53.15	22.3	0.818577	49.9595
79.1667	61.38	23.46	53.15	22.31	0.818577	42.853
79.3333	60.99	23.46	53.22	22.32	0.818577	49.3432
79.5	60.62	23.46	52.92	22.32	0.818577	50.0839
79.6667	60.2	23.43	53.08	22.32	0.818577	48.9236
79.8333	59.8	23.43	53.55	22.32	0.818577	53.2943
80	59.42	23.41	53.52	22.32	0.85132	47.895
80.1667	59.09	23.39	53.33	22.32	0.855685	47.4494
80.3333	58.87	23.38	53.4	22.31	0.855685	48.6516
80.5	58.77	23.38	53.46	22.32	0.855685	54.443
80.6667	58.83	23.38	53.39	22.32	0.855685	54.3085
80.8333	59	23.38	53.07	22.32	0.855685	48.2552
81	59.25	23.39	53.48	22.32	0.855685	55.2937
81.1667	59.58	23.38	53.41	22.32	0.855685	47.9254
81.3333	60.1	23.38	53.15	22.32	0.855685	45.0506
81.5	60.75	23.38	53.47	22.32	0.893885	51.8605
81.6667	61.45	23.39	53.39	22.32	0.893885	48.5359
81.8333	62.16	23.41	53.56	22.32	0.893885	46.5234
82	62.75	23.43	53.63	22.33	0.893885	52.7778
82.1667	62.99	23.5	53.58	22.32	0.893885	53.9641
82.3333	63	23.46	53.73	22.33	0.893885	47.8255
82.5	62.8	23.46	53.51	22.34	0.929903	49.8134
82.6667	62.46	23.47	53.32	22.33	0.930994	52.7416
82.8333	62.04	23.47	53.39	22.34	0.930994	54.0278
83	61.7	23.5	53.26	22.33	0.930994	49.0929
83.1667	61.36	23.51	53.49	22.33	0.930994	47.0081
83.3333	61	23.5	53.75	22.34	0.930994	50.1852
83.5	60.65	23.51	53.68	22.34	0.930994	46.2413
83.6667	60.24	23.51	53.48	22.35	0.932086	51.2095
83.8333	59.85	23.52	53.37	22.35	0.953914	54.0495
84	59.5	23.54	53.28	22.36	0.968103	49.3591
84.1667	59.2	23.54	53.47	22.36	0.968103	50.8362
84.3333	58.94	23.54	53.13	22.37	0.968103	49.919
84.5	58.76	23.54	52.98	22.37	0.968103	49.2188
84.6667	58.65	23.55	52.9	22.37	0.968103	52.7763
84.8333	58.64	23.54	53.44	22.37	0.970286	49.0379
85	58.76	23.53	53.19	22.36	0.972469	43.8889
85.1667	59.12	23.53	53.16	22.37	0.984475	46.1545
85.3333	59.79	23.52	53.55	22.38	1.00521	51.3889
85.5	60.56	23.53	53.24	22.38	1.00521	55.6337
85.6667	61.23	23.53	53.51	22.39	1.00521	52.7083
85.8333	61.79	23.53	53.46	22.39	1.00521	47.2772
86	62.52	23.52	53.68	22.39	1.00521	45.8984
86.1667	63.06	23.51	53.63	22.4	1.00521	50.2199
86.3333	63.36	23.51	53.45	22.39	1.00521	49.7512
86.5	63.42	23.5	53.4	22.39	1.00521	48.559
86.6667	63.23	23.5	53.79	22.4	1.0063	50.7306
86.8333	62.9	23.5	54.05	22.4	1.04232	53.6531
87	62.53	23.52	54	22.41	1.04232	51.645
87.1667	62.18	23.54	53.87	22.41	1.04232	47.7691
87.3333	61.79	23.55	53.64	22.41	1.04232	45.4832
87.5	61.36	23.51	53.71	22.42	1.04232	48.5605
87.6667	60.92	23.52	54.02	22.41	1.04232	54.3909
87.8333	60.53	23.53	53.95	22.42	1.04232	53.5229
88	60.21	23.53	53.89	22.42	1.04232	48.2914
88.1667	59.91	23.54	53.98	22.42	1.07943	44.9103
88.3333	59.58	23.54	53.89	22.42	1.07943	51.2601
88.5	59.32	23.55	53.65	22.42	1.07943	50.1042
88.6667	59.18	23.56	53.75	22.43	1.07943	51.156
88.8333	59.12	23.58	53.88	22.43	1.07943	53.6921
89	59.12	23.57	53.99	22.43	1.08052	54.6701
89.1667	59.19	23.58	53.93	22.43	1.11654	50.6293
89.3333	59.31	23.6	53.97	22.43	1.11654	47.4219
89.5	59.53	23.58	53.94	22.44	1.11654	45.9635
89.6667	59.96	23.61	54.06	22.44	1.11654	47.0746
89.8333	60.56	23.63	53.97	22.45	1.11654	56.1097
90	61.12	23.64	53.94	22.45	1.11654	52.2164
90.1667	61.67	23.66	53.92	22.45	1.15146	45.9187
90.3333	62.18	23.65	53.93	22.45	1.15474	52.3032
90.5	62.45	23.67	53.97	22.45	1.15474	54.4705
90.6667	62.61	23.69	54.07	22.46	1.15474	45.2995
90.8333	62.63	23.7	54.15	22.46	1.15474	45.1273
91	62.45	23.71	53.86	22.47	1.15474	55.5006
91.1667	62.16	23.73	53.99	22.47	1.15474	55.8304
91.3333	61.85	23.73	53.89	22.47	1.17438	49.6745
91.5	61.51	23.74	54.11	22.48	1.19185	45.3125
91.6667	61.17	23.74	54.22	22.48	1.19185	46.3875
91.8333	60.8	23.76	54.23	22.49	1.19185	53.6241
92	60.47	23.78	54.07	22.49	1.19185	50.7234
92.1667	60.12	23.79	53.7	22.5	1.20167	47.6649
92.3333	59.79	23.8	53.64	22.5	1.20058	52.73
92.5	59.47	23.81	53.98	22.5	1.22896	51.5422
92.6667	59.19	23.83	54.25	22.5	1.22896	43.928
92.8333	58.96	23.84	54.2	22.51	1.22896	48.4505
93	58.79	23.86	54.2	22.52	1.22896	51.3339
93.1667	58.78	23.86	54.11	22.52	1.22896	50.4586
93.3333	58.87	23.86	54.01	22.53	1.22896	56.59
93.5	59.03	23.86	53.88	22.53	1.23441	48.5113
93.6667	59.31	23.88	53.71	22.55	1.26497	47.3394
93.8333	59.67	23.88	53.72	22.55	1.26606	50.7928
94	60.13	23.89	54.08	22.55	1.26606	49.8568
94.1667	60.72	23.88	54.19	22.55	1.26606	49.1262
94.3333	61.39	23.88	54.08	22.55	1.26606	46.0185
94.5	62.06	23.88	53.95	22.56	1.26606	51.3209
94.6667	62.63	23.89	53.66	22.57	1.26606	50.1157
94.8333	63.07	23.91	53.69	22.57	1.26606	47.9427
95	63.2	23.99	54.22	22.58	1.28899	53.7109
95.1667	63.14	23.94	54.01	22.59	1.30317	52.513
95.3333	62.86	23.92	53.77	22.59	1.30317	47.2671
95.5	62.47	23.91	53.59	22.59	1.30317	47.4479
95.6667	62.09	23.92	53.61	22.59	1.30317	49.6687
95.8333	61.7	23.93	53.58	22.59	1.30317	53.18
96	61.4	23.95	53.83	22.6	1.30317	54.1435
96.1667	61.08	23.96	53.84	22.62	1.30317	47.9167
96.3333	60.73	23.97	53.83	22.63	1.30427	47.6317
96.5	60.39	23.97	54.03	22.64	1.33919	51.3093
96.6667	60.05	23.95	53.9	22.65	1.34028	50.5483
96.8333	59.72	23.93	53.91	22.66	1.34028	48.1843
97	59.44	23.92	53.72	22.66	1.34028	45.8102
97.1667	59.16	23.92	53.52	22.68	1.34028	50.8738
97.3333	58.94	23.92	53.82	22.69	1.34028	50.5802
97.5	58.81	23.93	53.88	22.7	1.34028	50.3111
97.6667	58.78	23.89	53.97	22.7	1.34028	50.6279
97.8333	58.91	23.86	53.93	22.71	1.34028	48.6169
98	59.19	23.84	53.97	22.71	1.34028	48.0367
98.1667	59.67	23.83	53.88	22.72	1.34028	50.9216
98.3333	60.2	23.82	53.91	22.73	1.34028	52.6982
98.5	60.81	23.83	54	22.73	1.34137	48.4578
98.6667	61.46	23.8	54.06	22.73	1.35884	47.1484
98.8333	62.01	23.77	53.79	22.74	1.37739	52.5564
99	62.38	23.77	53.83	22.74	1.37739	56.8244
99.1667	62.66	23.78	54.08	22.74	1.37739	45.013
99.3333	62.81	23.78	53.83	22.73	1.37739	45.2373
99.5	62.77	23.8	53.73	22.73	1.37739	51.7376
99.6667	62.49	23.82	53.87	22.72	1.37739	50.6424
99.8333	62.17	23.84	53.9	22.73	1.4145	50.6771
100	61.83	23.85	54.09	22.74	1.4145	51.7115
100.167	61.53	23.87	54.1	22.74	1.4145	52.6939
100.333	61.19	23.87	54.08	22.74	1.4145	48.0136
100.5	60.88	23.9	54.26	22.75	1.4145	46.3281
100.667	60.56	23.91	54.18	22.75	1.41996	52.3756
100.833	60.25	23.93	54.07	22.75	1.4527	53.002
101	59.98	23.95	54	22.77	1.4527	44.8394
101.167	59.67	23.96	54.19	22.77	1.4527	45.6669
101.333	59.38	23.97	54.23	22.77	1.4527	50.1129
101.5	59.14	24.01	54.02	22.79	1.4527	50.5035
101.667	59.02	24.02	54.13	22.8	1.45925	53.2957
101.833	58.98	24.04	54.24	22.81	1.45707	51.467
102	58.99	24.07	53.84	22.83	1.47125	50.7697
102.167	59.05	24.1	53.94	22.85	1.48872	53.1264
102.333	59.19	24.1	54.21	22.86	1.48981	50.4109
102.5	59.44	24.12	54.17	22.86	1.48981	45.178
102.667	59.8	24.13	53.99	22.87	1.48981	48.98
102.833	60.18	24.07	54.08	22.86	1.48981	54.7338
103	60.67	24.07	54.11	22.87	1.48981	52.5463
103.167	61.17	24.08	54.38	22.87	1.49199	52.9442
103.333	61.63	24.08	54.07	22.87	1.52692	50.6539
103.5	62.02	24.11	53.97	22.87	1.52692	44.1638
103.667	62.31	24.09	53.86	22.88	1.52692	46.2196
103.833	62.58	24.1	54.05	22.89	1.52692	48.8513
104	62.66	24.1	53.84	22.89	1.52692	52.3249
104.167	62.48	24.12	54.05	22.89	1.52692	49.3736
104.333	62.22	24.11	53.9	22.9	1.54766	49.3866
104.5	61.91	24.14	53.76	22.91	1.55639	50.8435
104.667	61.54	24.18	53.74	22.92	1.56403	50.395
104.833	61.2	24.18	53.68	22.95	1.56403	51.8692
105	60.89	24.17	53.44	22.96	1.56403	53.0252
105.167	60.59	24.16	53.5	22.97	1.56403	49.5703
105.333	60.22	24.17	53.89	22.98	1.56403	48.954
105.5	59.92	24.2	53.7	22.99	1.56403	49.6021
105.667	59.62	24.16	53.73	22.99	1.56403	48.6256
105.833	59.34	24.13	53.52	23	1.56403	51.7679
106	59.1	24.13	53.42	23.01	1.57821	48.8831
106.167	58.9	24.14	53.37	23.03	1.56403	45.4688
106.333	58.82	24.12	53.34	23.04	1.58367	46.2428
106.5	58.92	24.11	53.38	23.06	1.60113	51.9039
106.667	59.16	24.12	53.54	23.07	1.60113	56.7462
106.833	59.52	24.12	53.27	23.08	1.60113	45.6264
107	60.02	24.11	53.29	23.1	1.60113	47.9659
107.167	60.43	24.13	53.39	23.13	1.60113	55.1389
107.333	60.98	24.11	53.18	23.16	1.60113	48.1178
107.5	61.46	24.11	53.18	23.19	1.60113	48.3478
107.667	61.95	24.12	53.42	23.2	1.60113	51.2905
107.833	62.22	24.16	53.55	23.2	1.60113	52.8993
108	62.38	24.12	53.31	23.22	1.60113	51.9271
108.167	62.39	24.08	53.44	23.21	1.60113	47.8718
108.333	62.28	24.04	53.58	23.2	1.60113	49.1725
108.5	62.09	24.02	53.55	23.2	1.60113	48.7066
108.667	61.78	23.98	53.5	23.19	1.62187	49.4618
108.833	61.43	23.97	53.16	23.19	1.63824	53.0165
109	61.09	23.97	53.29	23.2	1.63824	49.1073
109.167	60.74	23.98	53.46	23.2	1.63824	49.8365
109.333	60.45	23.98	53.46	23.2	1.63824	48.9251
109.5	60.16	24.01	53.44	23.21	1.63824	51.6377
109.667	59.88	24.03	53.45	23.24	1.63824	51.1719
109.833	59.59	24.04	53.45	23.26	1.63824	44.4676
110	59.36	24.04	53.44	23.28	1.63824	48.7703
110.167	59.19	24.05	53.25	23.3	1.63934	51.02
110.333	59.12	24.05	53.31	23.32	1.63934	46.9401
110.5	59.17	24.05	53.14	23.32	1.67317	51.6927
110.667	59.23	24.05	53.33	23.33	1.67535	55.9635
110.833	59.41	24.04	53.5	23.34	1.67535	49.0929
111	59.71	24.08	53.51	23.34	1.67535	46.3252
111.167	60.08	24.05	53.43	23.33	1.67535	47.0804
111.333	60.62	24.04	53.28	23.34	1.67535	50.8796
111.5	61.01	24.06	53.53	23.35	1.67535	56.9821
111.667	61.36	24.07	53.4	23.37	1.71137	52.4045
111.833	61.65	24.08	53.61	23.37	1.69391	42.9991
112	61.97	24.09	53.52	23.38	1.71246	46.1835
112.167	62.1	24.08	53.49	23.39	1.71246	50.5498
112.333	62.02	24.09	53.57	23.4	1.71246	53.0165
112.5	61.75	24.11	53.19	23.4	1.71246	54.0466
112.667	61.47	24.09	53.36	23.41	1.71246	48.0165
112.833	61.19	24.11	53.13	23.41	1.71246	52.1875
113	60.85	24.1	53.3	23.43	1.71246	48.8773
113.167	60.49	24.11	53.49	23.45	1.72229	48.7138
113.333	60.19	24.12	53.53	23.45	1.75066	52.6534
113.5	59.88	24.12	53.47	23.45	1.75066	47.9196
113.667	59.61	24.12	53.35	23.46	1.75066	49.0162
113.833	59.32	24.12	53.49	23.47	1.75066	49.958
114	59.09	24.14	53.42	23.48	1.75066	47.6129
114.167	58.96	24.14	53.47	23.48	1.75066	50.6698
114.333	58.95	24.15	53.24	23.49	1.75503	51.4077
114.5	59.02	24.15	53.44	23.49	1.76594	54.3764
114.667	59.14	24.16	53.54	23.5	1.78777	49.6398
114.833	59.34	24.17	53.24	23.5	1.78777	40.5498
115	59.87	24.18	53.14	23.51	1.78777	50.2344
115.167	60.46	24.19	53.3	23.53	1.78777	57.3669
115.333	61.01	24.2	53.62	23.54	1.78777	55.0593
115.5	61.45	24.22	53.71	23.56	1.78777	48.3579
115.667	61.82	24.23	53.53	23.57	1.79214	44.553
115.833	62.13	24.22	53.54	23.58	1.80742	51.1227
116	62.28	24.23	53.55	23.59	1.82379	52.3481
116.167	62.26	24.23	53.61	23.59	1.82488	50.1418
116.333	62.07	24.23	53.29	23.61	1.82488	45.5339
116.5	61.79	24.23	53.18	23.62	1.82488	47.7069
116.667	61.46	24.24	53.42	23.63	1.82488	51.4077
116.833	61.11	24.24	53.58	23.64	1.82488	52.8009
117	60.79	24.24	53.46	23.64	1.82488	51.5755
117.167	60.47	24.24	53.32	23.66	1.82925	44.6224
117.333	60.14	24.25	53.37	23.68	1.83143	48.6675
117.5	59.79	24.26	53.27	23.72	1.83034	53.3478
117.667	59.49	24.28	53.27	23.75	1.85326	49.3041
117.833	59.22	24.29	53.34	23.76	1.86199	46.1675
118	59.04	24.27	53.34	23.76	1.86199	48.2234
118.167	58.95	24.25	53.52	23.76	1.86199	54.4473
118.333	58.96	24.25	53.29	23.75	1.86199	54.851
118.5	59.03	24.24	53.52	23.75	1.86199	49.5356
118.667	59.33	24.24	53.46	23.75	1.86199	47.934
118.833	59.62	24.23	53.35	23.74	1.87618	49.0929
119	59.98	24.24	53.29	23.76	1.86745	53.724
119.167	60.37	24.27	53.73	23.77	1.8991	53.1959
119.333	60.84	24.25	53.8	23.78	1.8991	44.2564
119.5	61.53	24.23	53.98	23.79	1.8991	44.8756
119.667	62.21	24.22	54.01	23.78	1.8991	54.4734
119.833	62.62	24.24	53.84	23.78	1.8991	51.3455
120	62.87	24.25	53.68	23.77	1.8991	47.377
120.167	62.9	24.26	53.94	23.78	1.8991	50.5642
120.333	62.75	24.27	53.93	23.78	1.92857	55.3906
120.5	62.45	24.28	53.78	23.78	1.93621	49.9378
120.667	62.12	24.27	53.91	23.78	1.93621	44.7584
120.833	61.73	24.34	54.25	23.79	1.93621	51.8157
121	61.32	24.31	54.22	23.78	1.93621	50.6814
121.167	61.01	24.31	54.01	23.78	1.93621	47.0124
121.333	60.66	24.33	53.75	23.79	1.94057	55.2546
121.5	60.35	24.33	53.75	23.79	1.95258	54.8192
121.667	60.07	24.36	54.17	23.79	1.97331	49.6701
121.833	59.81	24.38	53.9	23.8	1.97331	52.7069
122	59.56	24.38	53.79	23.81	1.97331	44.6846
122.167	59.32	24.38	53.95	23.8	1.97331	45.9823
122.333	59.07	24.38	53.84	23.8	1.97331	55.1866
122.5	58.96	24.39	53.93	23.8	2.01152	50.1505
122.667	58.94	24.4	54	23.79	2.01152	46.0532
122.833	59.01	24.4	53.69	23.79	2.01152	48.9222
123	59.19	24.42	53.63	23.79	2.01152	52.4913
123.167	59.45	24.48	53.4	23.79	2.01152	48.4823
123.333	59.9	24.48	53.4	23.79	2.0137	49.8105
123.5	60.44	24.49	53.54	23.8	2.04753	53.8383
123.667	60.98	24.5	53.53	23.8	2.04862	47.5535
123.833	61.62	24.5	53.51	23.82	2.04862	51.3469
124	62.07	24.53	53.47	23.83	2.04862	56.658
124.167	62.36	24.55	53.24	23.87	2.04862	45.5093
124.333	62.6	24.56	53.17	23.89	2.04862	45.5729
124.5	62.69	24.57	53.42	23.91	2.04862	48.9193
124.667	62.64	24.55	53.4	23.93	2.04862	49.0075
124.833	62.39	24.55	53.1	23.93	2.04971	54.1059
125	62.07	24.56	53.25	23.94	2.07154	49.3996
125.167	61.72	24.55	53.18	23.94	2.08573	46.8576
125.333	61.37	24.55	53.34	23.96	2.08246	53.737
125.5	61.06	24.55	53.4	23.99	2.08573	56.849
125.667	60.79	24.54	53.45	24.04	2.08573	50.1201
125.833	60.5	24.57	53.3	24.07	2.08573	43.8701
126	60.19	24.56	53.27	24.08	2.08573	46.3238
126.167	59.87	24.56	53.21	24.09	2.08573	49.8235
126.333	59.58	24.56	53.24	24.1	2.08573	51.3325
126.5	59.29	24.51	53.08	24.09	2.08573	53.6111
126.667	59.06	24.48	53.12	24.08	2.08573	46.7376
126.833	58.93	24.47	53.22	24.08	2.08573	51.6262
127	58.85	24.45	53.25	24.08	2.08573	50.0014
127.167	58.88	24.43	53.37	24.08	2.08573	46.8576
127.333	59.03	24.39	53.43	24.07	2.10429	51.237
127.5	59.3	24.39	53.48	24.07	2.11957	49.8351
127.667	59.69	24.38	53.39	24.05	2.12284	49.8872
127.833	60.26	24.38	53.27	24.05	2.12284	48.4462
128	60.92	24.38	53.43	24.05	2.12284	48.2509
128.167	61.67	24.4	53.5	24.04	2.12284	50.2734
128.333	62.34	24.41	53.13	24.04	2.15231	52.2338
128.5	62.86	24.45	53.25	24.03	2.15995	50.7407
128.667	63.14	24.48	53.4	24.04	2.15995	48.912
128.833	63.26	24.48	53.72	24.05	2.15995	50.5613
129	63.08	24.5	53.72	24.07	2.15995	49.7237
129.167	62.8	24.53	53.5	24.09	2.15995	48.1105
129.333	62.47	24.55	53.78	24.11	2.15995	49.8336
129.5	62.08	24.56	53.79	24.13	2.15995	51.752
129.667	61.72	24.57	53.81	24.13	2.18069	54.5804
129.833	61.38	24.56	53.64	24.14	2.19706	55.4832
130	61.08	24.57	53.4	24.13	2.19706	44.1942
130.167	60.73	24.57	53.34	24.13	2.19706	40.3819
130.333	60.36	24.59	53.41	24.13	2.19706	54.213
130.5	60.01	24.59	53.58	24.15	2.19706	51.8446
130.667	59.68	24.61	53.76	24.16	2.19706	47.6794
130.833	59.39	24.63	53.74	24.18	2.19706	53.1366
131	59.12	24.64	53.66	24.21	2.19706	47.9572
131.167	58.92	24.66	53.61	24.23	2.20142	49.0524
131.333	58.84	24.66	53.49	24.25	2.23089	53.4389
131.5	58.87	24.65	53.4	24.26	2.21671	52.5998
131.667	59	24.65	53.51	24.25	2.23417	49.1811
131.833	59.22	24.66	53.38	24.25	2.23417	48.3232
132	59.56	24.63	53.5	24.26	2.23417	52.2685
132.167	60.02	24.63	53.52	24.25	2.23417	47.6562
132.333	60.57	24.63	53.5	24.26	2.23417	48.533
132.5	61.12	24.64	53.47	24.28	2.23417	53.9844
132.667	61.62	24.65	53.43	24.32	2.23417	50.34
132.833	62.07	24.68	53.44	24.34	2.24836	46.0474
133	62.52	24.68	53.61	24.35	2.25272	50.246
133.167	62.84	24.66	53.84	24.36	2.27128	52.5883
133.333	62.89	24.63	53.85	24.36	2.27128	49.3649
133.5	62.68	24.63	53.88	24.35	2.27128	49.3215
133.667	62.43	24.63	53.86	24.34	2.27128	45.5802
133.833	62.08	24.63	53.89	24.33	2.27128	49.2983
134	61.68	24.64	53.61	24.33	2.27128	55.9592
134.167	61.32	24.65	53.73	24.32	2.27892	54.0972
134.333	60.98	24.65	53.86	24.32	2.30075	49.6557
134.5	60.68	24.67	53.85	24.33	2.30948	45.531
134.667	60.38	24.66	53.54	24.34	2.30948	45.4789
134.833	60.06	24.68	53.33	24.35	2.30948	50.0391
135	59.73	24.7	53.75	24.37	2.30948	51.5827
135.167	59.45	24.71	53.88	24.4	2.30948	49.9826
135.333	59.22	24.73	53.66	24.43	2.30948	53.151
135.5	59.02	24.74	54.04	24.45	2.32367	53.3695
135.667	58.93	24.75	53.82	24.47	2.34659	45.1534
135.833	58.91	24.74	53.61	24.48	2.34659	49.0857
136	58.95	24.72	53.54	24.47	2.34659	58.3738
136.167	59.08	24.73	53.83	24.46	2.34659	46.8171
136.333	59.45	24.73	54.07	24.47	2.34659	46.4294
136.5	59.87	24.73	53.86	24.46	2.34659	51.6044
136.667	60.48	24.73	53.77	24.46	2.34659	48.656
136.833	61.16	24.74	53.78	24.47	2.34659	46.5726
137	61.98	24.75	53.97	24.47	2.36951	46.862
137.167	62.62	24.76	53.81	24.5	2.38369	53.2075
137.333	63.05	24.79	54.04	24.54	2.38369	52.1947
137.5	63.09	24.82	54.12	24.58	2.38369	48.7934
137.667	62.92	24.83	54.12	24.59	2.38369	48.1496
137.833	62.57	24.86	54.05	24.6	2.38369	53.1583
138	62.28	24.84	53.79	24.59	2.38369	52.1672
138.167	61.87	24.84	53.82	24.59	2.38369	47.377
138.333	61.51	24.82	53.9	24.58	2.38369	49.9581
138.5	61.16	24.87	54.14	24.58	2.40552	54.5327
138.667	60.82	24.85	54.12	24.57	2.4208	52.4479
138.833	60.49	24.82	54.13	24.59	2.4208	47.8328
139	60.17	24.82	53.84	24.58	2.4208	49.7584
139.167	59.88	24.83	53.48	24.57	2.4208	51.9864
139.333	59.61	24.84	53.7	24.56	2.42299	50.1403
139.5	59.35	24.85	53.75	24.56	2.43717	45.7552
139.667	59.12	24.85	53.75	24.57	2.45791	50.068
139.833	59.03	24.88	53.53	24.57	2.45791	50.6047
140	59.07	24.89	53.57	24.58	2.45791	48.7196
140.167	59.21	24.91	53.55	24.59	2.45791	49.5472
140.333	59.47	24.93	53.64	24.61	2.45791	48.601
140.5	59.87	24.95	53.67	24.68	2.45791	49.4705
140.667	60.31	24.99	53.84	24.75	2.45791	53.8339
140.833	60.8	25.01	53.55	24.8	2.45791	51.0518
141	61.26	25.02	53.58	24.82	2.45791	47.6085
141.167	61.65	25.01	53.66	24.83	2.47647	49.7714
141.333	61.87	24.98	53.71	24.82	2.45791	50.1042
141.5	61.95	24.96	53.68	24.82	2.46009	50.2199
141.667	61.94	24.95	53.52	24.82	2.49502	45.5744
141.833	61.72	24.93	53.65	24.84	2.49502	48.5822
142	61.38	24.92	53.58	24.85	2.49502	50.9288
142.167	60.99	24.9	53.84	24.84	2.49502	52.7908
142.333	60.65	24.91	53.72	24.84	2.49502	51.5336
142.5	60.33	24.91	53.86	24.84	2.49502	50.6858
142.667	60.02	24.9	53.98	24.86	2.49502	54.2607
142.833	59.73	24.91	53.62	24.86	2.49502	50.6872
143	59.44	24.9	53.7	24.86	2.51357	47.0544
143.167	59.24	24.89	53.61	24.85	2.53213	47.147
143.333	59.11	24.89	53.71	24.85	2.53213	47.623
143.5	59.1	24.88	53.74	24.84	2.53213	50.0318
143.667	59.21	24.9	53.77	24.84	2.53213	51.1748
143.833	59.46	24.9	53.62	24.83	2.53213	49.0191
144	59.88	24.93	53.88	24.83	2.53213	50.6482
144.167	60.35	24.95	53.72	24.82	2.53213	46.7752
144.333	60.94	24.97	53.88	24.83	2.56924	52.5116
144.5	61.32	25	53.93	24.83	2.56924	53.8469
144.667	61.65	25.02	53.81	24.83	2.56924	53.151
144.833	61.86	25.04	53.9	24.83	2.56924	50.9853
145	61.98	25.06	53.82	24.84	2.56924	43.4216
145.167	61.93	25.07	53.88	24.84	2.59762	47.8009
145.333	61.71	25.08	53.92	24.85	2.60744	56.072
145.5	61.42	25.11	53.89	24.88	2.60744	54.1233
145.667	61.1	25.11	53.8	24.9	2.60744	45.965
145.833	60.77	25.12	53.91	24.92	2.60744	53.4418
146	60.45	25.13	53.78	24.94	2.60744	49.5501
146.167	60.14	25.13	53.84	24.94	2.60744	48.3666
146.333	59.85	25.16	53.98	24.96	2.60744	47.8299
146.5	59.53	25.14	54.02	24.97	2.62599	50.0709
146.667	59.24	25.13	53.74	24.98	2.63691	53.7138
146.833	59.02	25.13	53.91	24.98	2.64455	46.9459
147	58.91	25.13	53.81	24.99	2.64455	51.3614
147.167	58.87	25.14	53.62	24.99	2.64455	52.037
147.333	58.9	25.14	53.81	24.99	2.64455	44.9204
147.5	59.12	25.14	54.11	24.99	2.64455	48.3145
147.667	59.47	25.15	54.13	24.99	2.66092	55.4239
147.833	59.87	25.15	53.78	24.99	2.68166	48.8773
148	60.44	25.17	53.5	24.98	2.68166	44.4734
148.167	61.09	25.19	53.47	24.97	2.68166	52.9297
148.333	61.68	25.2	53.7	24.98	2.68166	52.2743
148.5	62.23	25.21	53.62	24.98	2.68166	47.4523
148.667	62.64	25.24	53.55	24.98	2.68166	53.0237
148.833	62.82	25.26	53.66	25.01	2.68275	53.588
149	62.78	25.27	53.56	25.02	2.71876	45.9129
149.167	62.53	25.27	53.28	25.02	2.7013	51.4453
149.333	62.29	25.29	53.29	25.06	2.71876	52.0501
149.5	62.01	25.27	53.52	25.12	2.71876	46.7535
149.667	61.66	25.29	53.57	25.18	2.71876	49.9291
149.833	61.3	25.29	53.43	25.23	2.71876	49.3215
150	60.95	25.33	53.33	25.24	2.71876	50.7031
150.167	60.63	25.3	53.17	25.24	2.71876	48.2364
150.333	60.28	25.26	53.45	25.23	2.71876	52.7648
150.5	59.99	25.24	53.51	25.23	2.71876	54.9175
150.667	59.72	25.25	53.42	25.23	2.71876	45.4557
150.833	59.42	25.26	53.47	25.24	2.71876	48.7529
151	59.19	25.21	53.29	25.24	2.71876	51.1965
151.167	59.02	25.18	53.34	25.23	2.71876	49.6065
151.333	58.95	25.16	53.19	25.21	2.74714	48.9858
151.5	58.97	25.14	53.3	25.2	2.75587	47.9008
151.667	59.13	25.15	53.68	25.2	2.75587	50.3053
151.833	59.44	25.14	53.6	25.2	2.75587	53.0151
152	59.82	25.14	53.52	25.21	2.75587	49.605
152.167	60.27	25.15	53.59	25.21	2.75587	46.3223
152.333	60.79	25.15	53.46	25.21	2.75587	48.2321
152.5	61.4	25.14	53.49	25.22	2.75587	50.3009
152.667	62.07	25.16	53.49	25.21	2.75587	51.9633
152.833	62.6	25.17	53.17	25.21	2.76024	47.2671
153	62.97	25.19	53.66	25.21	2.79298	49.1016
153.167	63.03	25.2	53.89	25.21	2.79298	53.2711
153.333	62.86	25.22	53.64	25.2	2.79298	52.6765
153.5	62.56	25.25	53.48	25.2	2.79298	47.4942
153.667	62.25	25.28	53.56	25.22	2.79298	49.5703
153.833	61.91	25.3	53.58	25.24	2.79298	53.8802
154	61.57	25.31	53.92	25.26	2.80171	50.6944
154.167	61.24	25.31	53.64	25.27	2.83009	47.6534
154.333	60.9	25.31	53.38	25.28	2.83009	49.8886
154.5	60.59	25.32	53.25	25.28	2.83009	54.6079
154.667	60.29	25.32	53.66	25.27	2.83009	47.5116
154.833	59.96	25.36	53.62	25.26	2.83009	45.2112
155	59.67	25.35	53.17	25.26	2.83009	47.853
155.167	59.38	25.35	53.66	25.27	2.83118	51.0937
155.333	59.14	25.37	53.89	25.29	2.85847	57.7488
155.5	59.01	25.39	53.64	25.31	2.83991	48.1583
155.667	58.95	25.38	53.48	25.34	2.86829	45.5064
155.833	58.96	25.38	53.56	25.35	2.86829	49.7714
156	59.15	25.39	53.58	25.37	2.86829	47.1947
156.167	59.5	25.41	53.92	25.4	2.86829	50.6004
156.333	59.92	25.42	53.64	25.4	2.86829	52.037
156.5	60.35	25.41	53.38	25.41	2.86829	49.2665
156.667	60.88	25.38	53.25	25.4	2.86829	48.1221
156.833	61.38	25.38	53.66	25.43	2.86829	52.8544
157	61.74	25.39	53.62	25.43	2.86829	54.647
157.167	61.95	25.39	53.62	25.44	2.86938	49.5964

## Sheet: 70
Time	Thin	Thout	Tcout	Tcin	mw (kg)	FR (L/h)
0	21.45	21.77	21.71	21.49	0	0
0.166667	21.44	21.76	21.7	21.49	0	3.5489
0.333333	21.44	21.76	21.7	21.48	0	10.1895
0.5	21.44	21.76	21.7	21.48	0	9.40394
0.666667	21.43	21.76	21.7	21.48	0	7.15857
0.833333	21.44	21.76	21.7	21.47	0	10.57
1	21.44	21.76	21.7	21.48	0	10.9375
1.16667	21.43	21.75	21.7	21.47	0	6.64352
1.33333	21.43	21.76	21.7	21.48	0	2.48843
1.5	21.43	21.75	21.7	21.47	0	5.44271
1.66667	21.43	21.76	21.7	21.47	0	8.35648
1.83333	21.42	21.75	21.7	21.47	0	9.12616
2	21.42	21.75	21.7	21.47	0	6.40336
2.16667	21.43	21.68	21.7	21.47	0	21.1082
2.33333	21.49	21.53	21.69	21.47	0	50.6814
2.5	21.54	21.46	21.69	21.47	0	56.6696
2.66667	22.43	21.43	22.27	21.49	0	48.4867
2.83333	24.92	21.41	22.92	21.49	0	48.1988
3	27.88	21.4	23.78	21.5	0	47.6403
3.16667	31.38	21.39	24.71	21.49	0	46.8692
3.33333	34.84	21.38	25.58	21.5	0	49.6947
3.5	38.26	21.38	26.75	21.49	0	51.4308
3.66667	41.26	21.38	27.99	21.47	0	50.8825
3.83333	43.79	21.38	29.48	21.46	0	49.4141
4	46.29	21.37	30.65	21.44	0	51.3006
4.16667	48.66	21.37	31.76	21.43	0	53.1597
4.33333	50.66	21.37	32.95	21.42	0	52.4725
4.5	52.59	21.37	34.31	21.41	0	46.8374
4.66667	54.89	21.37	35.45	21.41	0	48.2248
4.83333	56.78	21.36	36.43	21.4	0	53.2856
5	58.52	21.36	37.64	21.4	0	47.7474
5.16667	60.54	21.35	38.36	21.42	0	49.987
5.33333	62.5	21.36	38.92	21.45	0	50.3183
5.5	64.43	21.36	40.03	21.49	0	46.9025
5.66667	66.58	21.35	41.16	21.52	0	51.331
5.83333	68.65	21.35	41.81	21.54	0	49.2347
6	70.74	21.35	42.02	21.55	0	47.2714
6.16667	72.57	21.36	42.39	21.56	0	49.8061
6.33333	73.63	21.36	42.95	21.57	0	53.18
6.5	74.13	21.36	43.49	21.57	0	54.6397
6.66667	74.06	21.36	43.56	21.57	0	50.6018
6.83333	73.57	21.36	43.77	21.57	0	46.7578
7	72.49	21.36	44.21	21.57	0	49.5992
7.16667	71.12	21.36	45.03	21.56	0	51.8302
7.33333	69.66	21.35	45.12	21.55	0	47.1615
7.5	68.12	21.37	45.75	21.55	0	49.2998
7.66667	66.69	21.36	46.05	21.54	0	54.7237
7.83333	65.42	21.36	46.57	21.54	0	51.6594
8	64.39	21.36	46.98	21.53	0	45.3385
8.16667	63.81	21.36	47.12	21.51	0	45.9838
8.33333	63.78	21.36	47.32	21.5	0	55.6583
8.5	64.38	21.37	47.9	21.5	0	54.2593
8.66667	65.36	21.37	48.39	21.48	0	46.5466
8.83333	67.03	21.37	48.69	21.48	0	45.787
9	68.96	21.36	49.47	21.48	0	46.9792
9.16667	71.16	21.36	49.7	21.46	0	55.502
9.33333	73.03	21.37	50.17	21.46	0	53.8209
9.5	74.82	21.36	50.37	21.45	0	44.2057
9.66667	76.34	21.36	50.48	21.44	0	51.6016
9.83333	77.14	21.36	50.64	21.44	0	51.2572
10	77.2	21.37	50.96	21.43	0	48.3854
10.1667	76.69	21.37	50.92	21.43	0	52.1267
10.3333	75.76	21.37	51.54	21.42	0	49.0987
10.5	74.43	21.37	51.66	21.42	0	47.1311
10.6667	73.07	21.37	52.04	21.42	0	48.1091
10.8333	71.64	21.37	52.16	21.41	0	51.9849
11	70.32	21.38	52.43	21.41	0	52.7908
11.1667	69.08	21.37	52.7	21.4	0	50.3631
11.3333	67.79	21.37	53.16	21.4	0	46.101
11.5	66.61	21.38	53.75	21.4	0	48.7934
11.6667	65.91	21.37	54.05	21.39	0	52.2005
11.8333	65.8	21.38	54.08	21.4	0	49.8582
12	66.17	21.38	54.12	21.4	0	51.0822
12.1667	66.94	21.38	53.96	21.4	0	52.0587
12.3333	68.01	21.38	54.38	21.39	0	51.3252
12.5	69.42	21.37	54.36	21.39	0	49.2086
12.6667	71.25	21.37	54.53	21.39	0	47.2107
12.8333	73.49	21.38	54.66	21.39	0	50.9013
13	75.74	21.38	54.84	21.39	0	50.6583
13.1667	77.67	21.38	55.13	21.39	0	52.3177
13.3333	78.78	21.38	55.2	21.39	0	50.9317
13.5	79.08	21.37	55.13	21.4	0	46.658
13.6667	78.71	21.38	54.87	21.4	0	52.6837
13.8333	77.85	21.38	55.45	21.39	0	50.6554
14	76.6	21.38	55.64	21.39	0	46.5408
14.1667	75.31	21.38	55.68	21.39	0	48.9135
14.3333	74.05	21.38	55.14	21.39	0	53.1973
14.5	72.92	21.38	55.06	21.39	0	52.3843
14.6667	71.9	21.38	55.25	21.4	0	50.6452
14.8333	70.9	21.38	55.07	21.39	0	47.8935
15	69.86	21.38	55.06	21.39	0	46.5292
15.1667	68.89	21.38	55.58	21.39	0	47.9557
15.3333	68.14	21.39	55.45	21.38	0	54.2607
15.5	67.7	21.39	55.84	21.38	0	55.0275
15.6667	67.47	21.39	56.05	21.38	0	50.4919
15.8333	67.43	21.38	56.06	21.39	0	50.2677
16	67.7	21.39	56.04	21.38	0	45.5049
16.1667	68.39	21.39	56.57	21.39	0	47.8111
16.3333	69.44	21.39	56.77	21.38	0	49.4459
16.5	71.17	21.39	56.68	21.38	0	46.8707
16.6667	72.99	21.39	56.75	21.39	0	54.1826
16.8333	74.46	21.39	56.92	21.39	0	58.0339
17	75.64	21.39	56.94	21.39	0	51.3137
17.1667	76.51	21.39	56.89	21.38	0	42.9456
17.3333	77.09	21.39	57.07	21.39	0	46.0938
17.5	76.99	21.4	56.88	21.39	0	49.6586
17.6667	76.38	21.38	57	21.39	0	49.9754
17.8333	75.5	21.4	56.55	21.4	0	51.8663
18	74.61	21.39	56.2	21.39	0	50.8435
18.1667	73.68	21.39	56	21.39	0	50.1461
18.3333	72.78	21.39	55.86	21.39	0	48.0527
18.5	71.86	21.39	55.77	21.39	0	49.9508
18.6667	70.98	21.4	55.83	21.39	0	49.8799
18.8333	70.11	21.4	55.73	21.39	0	50.2199
19	69.32	21.4	56.09	21.39	0	54.3359
19.1667	68.72	21.39	56.37	21.39	0	53.9294
19.3333	68.3	21.4	56.03	21.39	0	49.9479
19.5	67.99	21.4	56.09	21.39	0	51.4005
19.6667	67.76	21.4	56.13	21.39	0	50.7436
19.8333	67.65	21.4	56.19	21.39	0	45.2112
20	67.83	21.4	56.03	21.39	0	46.0373
20.1667	68.49	21.4	55.99	21.4	0	52.8125
20.3333	69.47	21.4	56.16	21.4	0	51.5278
20.5	70.76	21.41	56.33	21.39	0	47.9152
20.6667	72.31	21.41	56.14	21.4	0	48.5793
20.8333	73.92	21.4	56.5	21.39	0	48.0093
21	75.45	21.4	56.58	21.4	0	50.4803
21.1667	76.56	21.42	56.51	21.4	0	51.1241
21.3333	77.2	21.42	56.18	21.39	0	46.4308
21.5	77.18	21.42	56.4	21.39	0	49.1826
21.6667	76.59	21.42	56.48	21.39	0	52.6027
21.8333	75.84	21.42	56.45	21.39	0	51.7564
22	75.06	21.42	56.67	21.39	0	54.4575
22.1667	74.34	21.43	56.71	21.39	0	52.0587
22.3333	73.6	21.43	56.42	21.38	0	46.901
22.5	72.85	21.43	56.74	21.39	0	47.84
22.6667	72.08	21.43	56.77	21.38	0	50.9954
22.8333	71.37	21.43	56.98	21.39	0	53.2885
23	70.72	21.43	57.12	21.38	0	50
23.1667	70.1	21.44	57.04	21.39	0	46.0836
23.3333	69.43	21.44	56.79	21.38	0	49.9826
23.5	68.91	21.44	57.02	21.38	0	49.4777
23.6667	68.61	21.44	56.92	21.39	0	51.6377
23.8333	68.45	21.44	56.9	21.39	0	49.6904
24	68.44	21.44	57.19	21.39	0	49.783
24.1667	68.66	21.44	57.34	21.39	0	48.1568
24.3333	69.19	21.45	57.43	21.39	0	48.3652
24.5	69.92	21.45	57.17	21.39	0	51.4149
24.6667	70.82	21.46	57.27	21.39	0	47.4436
24.8333	71.8	21.46	57.49	21.4	0	50.3313
25	72.64	21.46	57.34	21.39	0	52.2425
25.1667	73.19	21.46	57.26	21.4	0	50.3964
25.3333	73.48	21.47	57.3	21.4	0	49.9797
25.5	73.36	21.47	57.45	21.4	0	50.0419
25.6667	72.99	21.47	57.5	21.4	0	50.0101
25.8333	72.5	21.47	57.36	21.41	0	49.4546
26	71.86	21.48	57.48	21.4	0	50.9158
26.1667	71.19	21.48	57.42	21.41	0	48.8064
26.3333	70.53	21.49	57.44	21.4	0	52.3698
26.5	69.98	21.49	57.61	21.41	0	52.5955
26.6667	69.4	21.5	57.27	21.41	0	46.9922
26.8333	68.85	21.5	57.64	21.4	0	50.4688
27	68.46	21.51	57.5	21.41	0	53.423
27.1667	68.26	21.51	57.44	21.41	0	51.3614
27.3333	68.21	21.51	57.87	21.41	0	47.322
27.5	68.27	21.51	57.96	21.41	0	47.9196
27.6667	68.51	21.51	57.95	21.41	0	54.0784
27.8333	68.9	21.51	58.11	21.42	0	48.2928
28	69.65	21.52	58.03	21.41	0	45.1577
28.1667	70.6	21.51	58.08	21.41	0	52.6027
28.3333	71.54	21.53	57.8	21.42	0	49.2925
28.5	72.52	21.52	58.14	21.41	0	46.8851
28.6667	73.58	21.53	58.22	21.42	0	49.6745
28.8333	74.33	21.53	58.32	21.42	0	50.9346
29	74.81	21.53	58.39	21.42	0	45.2633
29.1667	74.86	21.54	58.25	21.42	0	48.533
29.3333	74.44	21.55	58.29	21.42	0	53.1901
29.5	73.9	21.55	58.4	21.43	0	50.1562
29.6667	73.29	21.56	58.35	21.43	0	51.7231
29.8333	72.66	21.56	58.37	21.42	0	48.7977
30	71.96	21.57	58.4	21.43	0	51.7795
30.1667	71.31	21.59	58.45	21.43	0	51.6696
30.3333	70.68	21.6	58.21	21.43	0	49.9363
30.5	70.08	21.6	58.11	21.43	0	48.9337
30.6667	69.5	21.59	58.29	21.44	0	46.3788
30.8333	69.01	21.61	58.32	21.44	0	51.9763
31	68.64	21.62	58.31	21.44	0	52.6403
31.1667	68.45	21.62	58.62	21.44	0	50.9491
31.3333	68.41	21.63	58.49	21.44	0	50.2141
31.5	68.54	21.63	58.64	21.44	0	49.6918
31.6667	68.94	21.63	58.6	21.44	0	49.3692
31.8333	69.62	21.65	58.55	21.44	0	50.7827
32	70.29	21.64	58.54	21.45	0	49.6484
32.1667	71.02	21.66	58.61	21.44	0	49.0639
32.3333	71.76	21.66	58.66	21.44	0	51.3599
32.5	72.33	21.66	58.74	21.44	0	52.4103
32.6667	72.74	21.67	58.78	21.44	0	45.8377
32.8333	72.98	21.67	58.54	21.45	0	46.5943
33	72.98	21.68	58.74	21.44	0	50.8811
33.1667	72.62	21.69	58.47	21.44	0	50.1924
33.3333	72.14	21.7	58.7	21.45	0	53.7543
33.5	71.58	21.71	58.66	21.44	0	51.901
33.6667	71.01	21.7	58.67	21.44	0	46.0272
33.8333	70.46	21.71	58.93	21.44	0	48.6097
34	69.9	21.71	58.92	21.44	0	52.6852
34.1667	69.39	21.72	58.67	21.46	0	52.4884
34.3333	68.97	21.73	58.92	21.45	0	50.2995
34.5	68.63	21.72	59.05	21.45	0	46.7072
34.6667	68.39	21.73	59.12	21.45	0	48.5012
34.8333	68.35	21.74	59.07	21.45	0	47.8371
35	68.65	21.75	59.04	21.46	0	49.0726
35.1667	69.18	21.75	59.08	21.45	0	51.4685
35.3333	69.96	21.75	59	21.45	0	51.2659
35.5	70.76	21.77	58.89	21.46	0	54.1696
35.6667	71.36	21.77	59.12	21.46	0	46.2341
35.8333	72.06	21.78	59.09	21.46	0	45.9013
36	72.64	21.79	59.04	21.46	0	48.1424
36.1667	72.97	21.81	59.1	21.46	0	50.0014
36.3333	72.96	21.82	59.15	21.47	0	55.068
36.5	72.68	21.83	59.05	21.47	0	47.5738
36.6667	72.26	21.84	59.15	21.47	0	47.2931
36.8333	71.71	21.84	59.13	21.47	0	54.6499
37	71.15	21.85	59.05	21.48	0	48.5127
37.1667	70.61	21.87	59.28	21.46	0	46.1155
37.3333	70.01	21.87	59.4	21.47	0	52.4248
37.5	69.46	21.87	59.24	21.47	0	53.7934
37.6667	69.02	21.88	59.02	21.47	0	51.9589
37.8333	68.69	21.9	59.13	21.47	0	47.7503
38	68.48	21.91	58.97	21.48	0	51.4598
38.1667	68.43	21.9	59.45	21.47	0	53.2769
38.3333	68.53	21.93	59.49	21.48	0	47.636
38.5	68.83	21.94	59.53	21.47	0	46.5567
38.6667	69.45	21.94	59.71	21.48	0	48.4737
38.8333	70.3	21.95	59.75	21.48	0	47.555
39	71.38	21.96	59.8	21.48	0	47.4638
39.1667	72.28	21.97	59.92	21.48	0	52.0428
39.3333	72.91	21.98	59.92	21.47	0	51.0417
39.5	73.24	21.98	59.76	21.48	0	53.8455
39.6667	73.17	22	59.71	21.48	0	47.1079
39.8333	72.87	22	59.64	21.48	0	46.3643
40	72.42	22.01	59.55	21.47	0	57.0501
40.1667	71.94	22.01	59.85	21.48	0	50.8145
40.3333	71.4	22.01	59.84	21.48	0	42.9659
40.5	70.83	22.02	59.42	21.48	0	45.7465
40.6667	70.23	22.02	59.49	21.48	0	52.6345
40.8333	69.66	22.04	59.91	21.49	0	50.7292
41	69.2	22.05	59.82	21.48	0	49.5501
41.1667	68.83	22.05	59.69	21.48	0	53.3869
41.3333	68.58	22.06	59.92	21.49	0	48.6965
41.5	68.54	22.07	59.97	21.48	0	47.9355
41.6667	68.66	22.08	60	21.49	0	50.667
41.8333	69.01	22.09	59.97	21.49	0	53.2769
42	69.47	22.1	59.92	21.49	0	54.4951
42.1667	69.95	22.11	60.24	21.49	0	49.1768
42.3333	70.47	22.13	59.8	21.49	0	46.4974
42.5	71.06	22.15	60.02	21.49	0	45.1288
42.6667	71.92	22.15	60.42	21.49	0	49.9552
42.8333	72.69	22.17	60.15	21.5	0	52.4436
43	73.09	22.19	60.28	21.5	0	47.555
43.1667	73.17	22.2	60.44	21.5	0	48.7297
43.3333	72.81	22.2	60.27	21.5	0	50.4818
43.5	72.29	22.22	60.22	21.5	0	52.7749
43.6667	71.7	22.23	60.11	21.5	0	48.9873
43.8333	71.12	22.25	60.14	21.5	0	49.4256
44	70.52	22.26	60.16	21.5	0	50.3096
44.1667	69.95	22.28	60.21	21.5	0	49.4748
44.3333	69.44	22.26	59.64	21.51	0	53.4693
44.5	69.03	22.27	59.84	21.51	0	49.8799
44.6667	68.75	22.28	59.75	21.51	0	48.4346
44.8333	68.63	22.31	59.71	21.52	0	51.8678
45	68.69	22.3	60.02	21.51	0	47.8053
45.1667	69.03	22.36	60.08	21.52	0	45.6988
45.3333	69.66	22.34	59.92	21.51	0	52.8053
45.5	70.29	22.36	59.85	21.51	0	53.3391
45.6667	70.89	22.42	59.73	21.52	0	52.526
45.8333	71.34	22.4	60.21	21.51	0	49.0524
46	71.74	22.39	60.21	21.52	0	47.9716
46.1667	71.98	22.39	60.13	21.52	0	48.3232
46.3333	72.16	22.4	60.32	21.52	0	48.2219
46.5	72.13	22.41	60.16	21.52	0	51.2978
46.6667	71.84	22.44	60.02	21.51	0	53.1438
46.8333	71.4	22.44	60.09	21.52	0	52.6505
47	70.91	22.45	60.41	21.52	0	50.1056
47.1667	70.43	22.44	60.42	21.52	0	45.2517
47.3333	69.88	22.46	60.37	21.52	0	45.7002
47.5	69.34	22.45	60.02	21.52	0	51.548
47.6667	68.94	22.47	60.14	21.52	0	50.5425
47.8333	68.69	22.47	60.33	21.52	0	51.93
48	68.54	22.5	60.43	21.52	0	54.2115
48.1667	68.54	22.49	60.19	21.52	0	44.9479
48.3333	68.79	22.49	60.31	21.53	0	43.8368
48.5	69.38	22.51	60.09	21.52	0	54.4401
48.6667	70.06	22.49	60.09	21.52	0	56.4945
48.8333	70.69	22.51	60.38	21.52	0	50.6901
49	71.22	22.52	60.36	21.52	0	45.7248
49.1667	71.79	22.51	60.52	21.52	0	48.9034
49.3333	72.17	22.51	60.39	21.52	0	50.2474
49.5	72.36	22.55	60.5	21.52	0	50.7523
49.6667	72.28	22.57	60.47	21.52	0	53.5865
49.8333	71.99	22.56	60.51	21.52	0	50.5107
50	71.53	22.6	60.27	21.53	0	51.9285
50.1667	71.05	22.6	60.1	21.53	0	49.0596
50.3333	70.56	22.59	60.47	21.53	0	45.8738
50.5	70.07	22.6	60.17	21.53	0	48.478
50.6667	69.57	22.6	60.22	21.53	0	49.8365
50.8333	69.17	22.6	60.06	21.53	0	51.5075
51	68.88	22.65	60.13	21.53	0	50.0072
51.1667	68.72	22.67	60.29	21.54	0	49.0191
51.3333	68.74	22.68	60.45	21.54	0	53.9988
51.5	68.84	22.71	60.3	21.54	0	51.3744
51.6667	69.12	22.71	60.49	21.54	0	47.5246
51.8333	69.61	22.72	60.33	21.54	0	52.3597
52	70.08	22.74	60.42	21.54	0	53.8296
52.1667	70.51	22.76	60.57	21.54	0	46.3773
52.3333	71.05	22.75	60.61	21.55	0	45.2257
52.5	71.64	22.72	60.32	21.55	0	52.6823
52.6667	72.1	22.74	60.2	21.55	0	48.9193
52.8333	72.37	22.71	60.49	21.54	0	48.52
53	72.53	22.74	60.23	21.55	0	48.3623
53.1667	72.3	22.72	60.4	21.55	0	51.6392
53.3333	71.98	22.74	60.45	21.55	0	51.8157
53.5	71.5	22.77	60.18	21.55	0	45.4311
53.6667	71.01	22.78	60.29	21.55	0	51.6667
53.8333	70.47	22.8	60.55	21.55	0	54.5052
54	69.95	22.8	60.72	21.56	0	49.7642
54.1667	69.47	22.82	60.4	21.55	0	49.3634
54.3333	69.07	22.83	60.35	21.55	0	51.7188
54.5	68.77	22.83	60.53	21.56	0	46.8374
54.6667	68.61	22.83	60.17	21.56	0	49.7714
54.8333	68.65	22.84	60.27	21.56	0	49.0668
55	68.86	22.83	60.4	21.57	0	48.4288
55.1667	69.29	22.85	60.66	21.56	0	51.7433
55.3333	69.85	22.86	60.56	21.56	0	52.1658
55.5	70.45	22.85	60.79	21.56	0	48.3666
55.6667	71.07	22.87	60.68	21.55	0	50.5556
55.8333	71.58	22.93	60.78	21.56	0	50.6207
56	72.09	22.9	60.73	21.56	0	50.5469
56.1667	72.46	22.88	60.43	21.57	0	48.5518
56.3333	72.61	22.9	60.36	21.57	0	46.3498
56.5	72.41	22.89	60.44	21.57	0	51.5958
56.6667	71.98	22.91	60.4	21.57	0	52.908
56.8333	71.51	22.9	60.32	21.57	0	53.2812
57	70.99	22.89	60.44	21.57	0	49.0509
57.1667	70.47	22.9	60.33	21.57	0	44.7772
57.3333	70	22.91	60.46	21.57	0	52.9152
57.5	69.54	22.93	60.44	21.57	0	51.9792
57.6667	69.15	22.93	60.6	21.57	0	48.9207
57.8333	68.89	22.94	60.83	21.56	0	47.0081
58	68.8	22.89	60.76	21.57	0	48.2899
58.1667	68.9	22.92	60.64	21.58	0	51.3021
58.3333	69.16	22.94	60.77	21.58	0	47.8704
58.5	69.48	22.92	60.56	21.58	0	52.3206
58.6667	69.86	22.95	60.74	21.58	0	52.4552
58.8333	70.31	22.95	60.91	21.58	0	52.4277
59	70.74	22.97	60.72	21.58	0	46.6044
59.1667	71.26	22.97	60.3	21.58	0	45.5671
59.3333	71.86	22.98	60.64	21.58	0	51.0778
59.5	72.22	23.02	60.79	21.58	0	52.079
59.6667	72.27	23.03	60.48	21.58	0	49.9248
59.8333	72.06	23.05	60.65	21.59	0	47.9991
60	71.66	23.06	60.98	21.58	0	51.3657
60.1667	71.18	23.06	60.99	21.58	0	50.5469
60.3333	70.68	23.08	61.02	21.59	0	49.2086
60.5	70.18	23.08	60.79	21.59	0	55.6959
60.6667	69.76	23.03	60.33	21.59	0	50.9447
60.8333	69.36	23.07	60.61	21.59	0	49.3171
61	69.01	23.07	60.74	21.59	0	50.3342
61.1667	68.76	23.06	60.75	21.59	0	46.7405
61.3333	68.75	23.04	60.87	21.6	0	49.0495
61.5	68.94	23.04	60.75	21.59	0	51.8359
61.6667	69.21	23.03	60.95	21.59	0	46.6565
61.8333	69.68	23.07	60.87	21.59	0	49.349
62	70.18	23.1	60.83	21.6	0	53.287
62.1667	70.67	23.11	60.93	21.6	0	48.6733
62.3333	71.17	23.1	60.91	21.6	0	51.2572
62.5	71.57	23.12	60.59	21.6	0	48.9308
62.6667	71.89	23.12	60.81	21.6	0	50.5064
62.8333	72.06	23.11	60.79	21.6	0	52.3683
63	71.97	23.17	60.61	21.61	0	50.6149
63.1667	71.72	23.15	60.29	21.61	0	48.1351
63.3333	71.31	23.12	60.53	21.61	0	48.5069
63.5	70.89	23.13	60.66	21.6	0	51.3788
63.6667	70.43	23.11	60.56	21.6	0	49.0524
63.8333	69.96	23.15	60.45	21.6	0	50.1157
64	69.51	23.19	60.3	21.6	0	51.344
64.1667	69.12	23.18	60.55	21.61	0	47.1889
64.3333	68.84	23.2	60.61	21.61	0	46.794
64.5	68.72	23.18	60.38	21.61	0	54.838
64.6667	68.73	23.16	60.49	21.61	0	53.5836
64.8333	68.9	23.17	60.47	21.61	0	44.9219
65	69.25	23.17	60.55	21.62	0	51.8244
65.1667	69.6	23.18	60.62	21.62	0	54.4256
65.3333	70.01	23.19	60.67	21.62	0	47.921
65.5	70.55	23.18	60.53	21.62	0	45.6424
65.6667	71.26	23.15	60.78	21.62	0	50.3559
65.8333	72.03	23.2	60.68	21.61	0	52.6505
66	72.51	23.23	60.37	21.62	0	47.9152
66.1667	72.68	23.23	60.35	21.62	0	48.5894
66.3333	72.6	23.24	60.58	21.63	0	51.901
66.5	72.24	23.26	60.87	21.63	0	52.5622
66.6667	71.8	23.32	60.83	21.62	0	51.7824
66.8333	71.33	23.3	60.77	21.62	0	45.2156
67	70.87	23.28	60.85	21.63	0	48.316
67.1667	70.37	23.27	60.76	21.62	0	53.9757
67.3333	69.9	23.26	60.88	21.63	0	46.4005
67.5	69.45	23.24	60.73	21.62	0	45.9317
67.6667	69.08	23.26	60.79	21.63	0	54.2115
67.8333	68.86	23.26	60.77	21.62	0	54.2708
68	68.77	23.26	60.77	21.62	0	51.8591
68.1667	68.8	23.27	60.74	21.62	0	49.7266
68.3333	68.95	23.26	60.94	21.62	0	54.3591
68.5	69.16	23.26	60.71	21.62	0	50.1866
68.6667	69.47	23.26	60.95	21.63	0	43.5402
68.8333	69.98	23.26	61.02	21.63	0	51.428
69	70.62	23.25	60.87	21.63	0	49.375
69.1667	71.54	23.22	60.84	21.62	0	46.0171
69.3333	72.44	23.24	60.74	21.63	0	56.0286
69.5	72.87	23.26	61.16	21.63	0	52.3799
69.6667	72.95	23.25	60.94	21.63	0	45.7653
69.8333	72.87	23.24	60.92	21.64	0	48.2827
70	72.56	23.23	61.23	21.63	0	48.575
70.1667	72.14	23.25	61.19	21.64	0	54.1609
70.3333	71.68	23.29	60.94	21.63	0	50.434
70.5	71.2	23.29	60.91	21.64	0	46.0663
70.6667	70.74	23.28	60.77	21.64	0	54.5761
70.8333	70.31	23.29	61.07	21.64	0	52.5188
71	69.89	23.3	60.88	21.64	0	44.9132
71.1667	69.5	23.32	60.96	21.65	0	48.0961
71.3333	69.18	23.32	60.86	21.65	0	51.9242
71.5	68.96	23.33	60.87	21.66	0	52.6157
71.6667	68.89	23.32	60.98	21.66	0	45.8927
71.8333	68.98	23.34	60.73	21.66	0	47.1918
72	69.23	23.36	60.99	21.67	0	52.9745
72.1667	69.61	23.36	61.12	21.66	0	50.3024
72.3333	69.95	23.36	61.18	21.66	0	51.2587
72.5	70.33	23.41	61.14	21.66	0	49.605
72.6667	70.86	23.4	60.93	21.66	0	48.07
72.8333	71.39	23.38	60.6	21.66	0	53.4751
73	71.64	23.44	61	21.66	0	51.101
73.1667	71.78	23.42	60.84	21.67	0	46.3903
73.3333	71.81	23.41	60.71	21.67	0	46.8012
73.5	71.56	23.39	61.14	21.67	0	49.9725
73.6667	71.17	23.41	61.22	21.67	0	50.3024
73.8333	70.74	23.41	61.11	21.67	0	52.8776
74	70.32	23.45	60.74	21.68	0	48.8571
74.1667	69.84	23.44	61.16	21.67	0	48.8411
74.3333	69.45	23.46	61.1	21.68	0	53.9916
74.5	69.08	23.45	61.35	21.68	0	47.3278
74.6667	68.85	23.48	61.29	21.68	0	45.3906
74.8333	68.85	23.48	61.28	21.68	0	50.7972
75	69.04	23.46	61.22	21.68	0	52.9384
75.1667	69.38	23.5	61.27	21.69	0	46.3354
75.3333	69.82	23.52	61.05	21.68	0	51.7737
75.5	70.27	23.55	60.95	21.69	0	53.3145
75.6667	70.8	23.56	61.24	21.69	0	47.7185
75.8333	71.23	23.55	60.96	21.69	0	52.0949
76	71.42	23.58	61.18	21.69	0	52.1817
76.1667	71.49	23.59	61.6	21.69	0	45.4731
76.3333	71.42	23.59	61.7	21.69	0	52.3539
76.5	71.15	23.59	61.64	21.69	0	54.1305
76.6667	70.76	23.62	61.41	21.7	0	46.2022
76.8333	70.34	23.6	61.44	21.69	0	48.8542
77	69.89	23.58	61.54	21.69	0	49.8438
77.1667	69.46	23.57	61.4	21.7	0	51.5871
77.3333	69.06	23.59	61.49	21.7	0	50.7436
77.5	68.79	23.57	61.31	21.69	0	50.2951
77.6667	68.62	23.58	61.17	21.69	0	52.5463
77.8333	68.56	23.56	61.12	21.7	0	49.6875
78	68.7	23.55	61.07	21.7	0	48.1351
78.1667	69.04	23.56	61.08	21.7	0	46.6016
78.3333	69.63	23.59	61.39	21.7	0	47.8313
78.5	70.34	23.57	61.35	21.7	0	53.9525
78.6667	71.02	23.55	60.97	21.7	0	48.8715
78.8333	71.76	23.59	61.12	21.7	0	47.8733
79	72.36	23.59	60.81	21.71	0	51.2717
79.1667	72.64	23.74	60.79	21.71	0	55.6756
79.3333	72.6	23.72	60.75	21.71	0	55.9621
79.5	72.38	23.7	61.03	21.71	0	44.1334
79.6667	72	23.63	60.93	21.72	0	46.5755
79.8333	71.63	23.64	60.99	21.72	0	52.9268
80	71.17	23.66	61	21.73	0	48.7355
80.1667	70.73	23.66	60.76	21.73	0	47.0428
80.3333	70.3	23.66	60.86	21.73	0	51.9575
80.5	69.87	23.69	60.77	21.73	0	52.5246
80.6667	69.46	23.7	60.79	21.73	0	51.3643
80.8333	69.13	23.71	60.88	21.74	0	52.2844
81	68.88	23.72	61.01	21.74	0	48.559
81.1667	68.71	23.75	61.15	21.74	0	51.1979
81.3333	68.67	23.84	60.87	21.73	0	50.1186
81.5	68.86	23.82	61.18	21.74	0	43.0874
81.6667	69.39	23.72	61.18	21.74	0	47.2555
81.8333	70.09	23.67	61.26	21.73	0	52.1325
82	70.8	23.65	61.07	21.74	0	56.2471
82.1667	71.32	23.64	61.03	21.74	0	52.4653
82.3333	71.68	23.62	61.22	21.73	0	40.6047
82.5	72.14	23.63	61.13	21.74	0	47.0573
82.6667	72.2	23.64	60.98	21.74	0	53.6429
82.8333	71.97	23.63	60.94	21.74	0	54.7425
83	71.61	23.59	60.96	21.74	0	49.7367
83.1667	71.2	23.61	61.06	21.75	0	47.3568
83.3333	70.75	23.58	61.07	21.74	0	47.0906
83.5	70.24	23.57	61.02	21.74	0	51.8504
83.6667	69.81	23.59	60.89	21.75	0	49.3113
83.8333	69.38	23.59	60.82	21.75	0	50.6163
84	69.09	23.62	60.75	21.75	0	57.9572
84.1667	68.87	23.66	61.05	21.75	0	46.3108
84.3333	68.8	23.61	61.27	21.76	0	43.6444
84.5	68.95	23.62	61.21	21.76	0	48.4679
84.6667	69.34	23.61	61.3	21.77	0	53.0237
84.8333	69.79	23.63	61.05	21.77	0	52.2685
85	70.2	23.64	60.92	21.77	0	47.2989
85.1667	70.73	23.68	60.8	21.77	0	51.9155
85.3333	71.18	23.69	60.69	21.78	0	53.9352
85.5	71.48	23.7	60.56	21.79	0	52.3756
85.6667	71.61	23.71	58.99	21.79	0	46.9039
85.8333	71.72	23.7	58.96	21.79	0	46.25
86	71.69	23.72	58.71	21.8	0	50.612
86.1667	71.4	23.71	58.28	21.8	0.000872	48.6762
86.3333	71	23.71	58.67	21.81	0.0027275	47.9919
86.5	70.54	23.73	58.68	21.81	0.004583	54.3272
86.6667	70.08	23.71	59.06	21.81	0.0064385	52.6374
86.8333	69.64	23.71	58.86	21.82	0.008294	47.3698
87	69.24	23.7	59	21.82	0.0101495	50.7161
87.1667	68.93	23.76	58.93	21.82	0.012005	52.8053
87.3333	68.76	23.83	58.77	21.82	0.0138605	50.4499
87.5	68.79	23.8	58.82	21.82	0.015716	47.1861
87.6667	69	23.75	58.66	21.83	0.0175715	44.1334
87.8333	69.08	23.73	58.84	21.83	0.019427	30.3313
88	69.04	23.73	58.69	21.84	0.0212825	10.5845
88.1667	68.77	23.74	58.79	21.83	0.023138	3.27691
88.3333	68.44	23.74	59.01	21.83	0.0249935	5.93605
88.5	68.12	23.74	58.6	21.84	0.026849	7.61429
88.6667	71.71	24.11	58.41	22.04	0.0287045	51.3383
88.8333	72.14	24.12	58.58	22.04	0.03056	46.5046
89	72.48	24.14	58.67	22.03	0.03056	46.0026
89.1667	72.33	24.15	58.5	22.03	0.03056	50.421
89.3333	71.92	24.16	58.87	22.04	0.03056	54.6094
89.5	71.43	24.19	58.84	22.03	0.03056	52.9167
89.6667	70.96	24.2	58.64	22.03	0.03056	49.2781
89.8333	70.51	24.2	58.4	22.02	0.049115	54.5906
90	70.07	24.2	58.89	22.02	0.067669	47.5738
90.1667	69.61	24.19	58.53	22.02	0.067669	51.0388
90.3333	69.27	24.18	58.43	22.02	0.067669	49.0683
90.5	68.97	24.17	58.68	22.03	0.067669	42.9167
90.6667	68.9	24.17	58.45	22.02	0.067669	50.0362
90.8333	69.01	24.15	58.57	22.01	0.067669	49.3837
91	69.34	24.15	58.67	22.02	0.067669	54.0972
91.1667	69.56	24.15	58.77	22.04	0.067669	56.7824
91.3333	69.86	24.16	58.74	22.04	0.073126	47.1065
91.5	70.24	24.16	58.9	22.05	0.104778	43.7355
91.6667	70.75	24.17	58.8	22.04	0.104778	54.1218
91.8333	71.12	24.17	58.62	22.05	0.104778	55.3241
92	71.41	24.17	58.54	22.05	0.104778	48.8715
92.1667	71.6	24.17	58.84	22.05	0.104778	48.7254
92.3333	71.65	24.16	58.9	22.05	0.104778	48.0556
92.5	71.54	24.16	58.89	22.07	0.104778	49.6181
92.6667	71.33	24.14	59.08	22.07	0.104778	45.2445
92.8333	70.97	24.14	58.77	22.08	0.140795	49.009
93	70.52	24.11	59.02	22.08	0.141887	52.1398
93.1667	70.09	24.11	59.06	22.08	0.141887	49.7743
93.3333	69.66	24.12	59.14	22.09	0.141887	58.478
93.5	69.29	24.12	58.97	22.11	0.141887	52.0746
93.6667	68.98	24.13	59.07	22.15	0.14407	44.553
93.8333	68.71	24.11	59.06	22.18	0.142978	48.8527
94	68.66	24.13	58.99	22.21	0.178996	48.6632
94.1667	68.9	24.13	58.78	22.23	0.178996	47.8675
94.3333	69.3	24.13	58.9	22.25	0.178996	51.1632
94.5	69.73	24.14	59.12	22.27	0.178996	50.5454
94.6667	70.18	24.16	59.16	22.27	0.199733	47.487
94.8333	70.83	24.18	58.99	22.28	0.216104	50.1996
95	71.31	24.2	58.94	22.27	0.216104	52.2295
95.1667	71.58	24.19	59.09	22.27	0.216104	53.4607
95.3333	71.69	24.2	58.66	22.27	0.216104	47.8212
95.5	71.7	24.21	58.97	22.26	0.217196	45.0781
95.6667	71.56	24.21	58.97	22.25	0.246665	47.4421
95.8333	71.2	24.21	59.28	22.24	0.253213	49.1869
96	70.78	24.2	59.15	22.23	0.253213	55.1403
96.1667	70.34	24.22	59.02	22.23	0.253213	56.1183
96.3333	69.89	24.23	58.85	22.22	0.254305	47.5434
96.5	69.46	24.24	59.31	22.22	0.288139	47.5868
96.6667	69.08	24.25	59.1	22.22	0.290322	51.2081
96.8333	68.78	24.26	59.27	22.23	0.290322	49.8336
97	68.68	24.27	59.31	22.23	0.290322	51.8446
97.1667	68.74	24.29	59.03	22.23	0.309968	52.2092
97.3333	68.91	24.29	59.22	22.23	0.291413	49.5124
97.5	69.21	24.32	59.25	22.24	0.328522	44.4777
97.6667	69.72	24.33	59.2	22.25	0.328522	48.4939
97.8333	70.3	24.32	59.4	22.26	0.328522	54.7584
98	70.86	24.33	59.36	22.26	0.328522	49.197
98.1667	71.43	24.33	59.36	22.27	0.328522	48.5576
98.3333	71.89	24.33	59.58	22.26	0.335071	47.3886
98.5	72.31	24.32	59.18	22.27	0.365631	46.0749
98.6667	72.34	24.32	59.44	22.27	0.365631	53.6777
98.8333	72.14	24.32	59.55	22.27	0.365631	53.2567
99	71.81	24.34	59.46	22.27	0.365631	49.009
99.1667	71.39	24.34	59.52	22.27	0.365631	47.8863
99.3333	70.9	24.35	59.66	22.28	0.365631	49.8235
99.5	70.4	24.38	59.04	22.28	0.3951	51.344
99.6667	69.93	24.37	59.07	22.29	0.40274	50.4572
99.8333	69.48	24.36	59.98	22.3	0.40274	53.0035
100	69.13	24.37	59.8	22.31	0.40274	47.9991
100.167	68.86	24.38	59.93	22.31	0.40274	49.7468
100.333	68.79	24.38	59.97	22.31	0.407106	48.4679
100.5	68.88	24.4	59.67	22.33	0.439849	45.2026
100.667	69.16	24.42	59.55	22.33	0.439849	50.2127
100.833	69.64	24.41	59.36	22.34	0.439849	51.603
101	70.22	24.44	59.58	22.35	0.439849	54.1262
101.167	70.73	24.45	59.45	22.35	0.468226	48.3956
101.333	71.21	24.45	59.35	22.37	0.476957	46.8721
101.5	71.53	24.48	59.5	22.36	0.476957	52.9355
101.667	71.66	24.48	59.65	22.37	0.476957	51.9126
101.833	71.64	24.52	59.44	22.37	0.476957	50.6988
102	71.43	24.53	59.59	22.37	0.491146	49.6282
102.167	71.09	24.52	59.68	22.37	0.495512	48.7529
102.333	70.68	24.53	59.39	22.37	0.514066	49.3388
102.5	70.25	24.55	59.39	22.37	0.514066	49.5038
102.667	69.79	24.54	59.2	22.37	0.514066	52.0457
102.833	69.39	24.55	59.2	22.37	0.514066	48.3594
103	69.02	24.57	59.48	22.38	0.514066	50.1664
103.167	68.76	24.55	59.51	22.39	0.514066	54.1927
103.333	68.63	24.54	59.35	22.4	0.514066	49.7801
103.5	68.66	24.53	59.24	22.4	0.519523	50.2242
103.667	68.82	24.51	59.45	22.4	0.551175	48.0208
103.833	69.11	24.52	59.31	22.41	0.522798	44.333
104	69.76	24.5	59.39	22.42	0.551175	51.4598
104.167	70.51	24.5	59.5	22.43	0.551175	57.0298
104.333	71.2	24.49	59.03	22.45	0.551175	51.3093
104.5	71.77	24.5	58.66	22.45	0.551175	50.8131
104.667	72.08	24.52	59.52	22.45	0.551175	47.8675
104.833	72.16	24.52	59.43	22.45	0.551175	46.9054
105	72.22	24.52	59.44	22.44	0.551175	51.3079
105.167	72.11	24.51	59.51	22.44	0.552267	49.7381
105.333	71.81	24.49	59.56	22.44	0.588284	51.8446
105.5	71.42	24.46	59.42	22.45	0.588284	48.9149
105.667	71	24.46	59.31	22.44	0.588284	47.6765
105.833	70.6	24.48	59.2	22.44	0.588284	53.5113
106	70.19	24.5	58.79	22.44	0.588284	53.2407
106.167	69.8	24.5	58.75	22.45	0.588284	50.7436
106.333	69.45	24.5	58.96	22.45	0.591558	48.1988
106.5	69.16	24.48	59.13	22.44	0.626484	45.3762
106.667	69.02	24.47	59.15	22.46	0.626484	48.4404
106.833	69.03	24.49	59	22.48	0.626484	50.9491
107	69.18	24.48	59.09	22.5	0.626484	51.9777
107.167	69.41	24.49	59.05	22.51	0.626484	51.6855
107.333	69.67	24.5	59.12	22.52	0.627575	48.1887
107.5	70.03	24.5	59.03	22.52	0.655953	48.0353
107.667	70.44	24.54	59.09	22.52	0.66141	52.5897
107.833	70.8	24.53	59.05	22.53	0.657044	49.4589
108	71.23	24.54	59.23	22.53	0.662502	46.3339
108.167	71.63	24.54	59.28	22.53	0.663593	50.706
108.333	71.83	24.52	59.24	22.54	0.663593	51.493
108.5	71.82	24.51	58.95	22.55	0.663593	49.7714
108.667	71.64	24.5	59.1	22.54	0.663593	54.4531
108.833	71.37	24.5	59.13	22.55	0.663593	47.4277
109	71	24.46	59.27	22.54	0.663593	44.1898
109.167	70.55	24.45	59.44	22.54	0.663593	49.6817
109.333	70.13	24.43	59.5	22.54	0.683239	51.8967
109.5	69.74	24.44	59.35	22.55	0.700702	49.7888
109.667	69.34	24.44	59.62	22.55	0.700702	46.7506
109.833	69.02	24.45	59.34	22.55	0.700702	53.0961
110	68.86	24.46	59.45	22.55	0.700702	51.969
110.167	68.8	24.47	59.31	22.56	0.700702	48.5417
110.333	68.88	24.48	59.63	22.56	0.735628	51.5987
110.5	69.13	24.49	59.4	22.56	0.73781	48.7211
110.667	69.47	24.5	59.27	22.55	0.73781	46.7289
110.833	70.01	24.51	59.54	22.56	0.73781	51.6638
111	70.64	24.52	59.98	22.57	0.73781	53.0237
111.167	71.1	24.52	60.02	22.57	0.756365	48.5909
111.333	71.49	24.54	59.42	22.58	0.773828	47.2859
111.5	71.77	24.55	59.4	22.59	0.774919	50.1056
111.667	71.79	24.58	59.56	22.59	0.774919	53.7775
111.833	71.56	24.61	59.74	22.59	0.774919	51.2167
112	71.22	24.61	59.69	22.59	0.774919	46.4091
112.167	70.77	24.61	59.46	22.59	0.776011	48.941
112.333	70.28	24.61	59.45	22.59	0.797839	49.4951
112.5	69.8	24.63	59.12	22.59	0.810937	52.0472
112.667	69.36	24.64	59.05	22.59	0.812028	55.1172
112.833	69.01	24.65	59.64	22.59	0.812028	51.9372
113	68.73	24.66	59.54	22.6	0.812028	49.7584
113.167	68.6	24.67	59.56	22.6	0.830583	49.1218
113.333	68.61	24.67	59.92	22.61	0.830583	50.1259
113.5	68.82	24.67	59.74	22.6	0.849137	48.0758
113.667	69.27	24.67	59.57	22.61	0.849137	48.2697
113.833	69.95	24.67	59.67	22.61	0.849137	51.3542
114	70.68	24.68	59.57	22.61	0.849137	53.8831
114.167	71.45	24.68	59.34	22.62	0.849137	47.1832
114.333	72.16	24.65	59.37	22.62	0.849137	51.2283
114.5	72.55	24.65	59.18	22.62	0.857868	52.3524
114.667	72.71	24.64	59.31	22.63	0.887337	46.1053
114.833	72.61	24.63	59.54	22.64	0.887337	52.6548
115	72.29	24.65	59.7	22.65	0.887337	49.1768
115.167	71.87	24.63	59.71	22.66	0.887337	50.3544
115.333	71.45	24.63	59.56	22.66	0.887337	51.2587
115.5	71	24.65	59.25	22.66	0.887337	45.3559
115.667	70.54	24.63	59.43	22.66	0.888428	46.4395
115.833	70.01	24.62	59.62	22.67	0.92008	49.9436
116	69.57	24.63	59.76	22.68	0.924446	52.0689
116.167	69.24	24.62	59.23	22.68	0.924446	51.8055
116.333	68.98	24.67	59.04	22.68	0.924446	51.1155
116.5	68.83	24.65	59.64	22.67	0.924446	53.533
116.667	68.8	24.65	59.64	22.67	0.924446	49.0249
116.833	68.95	24.66	59.48	22.67	0.961555	45.8001
117	69.28	24.65	59.54	22.67	0.947366	52.134
117.167	69.73	24.65	59.75	22.67	0.961555	52.6129
117.333	70.26	24.65	59.69	22.65	0.961555	48.6429
117.5	70.9	24.67	59.57	22.67	0.961555	46.3354
117.667	71.56	24.67	59.38	22.66	0.961555	45.4832
117.833	72.16	24.69	59.72	22.67	0.961555	51.8113
118	72.47	24.68	59.82	22.68	0.998664	52.3206
118.167	72.48	24.68	59.87	22.68	0.998664	48.5894
118.333	72.24	24.69	59.57	22.69	0.998664	49.6108
118.5	71.81	24.69	59.45	22.69	0.998664	50.1143
118.667	71.33	24.69	59.75	22.7	1.00521	54.9812
118.833	70.92	24.7	59.81	22.71	1.03577	52.3741
119	70.49	24.71	59.83	22.72	1.03577	45.149
119.167	70.09	24.7	59.81	22.72	1.03577	49.9566
119.333	69.71	24.71	59.77	22.72	1.03577	50.7928
119.5	69.39	24.72	59.8	22.73	1.03577	48.559
119.667	69.22	24.73	59.7	22.73	1.03577	48.7543
119.833	69.17	24.74	59.8	22.73	1.03577	51.7549
120	69.18	24.75	59.66	22.72	1.03686	50.2242
120.167	69.34	24.74	59.81	22.74	1.03905	47.5362
120.333	69.66	24.73	60	22.74	1.07288	51.8634
120.5	69.95	24.71	59.94	22.74	1.07288	50.23
120.667	70.38	24.7	59.97	22.75	1.07288	50.1505
120.833	70.7	24.7	60.02	22.75	1.07288	49.9508
121	70.94	24.7	60	22.76	1.07288	49.7222
121.167	71.11	24.68	59.76	22.74	1.1089	47.4798
121.333	71.22	24.69	59.8	22.75	1.10999	49.0046
121.5	71.16	24.69	60	22.75	1.10999	54.4473
121.667	70.95	24.7	59.89	22.75	1.10999	51.8475
121.833	70.63	24.71	59.72	22.74	1.10999	46.6927
122	70.21	24.74	59.95	22.75	1.14492	49.349
122.167	69.81	24.76	60.07	22.74	1.1471	49.877
122.333	69.42	24.77	59.97	22.76	1.1471	49.3446
122.5	69.03	24.77	60.08	22.77	1.1471	49.4589
122.667	68.81	24.77	60.14	22.79	1.1471	49.1218
122.833	68.71	24.79	59.94	22.8	1.16456	50.6322
123	68.8	24.82	60.25	22.81	1.1853	47.9094
123.167	69.03	24.82	60.15	22.81	1.1853	50.8232
123.333	69.36	24.83	60.13	22.8	1.1853	50.3588
123.5	69.69	24.84	59.83	22.8	1.1853	49.1536
123.667	70.1	24.83	59.86	22.8	1.1853	48.274
123.833	70.57	24.84	60.33	22.8	1.1853	48.4274
124	71.05	24.84	60.46	22.8	1.20385	49.974
124.167	71.49	24.85	60.34	22.79	1.22241	50.3762
124.333	71.77	24.86	59.96	22.8	1.22241	50.9057
124.5	71.8	24.87	60.1	22.81	1.22241	52.4494
124.667	71.59	24.87	60.48	22.82	1.22241	52.4407
124.833	71.27	24.86	60.41	22.83	1.22241	50.6293
125	70.83	24.86	60	22.83	1.25952	49.9508
125.167	70.36	24.86	60.18	22.84	1.24096	48.044
125.333	69.91	24.87	60.14	22.84	1.25952	52.9673
125.5	69.49	24.86	60.1	22.83	1.25952	54.1319
125.667	69.14	24.88	59.85	22.83	1.25952	44.8958
125.833	68.89	24.89	60.33	22.83	1.26934	49.3866
126	68.77	24.89	60.18	22.83	1.26825	53.0353
126.167	68.75	24.89	59.98	22.83	1.29662	47.0935
126.333	68.97	24.9	60.32	22.84	1.29662	47.8154
126.5	69.4	24.91	60.37	22.84	1.29662	46.8909
126.667	70.06	24.92	60.33	22.85	1.29662	53.7355
126.833	70.79	24.93	60.45	22.85	1.29772	52.5289
127	71.37	24.94	60.41	22.85	1.33373	46.9227
127.167	71.76	24.96	60.05	22.86	1.33373	48.6343
127.333	72.04	24.97	60.06	22.86	1.33373	48.4404
127.5	72.04	24.94	60.09	22.86	1.33373	48.8108
127.667	71.84	24.95	60.5	22.86	1.33373	49.634
127.833	71.45	24.97	60.04	22.87	1.33373	50.8984
128	71.01	24.96	60.3	22.87	1.37084	50.8189
128.167	70.56	24.96	60.41	22.87	1.37084	49.6745
128.333	70.09	24.98	60.24	22.88	1.37084	49.3417
128.5	69.64	24.98	60.46	22.88	1.37084	49.715
128.667	69.3	24.98	60.09	22.88	1.37084	52.6852
128.833	69.05	25	59.92	22.88	1.37084	51.4091
129	68.91	25	60.19	22.88	1.38067	49.7642
129.167	68.88	25	60.27	22.87	1.40795	50.0521
129.333	69.05	25	60.02	22.88	1.40795	48.5301
129.5	69.39	25	60.1	22.88	1.40795	50.2344
129.667	69.91	25	60.35	22.87	1.40795	53.0483
129.833	70.45	25	60.23	22.88	1.40795	49.7164
130	71	25	60.35	22.87	1.40904	45.4384
130.167	71.45	25	60.58	22.87	1.41668	51.8157
130.333	71.74	25.01	60.54	22.88	1.44506	52.474
130.5	71.84	25.02	60.36	22.88	1.44506	45.9332
130.667	71.8	25.04	60.28	22.88	1.44506	49.7208
130.833	71.54	25.04	60.26	22.89	1.44506	53.0121
131	71.15	25.02	60.13	22.91	1.44506	50.8464
131.167	70.77	25.03	59.72	22.94	1.45488	51.2138
131.333	70.35	25.02	59.99	22.95	1.45925	48.7601
131.5	69.96	25.04	60.29	22.95	1.48326	44.6224
131.667	69.57	25.03	60.3	22.96	1.48326	52.2512
131.833	69.25	25.01	59.82	22.95	1.48326	55.3544
132	69.03	25.01	60.11	22.94	1.48326	45.6539
132.167	68.95	25.02	60.31	22.94	1.48435	49.0379
132.333	69.04	25.03	60.31	22.93	1.504	53.3651
132.5	69.24	25.02	60.13	22.93	1.5171	53.4158
132.667	69.45	25.07	60.11	22.93	1.52037	49.1262
132.833	69.75	25.05	60.02	22.93	1.52037	47.526
133	70.16	25.06	59.99	22.93	1.52037	48.9251
133.167	70.65	25.04	59.94	22.93	1.52037	48.4129
133.333	71.06	25.04	60.1	22.92	1.52037	50.5831
133.5	71.42	25.05	60.01	22.93	1.54002	48.7645
133.667	71.74	25.04	59.7	22.93	1.55748	48.1178
133.833	71.86	25	60.21	22.94	1.55748	50.0593
134	71.72	25.02	60.22	22.94	1.55748	52.7691
134.167	71.44	25.02	59.84	22.94	1.55748	47.6215
134.333	71.07	25.03	60.09	22.94	1.55748	47.6664
134.5	70.65	25.05	60.26	22.94	1.56184	56.7491
134.667	70.25	25.05	60.27	22.94	1.59459	47.1774
134.833	69.86	25.07	59.92	22.94	1.59459	46.1068
135	69.47	25.08	60.01	22.95	1.59459	53.8223
135.167	69.16	25.09	59.9	22.95	1.59459	51.0518
135.333	68.97	25.1	59.66	22.95	1.59459	47.3698
135.5	68.9	25.1	59.51	22.95	1.61423	47.2946
135.667	68.97	25.11	59.74	22.95	1.6317	49.0495
135.833	69.22	25.11	59.99	22.96	1.6317	51.3296
136	69.53	25.12	60.01	22.96	1.6317	53.9048
136.167	69.95	25.13	59.98	22.96	1.6317	52.3177
136.333	70.39	25.14	59.75	22.95	1.6317	49.5935
136.5	70.73	25.16	59.97	22.96	1.66881	50.9635
136.667	70.97	25.17	59.77	22.96	1.66881	49.6571
136.833	71.26	25.16	59.73	22.96	1.66881	46.7593
137	71.48	25.2	59.55	22.96	1.66881	53.4607
137.167	71.47	25.18	59.85	22.96	1.66881	51.93
137.333	71.35	25.17	60.15	22.96	1.66881	48.7717
137.5	71.11	25.21	60.03	22.97	1.66881	48.2277
137.667	70.74	25.16	59.89	22.97	1.66881	49.4879
137.833	70.31	25.15	59.97	22.98	1.67535	48.6863
138	69.89	25.11	60.19	22.99	1.70264	49.7381
138.167	69.5	25.13	60.21	23	1.70591	51.7043
138.333	69.14	25.12	60.18	23	1.70591	49.8134
138.5	68.88	25.12	60.09	23	1.70591	47.7373
138.667	68.8	25.13	60.08	23.01	1.70591	48.491
138.833	68.89	25.12	60.39	23	1.70591	54.9899
139	69.02	25.14	60.61	23	1.73647	52.555
139.167	69.24	25.14	60.46	23	1.74411	45.149
139.333	69.71	25.15	60.3	23	1.74411	48.3478
139.5	70.37	25.17	60.3	23	1.74411	51.9358
139.667	71.04	25.17	60.05	23.01	1.75394	52.4624
139.833	71.48	25.19	60.16	23	1.76703	49.3837
140	71.78	25.22	60.55	23.01	1.78122	46.3513
140.167	71.91	25.22	60.34	23.01	1.78122	53.9656
140.333	71.78	25.23	60.06	23.01	1.78122	53.423
140.5	71.47	25.26	60.08	23.01	1.78122	45.1635
140.667	71.11	25.26	60.32	23.01	1.78122	45.3154
140.833	70.67	25.26	60.11	23.02	1.81833	53.261
141	70.23	25.26	60.25	23.02	1.81833	57.2193
141.167	69.85	25.26	60.12	23.01	1.81833	48.7182
141.333	69.47	25.27	59.74	23.01	1.81833	49.6152
141.5	69.15	25.3	60.07	23.01	1.84671	56.8793
141.667	68.92	25.31	60.2	23.01	1.85544	48.3767
141.833	68.81	25.34	60.1	23.02	1.85544	47.6447
142	68.77	25.35	60.28	23.03	1.85544	53.6574
142.167	68.86	25.35	60.11	23.04	1.85544	48.2755
142.333	69.15	25.34	60.31	23.04	1.85544	49.2578
142.5	69.55	25.34	60.26	23.04	1.85981	48.1901
142.667	70.17	25.33	60.19	23.03	1.88818	44.8004
142.833	71.16	25.34	60.28	23.04	1.88491	49.388
143	72.03	25.37	60.13	23.03	1.89255	48.1207
143.167	72.81	25.35	60.11	23.03	1.89255	47.5188
143.333	73.18	25.35	60.2	23.03	1.89255	51.0605
143.5	73.04	25.35	59.99	23.04	1.89255	49.4039
143.667	72.66	25.35	60.22	23.04	1.89255	56.4902
143.833	72.19	25.38	60.18	23.04	1.89473	54.3924
144	71.7	25.36	60.08	23.05	1.92311	46.3599
144.167	71.28	25.39	60.41	23.05	1.92966	49.2144
144.333	70.83	25.36	60.29	23.06	1.92966	50.6655
144.5	70.36	25.38	60.32	23.06	1.92966	51.4873
144.667	69.97	25.39	60.06	23.06	1.92966	52.7402
144.833	69.61	25.39	59.8	23.05	1.92966	45.5555
145	69.26	25.38	60.19	23.06	1.92966	43.5258
145.167	69.04	25.37	60.31	23.06	1.92966	51.7578
145.333	68.97	25.37	60.26	23.05	1.94821	51.8273
145.5	69.05	25.35	60.42	23.06	1.92966	46.9893
145.667	69.26	25.33	60.59	23.05	1.93402	51.5206
145.833	69.63	25.31	60.23	23.06	1.96677	51.3151
146	70.09	25.32	60.23	23.05	1.96677	48.3941
146.167	70.58	25.29	60.29	23.06	1.96677	49.1117
146.333	71.06	25.3	60.42	23.05	1.96677	49.3258
146.5	71.43	25.3	60.33	23.06	1.96677	52.3061
146.667	71.56	25.32	60.51	23.05	1.97332	56.5365
146.833	71.53	25.33	60.47	23.06	1.99624	49.1464
147	71.34	25.33	60.38	23.05	2.00387	45.3689
147.167	71.06	25.34	60.23	23.06	2.00387	49.6427
147.333	70.68	25.34	60.31	23.06	2.00387	48.6227
147.5	70.29	25.35	60.24	23.06	2.00387	51.101
147.667	69.92	25.36	60.19	23.05	2.03444	46.7332
147.833	69.53	25.37	60.52	23.06	2.04208	45.34
148	69.21	25.37	60.63	23.06	2.04208	55.8912
148.167	69.02	25.4	60.42	23.06	2.04208	53.1684
148.333	68.93	25.42	60.74	23.07	2.04208	42.9022
148.5	69.03	25.41	60.68	23.08	2.04208	51.7781
148.667	69.22	25.44	60.75	23.08	2.07918	54.5862
148.833	69.58	25.45	60.72	23.08	2.07918	47.2338
149	70.01	25.46	60.47	23.09	2.07918	52.3958
149.167	70.37	25.48	60.27	23.09	2.07918	51.7694
149.333	70.71	25.5	60.29	23.09	2.07918	46.088
149.5	71.03	25.5	60.1	23.08	2.11629	52.8544
149.667	71.09	25.54	60.35	23.09	2.11629	53.7833
149.833	71.04	25.55	60.53	23.09	2.11629	51.629
150	70.97	25.57	60.64	23.09	2.11629	50.7306
150.167	70.77	25.58	60.74	23.09	2.11848	49.809
150.333	70.48	25.6	60.51	23.09	2.1534	52.4566
150.5	70.13	25.6	60.48	23.09	2.1534	47.2179
150.667	69.79	25.59	60.33	23.09	2.1534	46.7998
150.833	69.44	25.61	60.5	23.08	2.1534	49.1536
151	69.08	25.62	60.43	23.09	2.1534	48.3492
151.167	68.8	25.62	60.41	23.09	2.1534	53.1351
151.333	68.63	25.6	60.35	23.09	2.1534	50.803
151.5	68.6	25.62	60.42	23.1	2.17087	48.6979
151.667	68.66	25.63	60.56	23.1	2.19051	52.6331
151.833	68.87	25.6	60.09	23.11	2.19051	48.7182
152	69.28	25.56	60.41	23.11	2.19051	44.5284
152.167	69.96	25.56	60.68	23.12	2.19051	45.9954
152.333	70.9	25.55	60.29	23.12	2.19706	46.658
152.5	71.83	25.57	60.1	23.12	2.21343	50.1736
152.667	72.42	25.6	60.35	23.12	2.22762	54.132
152.833	72.68	25.63	60.53	23.12	2.22762	54.0958
153	72.62	25.64	60.64	23.12	2.22762	55.6568
153.167	72.35	25.66	60.74	23.12	2.22762	49.4169
153.333	71.98	25.68	60.51	23.12	2.23635	45.5585
153.5	71.6	25.68	60.48	23.12	2.26473	52.3987
153.667	71.17	25.7	60.33	23.12	2.26473	48.6285
153.833	70.78	25.69	60.5	23.13	2.26473	47.6519
154	70.39	25.7	60.43	23.13	2.26473	49.0625
154.167	69.99	25.7	60.41	23.13	2.27346	52.5752
154.333	69.63	25.72	60.35	23.13	2.28765	52.7474
154.5	69.3	25.72	60.42	23.14	2.30184	46.033
154.667	69.05	25.79	60.56	23.14	2.30184	48.9728
154.833	68.96	25.77	60.09	23.14	2.30184	47.5694
155	69.08	25.76	60.41	23.14	2.33567	50.9115
155.167	69.29	25.79	60.68	23.14	2.34004	49.129

## Sheet: 80
time	Thin	Thout	Tcout	Tcin	mw	FR
0	21.93	22.32	22.51	21.95	0	0
0.166667	21.94	22.31	22.51	21.95	0	3.89757
0.333333	21.95	22.31	22.51	21.94	0	4.8452
0.5	21.95	22.31	22.51	21.94	0	6.81713
0.666667	21.95	22.31	22.51	21.95	0	10.502
0.833333	21.94	22.32	22.51	21.94	0	7.65914
1	21.94	22.32	22.51	21.94	0	3.33767
1.16667	21.93	22.32	22.51	21.93	0	3.65162
1.33333	21.93	22.32	22.51	21.93	0	5.91291
1.5	21.94	22.32	22.5	21.93	0	3.25231
1.66667	21.93	22.33	22.5	21.93	0	2.73148
1.83333	21.93	22.32	22.51	21.93	0	8.04832
2	21.93	22.33	22.5	21.92	0	9.94647
2.16667	22	22.33	22.5	21.94	0	24.4546
2.33333	22.09	24.29	22.5	21.95	0	45.7943
2.5	22.99	25.32	22.5	21.95	0	57.338
2.66667	25.23	25.54	24.51	21.94	0	55.7379
2.83333	28.06	25.56	26.96	21.94	0	46.7072
3	30.84	25.5	27.4	21.93	0	48.5243
3.16667	33.94	25.44	28	21.92	0	51.9604
3.33333	37.1	25.39	28.68	21.92	0	46.726
3.5	40.42	25.36	29.13	21.93	0	43.6863
3.66667	43.78	25.29	29.8	21.93	0	52.6447
3.83333	46.89	25.26	30.46	21.94	0	56.9777
4	49.46	25.23	31.19	21.95	0	51.0388
4.16667	51.48	25.24	32.02	21.96	0	42.6099
4.33333	53.68	25.23	32.82	21.99	0	47.513
4.5	55.94	25.23	33.92	22.03	0	52.2642
4.66667	58.61	25.22	35.03	22.08	0	52.4219
4.83333	60.88	25.23	36.02	22.11	0	52.8863
5	62.8	25.24	36.92	22.16	0	45.2966
5.16667	64.8	25.22	37.93	22.2	0	47.3047
5.33333	66.92	25.2	38.56	22.25	0	49.8423
5.5	69.07	25.19	39.79	22.28	0	46.373
5.66667	71.05	25.19	40.57	22.3	0	52.1615
5.83333	72.74	25.2	41.07	22.31	0	51.1704
6	74.19	25.19	41.99	22.31	0	45.5859
6.16667	75.78	25.19	42.43	22.31	0	50.5628
6.33333	77.2	25.19	43.71	22.31	0	55.4369
6.5	78.15	25.18	44.07	22.31	0	52.8197
6.66667	78.71	25.17	44.73	22.31	0	49.7323
6.83333	79.34	25.14	45.17	22.32	0	45.7668
7	79.84	25.14	45.75	22.34	0	51.1429
7.16667	80.19	25.11	46.85	22.38	0	56.0359
7.33333	80.37	25.15	47.09	22.42	0	49.3982
7.5	80.5	25.14	47.69	22.46	0	51.3932
7.66667	80.36	25.15	48.15	22.47	0	52.636
7.83333	80.12	25.15	48.62	22.5	0	49.9609
8	80.07	25.14	48.88	22.52	0	47.1441
8.16667	80.24	25.12	49.26	22.53	0	44.498
8.33333	80.63	25.11	50.47	22.55	0	51.0938
8.5	80.99	25.07	51.28	22.55	0	51.7057
8.66667	81.31	25.07	51.39	22.56	0	49.1464
8.83333	81.58	25.07	52.02	22.58	0	48.8889
9	81.74	25.06	52.34	22.59	0	50.1345
9.16667	81.77	25.05	52.64	22.61	0	53.4259
9.33333	81.49	25.03	52.43	22.62	0	47.9181
9.5	81.04	25.05	52.53	22.63	0	49.1218
9.66667	80.43	25.05	53.15	22.65	0	51.0301
9.83333	79.68	25.03	53.89	22.67	0	48.6646
10	78.92	25.03	53.75	22.7	0	50.0275
10.1667	78.22	25	54.13	22.72	0	48.9236
10.3333	77.77	24.99	53.93	22.75	0	48.941
10.5	77.57	25.03	53.93	22.77	0	53.2914
10.6667	77.56	25.03	54.6	22.8	0	51.4598
10.8333	77.89	25.01	55.88	22.82	0	48.7254
11	78.63	24.98	55.56	22.82	0	49.7613
11.1667	79.63	24.98	55.72	22.83	0	48.3435
11.3333	80.8	24.98	55.83	22.84	0	50.5831
11.5	82.03	24.97	55.26	22.86	0	50.7943
11.6667	83.08	24.94	55.69	22.9	0	51.0778
11.8333	83.82	24.95	56.25	22.93	0	50.2807
12	84.09	24.97	56.98	22.96	0	49.5168
12.1667	83.95	24.97	56.94	22.99	0	52.8024
12.3333	83.5	24.96	57.16	23	0	46.969
12.5	82.57	24.94	57.46	23.04	0	46.8547
12.6667	81.35	24.91	57.49	23.05	0	52.351
12.8333	80.05	24.91	57.2	23.06	0	50.1042
13	78.91	24.95	57.34	23.07	0	50.1678
13.1667	77.79	24.91	57.38	23.09	0	54.2723
13.3333	76.89	24.89	57.57	23.09	0	51.8634
13.5	76.25	24.88	58.14	23.1	0	40.3863
13.6667	76.09	24.85	58.26	23.12	0	46.5495
13.8333	76.8	24.84	58.53	23.14	0	57.6968
14	77.98	24.82	58.63	23.17	0	51.5408
14.1667	79.31	24.84	58.93	23.18	0	46.7303
14.3333	80.89	24.84	59.06	23.19	0	46.4858
14.5	82.76	24.82	58.92	23.2	0	48.8643
14.6667	84.35	24.84	58.92	23.19	0	52.5058
14.8333	85.47	24.82	59.07	23.19	0	49.3924
15	85.89	24.8	59.44	23.2	0	53.7514
15.1667	85.63	24.79	59.27	23.22	0	52.7141
15.3333	84.93	24.8	59.54	23.26	0	46.7072
15.5	83.98	24.82	59.88	23.28	0	49.2202
15.6667	82.89	24.8	59.95	23.3	0	49.7786
15.8333	81.73	24.8	60.12	23.31	0	51.0402
16	80.65	24.8	59.79	23.31	0	53.2538
16.1667	79.67	24.78	59.59	23.31	0	49.0827
16.3333	78.76	24.77	60.03	23.31	0	46.8591
16.5	77.98	24.77	60.2	23.31	0	49.7208
16.6667	77.47	24.77	60.36	23.31	0	53.8556
16.8333	77.35	24.74	60.47	23.32	0	51.7564
17	77.61	24.75	60.51	23.33	0	50.5049
17.1667	78.15	24.72	60.55	23.35	0	43.7486
17.3333	79.26	24.73	60.46	23.36	0	44.1204
17.5	80.83	24.72	60.73	23.37	0	53.0367
17.6667	82.19	24.73	60.78	23.38	0	52.6924
17.8333	83.36	24.71	61.03	23.39	0	48.682
18	84.26	24.72	61.34	23.39	0	50.1403
18.1667	84.67	24.72	61.35	23.4	0	52.6505
18.3333	84.71	24.71	60.8	23.42	0	49.4445
18.5	84.25	24.72	60.55	23.45	0	47.8501
18.6667	83.41	24.69	60.54	23.47	0	48.7312
18.8333	82.45	24.7	60.95	23.49	0	52.3278
19	81.5	24.71	61.22	23.49	0	53.9511
19.1667	80.57	24.7	61.35	23.49	0	54.8365
19.3333	79.79	24.7	61.57	23.5	0	50.4861
19.5	79.06	24.69	61.78	23.5	0	43.1655
19.6667	78.35	24.69	61.37	23.51	0	44.9117
19.8333	77.9	24.68	61.26	23.52	0	50.1172
20	77.91	24.68	61.8	23.53	0	53.3246
20.1667	78.09	24.68	61.9	23.53	0	52.4002
20.3333	78.5	24.67	61.94	23.52	0	45.1157
20.5	79.41	24.66	62.01	23.53	0	48.3507
20.6667	80.65	24.65	62.16	23.55	0	49.1855
20.8333	82.11	24.65	62.33	23.58	0	51.1183
21	83.07	24.64	62.45	23.61	0	54.2781
21.1667	83.63	24.65	62.31	23.62	0	48.3044
21.3333	83.94	24.63	62.09	23.64	0	50.2893
21.5	83.83	24.62	62.06	23.63	0	50.1982
21.6667	83.34	24.65	62.07	23.63	0	48.8773
21.8333	82.6	24.66	61.98	23.62	0	50.6308
22	81.68	24.63	61.9	23.62	0	48.5359
22.1667	80.8	24.66	62.11	23.61	0	53.6878
22.3333	79.97	24.66	62.12	23.62	0	54.0148
22.5	79.2	24.66	62.43	23.64	0	49.7656
22.6667	78.57	24.63	62.15	23.64	0	48.4751
22.8333	78.13	24.63	62.44	23.64	0	46.7983
23	77.93	24.65	62.46	23.64	0.00218287	48.8672
23.1667	78.04	24.65	62.31	23.64	0.0327431	52.0211
23.3333	78.38	24.64	62.56	23.65	0.0218287	53.7789
23.5	78.9	24.63	62.93	23.67	0.0371088	47.6259
23.6667	79.76	24.63	62.98	23.7	0.0371088	43.6473
23.8333	81	24.63	63	23.73	0.0371088	48.1004
24	82.4	24.63	62.54	23.76	0.0371088	49.8134
24.1667	83.66	24.63	62.54	23.77	0.0371088	54.0365
24.3333	84.33	24.64	62.87	23.79	0.0371088	54.3895
24.5	84.46	24.63	63.14	23.81	0.0371088	50.8464
24.6667	84.12	24.63	63.17	23.82	0.0371088	49.0495
24.8333	83.43	24.63	63.12	23.83	0.0371088	48.4172
25	82.63	24.61	63.32	23.83	0.0371088	54.7974
25.1667	81.86	24.63	63.06	23.84	0.0371088	46.5524
25.3333	81.02	24.62	62.98	23.85	0.0371088	43.7399
25.5	80.12	24.62	63.06	23.86	0.0371088	52.487
25.6667	79.35	24.61	63.36	23.86	0.0371088	51.4641
25.8333	78.75	24.64	63.32	23.86	0.0731262	48.6502
26	78.29	24.64	62.99	23.86	0.067669	48.1322
26.1667	78.06	24.62	63.49	23.86	0.0742176	50.1157
26.3333	78.22	24.62	63.64	23.86	0.0742176	49.1797
26.5	78.74	24.59	63.45	23.88	0.0742176	51.3093
26.6667	79.46	24.62	63.65	23.9	0.0742176	51.3657
26.8333	80.24	24.63	63.63	23.92	0.0742176	47.4855
27	81.19	24.62	63.79	23.92	0.0742176	52.6577
27.1667	81.79	24.63	63.95	23.92	0.0742176	52.9442
27.3333	82.22	24.65	63.55	23.93	0.0742176	47.3423
27.5	82.43	24.64	63.87	23.94	0.106961	47.3481
27.6667	82.38	24.64	63.99	23.96	0.111326	48.9453
27.8333	82.06	24.62	64.21	23.98	0.111326	53.8238
28	81.55	24.65	64.22	23.98	0.111326	49.4864
28.1667	80.9	24.65	63.97	23.99	0.111326	44.2867
28.3333	80.16	24.64	64.06	24	0.111326	51.8837
28.5	79.38	24.64	63.99	24	0.111326	52.7836
28.6667	78.69	24.65	63.88	24	0.130972	49.8351
28.8333	78.17	24.66	63.99	24	0.127698	50.5556
29	77.79	24.65	64.09	24.01	0.148435	49.2737
29.1667	77.65	24.66	64.2	24.01	0.148435	52.3611
29.3333	77.76	24.65	63.96	24.02	0.148435	54.4372
29.5	78.11	24.67	63.9	24.02	0.148435	47.0819
29.6667	78.84	24.67	64.38	24.02	0.148435	46.0359
29.8333	79.92	24.67	64.25	24.01	0.149527	54.9248
30	81.1	24.68	64.2	24.01	0.184452	51.3961
30.1667	82.05	24.69	63.84	24.01	0.185544	50.4398
30.3333	82.81	24.7	63.59	24.01	0.185544	52.8675
30.5	83.41	24.69	63.51	24.01	0.185544	45.8304
30.6667	83.87	24.67	63.3	24.01	0.185544	46.3137
30.8333	84.07	24.68	63.55	24.01	0.185544	47.4725
31	83.79	24.67	63.33	24.03	0.222653	50.421
31.1667	83.22	24.7	63.8	24.03	0.222653	52.4335
31.3333	82.58	24.7	63.55	24.03	0.222653	50.0203
31.5	81.9	24.72	63.74	24.03	0.222653	49.5992
31.6667	81.15	24.72	63.99	24.04	0.222653	51.4251
31.8333	80.47	24.71	63.98	24.04	0.230293	50.5859
32	79.81	24.73	63.82	24.05	0.259762	47.934
32.1667	79.19	24.75	63.65	24.05	0.259762	48.7732
32.3333	78.72	24.75	63.48	24.05	0.259762	53.6661
32.5	78.39	24.75	64.13	24.09	0.259762	49.9045
32.6667	78.27	24.75	63.82	24.12	0.259762	48.7312
32.8333	78.31	24.74	64.13	24.16	0.261945	54.5674
33	78.58	24.8	64.21	24.19	0.260853	45.8333
33.1667	79.14	24.79	64.03	24.21	0.279407	45.8927
33.3333	79.97	24.77	64.46	24.22	0.297962	47.7488
33.5	81.28	24.77	64.07	24.21	0.297962	51.6594
33.6667	82.36	24.77	63.7	24.2	0.297962	55.1403
33.8333	82.95	24.75	63.65	24.19	0.297962	49.3345
34	83.29	24.74	63.76	24.18	0.302328	46.2674
34.1667	83.31	24.75	64.3	24.16	0.316516	48.9641
34.3333	82.94	24.75	64.49	24.15	0.335071	52.5043
34.5	82.38	24.75	64.26	24.14	0.335071	50.6814
34.6667	81.77	24.75	64.22	24.14	0.335071	48.8845
34.8333	81.11	24.77	64.11	24.15	0.335071	53.3594
35	80.46	24.77	64.26	24.15	0.343802	52.1253
35.1667	79.79	24.79	64.37	24.15	0.372179	46.8808
35.3333	79.2	24.8	64.41	24.15	0.372179	48.6835
35.5	78.73	24.78	64.39	24.14	0.372179	52.7633
35.6667	78.48	24.81	64.54	24.15	0.372179	48.7442
35.8333	78.42	24.81	64.73	24.15	0.380911	46.7752
36	78.59	24.82	64.59	24.19	0.409288	50.6973
36.1667	79.03	24.83	64.11	24.23	0.409288	55.0058
36.3333	79.45	24.82	64.03	24.25	0.409288	56.7072
36.5	79.85	24.85	64.18	24.26	0.409288	45.4847
36.6667	80.35	24.84	64.36	24.26	0.409288	48.7384
36.8333	80.89	24.83	64.69	24.25	0.409288	50.4673
37	81.59	24.83	64.74	24.25	0.442031	42.2309
37.1667	82.4	24.83	64.21	24.24	0.446397	48.1424
37.3333	82.87	24.85	64.18	24.24	0.446397	52.5506
37.5	83.03	24.82	64.3	24.23	0.446397	49.809
37.6667	82.75	24.84	64.52	24.23	0.482414	52.0139
37.8333	82.19	24.85	64.11	24.22	0.483506	55.7118
38	81.6	24.86	64.01	24.2	0.483506	50.9332
38.1667	80.97	24.87	64.1	24.2	0.483506	47.5087
38.3333	80.33	24.88	64.18	24.19	0.483506	50.3082
38.5	79.68	24.89	64.48	24.2	0.520615	49.1088
38.6667	79.12	24.9	64.35	24.22	0.520615	48.0223
38.8333	78.68	24.91	63.97	24.24	0.520615	50.6178
39	78.42	24.93	64.14	24.25	0.520615	53.3449
39.1667	78.32	24.92	64.67	24.26	0.522798	46.4583
39.3333	78.45	24.91	64.72	24.25	0.539169	45.1649
39.5	78.93	24.94	64.29	24.25	0.557723	53.7616
39.6667	79.54	24.94	64.47	24.25	0.557723	54.6456
39.8333	80.13	24.93	64.62	24.25	0.557723	48.9091
40	80.75	24.95	64.58	24.26	0.565363	47.8385
40.1667	81.4	24.96	64.89	24.27	0.595924	52.27
40.3333	81.89	24.97	64.99	24.28	0.595924	50.6033
40.5	82.24	24.97	64.83	24.29	0.595924	45.2865
40.6667	82.55	24.95	64.8	24.3	0.595924	48.8093
40.8333	82.49	24.96	64.92	24.3	0.595924	54.3605
41	82.1	24.98	64.56	24.3	0.595924	49.6267
41.1667	81.61	24.98	64.16	24.29	0.633032	48.8599
41.3333	81.01	24.98	64.63	24.29	0.633032	51.4034
41.5	80.33	24.97	65.37	24.3	0.633032	46.7216
41.6667	79.64	24.98	65.28	24.3	0.633032	46.7853
41.8333	79.04	24.98	64.97	24.29	0.642855	53.4115
42	78.6	24.99	64.58	24.29	0.670141	53.5489
42.1667	78.33	25	64.72	24.29	0.670141	47.8139
42.3333	78.27	25.01	64.25	24.28	0.670141	54.0133
42.5	78.37	25.02	64.44	24.28	0.686513	53.572
42.6667	78.6	25.03	64.68	24.28	0.70725	48.8976
42.8333	78.99	25.04	64.25	24.27	0.70725	50.8492
43	79.49	25.05	64.34	24.27	0.70725	49.5009
43.1667	80.23	25.05	64.84	24.27	0.70725	45.7277
43.3333	81.25	25.06	64.24	24.3	0.70725	47.2873
43.5	82.31	25.07	64.44	24.33	0.739993	55.502
43.6667	83.04	25.07	64.84	24.34	0.744359	53.5258
43.8333	83.4	25.09	64.73	24.35	0.744359	47.6186
44	83.58	25.08	64.52	24.35	0.744359	44.2925
44.1667	83.35	25.07	64.49	24.35	0.744359	46.9141
44.3333	82.84	25.08	64.63	24.34	0.744359	50.9563
44.5	82.2	25.09	64.71	24.35	0.781468	53.3927
44.6667	81.6	25.1	64.86	24.35	0.781468	53.9265
44.8333	80.96	25.11	64.46	24.35	0.781468	48.3652
45	80.31	25.1	64.64	24.36	0.781468	48.4578
45.1667	79.62	25.09	64.45	24.36	0.781468	49.5153
45.3333	79.07	25.07	64.81	24.36	0.781468	47.9413
45.5	78.66	25.08	64.94	24.36	0.817485	50.7668
45.6667	78.39	25.07	64.97	24.37	0.818577	50.0391
45.8333	78.44	25.09	64.56	24.35	0.818577	46.5437
46	78.79	25.08	64.71	24.36	0.818577	50.0897
46.1667	79.22	25.08	65	24.37	0.818577	53.9974
46.3333	79.62	25.09	64.86	24.36	0.846954	50.5049
46.5	80.18	25.1	64.96	24.37	0.855685	54.3417
46.6667	80.63	25.12	65.08	24.37	0.855685	52.5969
46.8333	81.11	25.11	65.04	24.37	0.855685	43.2769
47	81.67	25.11	65.02	24.37	0.855685	46.671
47.1667	82.14	25.12	64.99	24.37	0.857868	51.25
47.3333	82.41	25.12	65.19	24.37	0.865508	47.4494
47.5	82.49	25.12	64.88	24.37	0.893885	48.5793
47.6667	82.21	25.14	64.63	24.36	0.893885	55.4282
47.8333	81.74	25.15	64.48	24.37	0.893885	52.6534
48	81.25	25.16	64.74	24.37	0.901525	46.5943
48.1667	80.68	25.15	64.91	24.36	0.930994	47.011
48.3333	80.02	25.14	64.97	24.36	0.930994	46.1198
48.5	79.39	25.16	64.79	24.38	0.930994	53.3203
48.6667	78.91	25.17	64.44	24.38	0.932086	56.8374
48.8333	78.53	25.18	64.81	24.37	0.968103	51.1545
49	78.26	25.2	65.14	24.38	0.968103	46.6623
49.1667	78.24	25.18	65.04	24.37	0.968103	48.3131
49.3333	78.44	25.22	65.08	24.37	0.968103	53.9178
49.5	78.83	25.22	64.98	24.37	0.969194	47.0067
49.6667	79.51	25.23	64.87	24.37	1.00521	45.9028
49.8333	80.54	25.23	65.09	24.37	1.00521	50.1924
50	81.54	25.24	65.34	24.38	1.00521	53.8498
50.1667	82.22	25.27	65.26	24.4	1.00521	54.9233
50.3333	82.62	25.28	65.65	24.42	1.00521	47.7156
50.5	82.85	25.3	65.49	24.44	1.01067	49.1073
50.6667	82.79	25.3	65.43	24.44	1.02377	47.7199
50.8333	82.4	25.29	65.59	24.44	1.04232	51.195
51	81.88	25.28	65.79	24.44	1.04232	52.6751
51.1667	81.3	25.29	65.92	24.44	1.04232	43.7732
51.3333	80.7	25.27	65.92	24.44	1.04232	49.0524
51.5	80.05	25.26	65.61	24.44	1.04232	53.0845
51.6667	79.44	25.26	65.61	24.42	1.07615	47.5304
51.8333	78.97	25.27	65.64	24.41	1.07943	49.1739
52	78.66	25.26	65.64	24.41	1.07943	52.2569
52.1667	78.54	25.28	65.45	24.4	1.10235	49.498
52.3333	78.6	25.3	65.74	24.4	1.11654	53.4057
52.5	78.71	25.3	65.58	24.39	1.11654	52.9413
52.6667	79.04	25.34	65.99	24.39	1.11654	45.408
52.8333	79.64	25.35	65.66	24.38	1.15474	50.7379
53	80.26	25.36	65.65	24.39	1.15474	54.0625
53.1667	80.86	25.39	65.04	24.39	1.15474	51.441
53.3333	81.34	25.38	65.67	24.4	1.16456	47.5029
53.5	81.74	25.39	66.19	24.39	1.19185	44.6673
53.6667	82.16	25.39	66	24.39	1.19185	46.2572
53.8333	82.47	25.41	65.86	24.4	1.19185	49.2303
54	82.47	25.42	65.82	24.39	1.19185	51.4945
54.1667	82.18	25.43	65.92	24.41	1.21258	49.2607
54.3333	81.7	25.44	65.84	24.41	1.22896	55.1649
54.5	81.18	25.44	65.87	24.42	1.22896	52.5854
54.6667	80.56	25.46	65.57	24.44	1.22896	48.6314
54.8333	80.01	25.46	65.85	24.44	1.22896	49.5269
55	79.44	25.47	65.89	24.45	1.2617	47.5347
55.1667	78.92	25.45	66	24.45	1.26606	51.1878
55.3333	78.56	25.45	66.13	24.45	1.26606	46.8837
55.5	78.42	25.44	66.11	24.46	1.26606	52.3249
55.6667	78.4	25.46	66.23	24.47	1.26606	51.3223
55.8333	78.61	25.46	65.7	24.48	1.26606	50.7639
56	78.98	25.47	65.87	24.47	1.29444	52.5608
56.1667	79.55	25.48	65.75	24.47	1.30208	50.0506
56.3333	80.21	25.46	65.87	24.46	1.30317	49.2216
56.5	80.96	25.47	65.86	24.44	1.30317	46.3498
56.6667	81.67	25.48	66.03	24.44	1.30317	51.8518
56.8333	82.13	25.46	65.79	24.44	1.30754	53.0367
57	82.46	25.47	65.97	24.43	1.33701	45.5179
57.1667	82.6	25.48	65.9	24.43	1.34028	46.6189
57.3333	82.38	25.48	66	24.43	1.34028	50.9158
57.5	81.96	25.49	65.86	24.43	1.34465	49.0611
57.6667	81.41	25.48	66.12	24.42	1.37739	51.3571
57.8333	80.79	25.53	66.09	24.42	1.37739	52.6186
58	80.2	25.56	66	24.42	1.37739	47.9688
58.1667	79.58	25.58	66.07	24.42	1.40577	49.2578
58.3333	79.05	25.6	66.05	24.43	1.4145	55.1056
58.5	78.68	25.61	66.12	24.43	1.4145	48.9974
58.6667	78.47	25.64	66.05	24.46	1.4145	49.8814
58.8333	78.43	25.63	66.08	24.46	1.4145	48.3536
59	78.66	25.65	65.87	24.47	1.4145	48.5981
59.1667	79.17	25.66	66.36	24.47	1.4527	51.5119
59.3333	79.72	25.69	66.6	24.48	1.4527	53.0686
59.5	80.21	25.69	66.53	24.48	1.4527	49.579
59.6667	80.88	25.69	66.54	24.48	1.4527	45.6727
59.8333	81.47	25.68	66.67	24.48	1.45379	50.9679
60	81.91	25.7	66.6	24.48	1.47125	45.4933
60.1667	82.16	25.7	66.37	24.49	1.48981	54.9696
60.3333	82.09	25.72	66.31	24.48	1.48981	56.5553
60.5	81.83	25.73	66.18	24.47	1.49963	46.2977
60.6667	81.38	25.74	66.74	24.47	1.52473	46.4742
60.8333	80.79	25.75	66.43	24.47	1.52692	52.4971
61	80.18	25.77	66.03	24.47	1.52692	51.8388
61.1667	79.59	25.76	66.3	24.48	1.52692	52.9355
61.3333	79.05	25.79	66.39	24.48	1.52692	52.0443
61.5	78.59	25.76	66.44	24.49	1.54547	45.1317
61.6667	78.29	25.73	66.31	24.5	1.56403	46.2905
61.8333	78.26	25.76	66.07	24.5	1.56403	49.1508
62	78.45	25.77	66.17	24.49	1.56403	49.2144
62.1667	78.87	25.79	66.19	24.49	1.57385	51.3686
62.3333	79.51	25.8	66.76	24.48	1.60113	50.8579
62.5	80.41	25.77	66.51	24.48	1.60113	47.6027
62.6667	81.28	25.79	66.23	24.49	1.60113	52.322
62.8333	81.91	25.84	66.99	24.49	1.60113	54.3721
63	82.31	25.85	66.69	24.5	1.60113	47.0124
63.1667	82.57	25.85	66.45	24.5	1.63824	46.8128
63.3333	82.38	25.86	66.43	24.51	1.63824	51.7274
63.5	81.93	25.88	66.34	24.52	1.63824	52.5463
63.6667	81.41	25.88	66.19	24.54	1.63824	54.9002
63.8333	80.91	25.89	66.36	24.54	1.63824	50.2228
64	80.37	25.87	66.4	24.55	1.63824	48.3319
64.1667	79.85	25.85	66.64	24.55	1.63824	48.5127
64.3333	79.34	25.81	66.54	24.57	1.64261	47.2815
64.5	78.91	25.79	66.56	24.57	1.64698	49.2723
64.6667	78.64	25.79	66.17	24.57	1.67099	49.2086
64.8333	78.64	25.76	66.42	24.57	1.67535	52.4248
65	78.82	25.73	66.18	24.57	1.67535	52.0645
65.1667	79.11	25.75	66.53	24.57	1.67535	46.5842
65.3333	79.54	25.71	66.6	24.57	1.67535	47.458
65.5	80.14	25.68	66.7	24.55	1.67754	54.0553
65.6667	80.72	25.65	66.47	24.54	1.71246	54.2245
65.8333	81.19	25.66	66.38	24.53	1.71246	47.9167
66	81.61	25.69	66.73	24.52	1.71246	48.6936
66.1667	81.89	25.65	66.87	24.52	1.7201	52.0689
66.3333	81.98	25.64	67.07	24.52	1.75066	48.7457
66.5	81.96	25.67	67.04	24.51	1.75066	48.0859
66.6667	81.72	25.7	67.08	24.5	1.76922	49.9349
66.8333	81.31	25.72	67.05	24.5	1.78777	48.2552
67	80.83	25.72	66.63	24.5	1.78777	49.7294
67.1667	80.31	25.76	66.39	24.5	1.78777	46.6305
67.3333	79.77	25.8	66.74	24.51	1.80851	51.1603
67.5	79.27	25.82	66.58	24.5	1.82488	58.7992
67.6667	78.86	25.86	67.21	24.51	1.82488	47.0602
67.8333	78.57	25.88	67.13	24.51	1.82488	45.9491
68	78.43	25.9	66.96	24.51	1.84671	51.4077
68.1667	78.54	25.93	67.18	24.52	1.86199	50.1505
68.3333	78.91	25.89	67.17	24.52	1.86199	55.4138
68.5	79.21	25.93	67.02	24.52	1.86199	51.5278
68.6667	79.6	25.92	66.63	24.52	1.8991	43.899
68.8333	80.16	25.95	67.03	24.52	1.8991	52.1557
69	80.73	26	66.87	24.52	1.8991	49.1421
69.1667	81.54	26.02	66.77	24.52	1.8991	44.932
69.3333	82.3	26.03	66.72	24.53	1.93621	50.8362
69.5	82.78	26.03	66.79	24.54	1.93621	49.4155
69.6667	82.89	26.06	66.57	24.55	1.93621	48.3276
69.8333	82.63	26.07	66.95	24.56	1.93621	53.9468
70	82.15	26.1	67.18	24.57	1.93621	52.254
70.1667	81.61	26.07	66.76	24.57	1.96458	50.298
70.3333	81.09	26.09	66.83	24.57	1.94494	54.6586
70.5	80.58	26.13	66.49	24.57	1.97331	46.2008
70.6667	79.99	26.11	66.98	24.57	1.97331	44.6846
70.8333	79.47	26.08	66.69	24.56	1.97331	51.7274
71	79.05	26.05	67.09	24.55	1.99296	52.6389
71.1667	78.74	26.07	67.28	24.56	2.01152	47.2786
71.3333	78.6	26.07	67.16	24.55	2.01152	44.9045
71.5	78.77	26.07	67.09	24.55	2.01152	52.772
71.6667	79.1	26.11	67.09	24.56	2.01152	54.5197
71.8333	79.45	26.13	66.95	24.56	2.04426	51.93
72	79.81	26.14	66.98	24.56	2.04862	55.8087
72.1667	80.12	26.16	67.14	24.56	2.04862	46.7737
72.3333	80.53	26.16	66.94	24.57	2.04862	47.704
72.5	81.04	26.13	66.88	24.57	2.04862	47.9499
72.6667	81.64	26.13	67.1	24.58	2.077	46.8981
72.8333	82.12	26.12	67.02	24.58	2.08573	53.2769
73	82.29	26.15	66.96	24.59	2.08573	48.057
73.1667	82.22	26.16	66.97	24.6	2.08573	50.6351
73.3333	81.88	26.2	66.82	24.6	2.08573	52.487
73.5	81.45	26.19	67.16	24.59	2.08573	49.8336
73.6667	80.97	26.18	67.33	24.59	2.12284	48.3189
73.8333	80.44	26.17	67.16	24.59	2.12284	52.2121
74	79.91	26.2	66.89	24.58	2.12284	49.2101
74.1667	79.39	26.19	66.96	24.58	2.12284	47.866
74.3333	78.93	26.21	66.94	24.58	2.15995	49.1898
74.5	78.63	26.25	67.24	24.58	2.15995	46.3744
74.6667	78.53	26.26	67.52	24.58	2.15995	48.5561
74.8333	78.64	26.27	67.34	24.57	2.15995	57.5304
75	78.81	26.31	66.73	24.57	2.19706	51.7723
75.1667	79.22	26.27	67.18	24.57	2.19706	45.2575
75.3333	79.84	26.31	67.32	24.58	2.19706	48.6198
75.5	80.53	26.36	67.72	24.59	2.19706	49.5862
75.6667	81.16	26.38	67.29	24.58	2.21998	55.2532
75.8333	81.55	26.43	67.49	24.59	2.23417	48.7341
76	81.85	26.47	67.65	24.6	2.23417	45.0434
76.1667	81.95	26.46	67.33	24.6	2.23417	50.6814
76.3333	81.78	26.47	67.29	24.6	2.23526	54.0321
76.5	81.47	26.49	67.53	24.62	2.23417	48.8035
76.6667	80.96	26.49	67.49	24.62	2.27128	48.6285
76.8333	80.4	26.56	67.03	24.62	2.27128	54.2694
77	79.87	26.52	67.43	24.63	2.27128	48.8614
77.1667	79.31	26.44	67.45	24.63	2.27128	47.2077
77.3333	78.79	26.48	67.46	24.65	2.27128	51.0576
77.5	78.47	26.5	67.53	24.67	2.27128	51.5263
77.6667	78.31	26.54	67.54	24.68	2.27346	52.406
77.8333	78.34	26.51	67.06	24.68	2.30729	50.2026
78	78.53	26.46	67.62	24.68	2.30948	53.1293
78.1667	78.79	26.47	67.8	24.67	2.30948	50.0188
78.3333	79.21	26.45	67.81	24.67	2.30948	44.4734
78.5	79.92	26.4	67.62	24.66	2.30948	49.6672
78.6667	80.81	26.38	67.52	24.66	2.32803	54.4705
78.8333	81.7	26.39	67.08	24.66	2.3324	47.6751
79	82.43	26.38	67.57	24.64	2.34659	49.7425
79.1667	82.91	26.4	67.83	24.64	2.34659	52.9861
79.3333	83.12	26.43	67.74	24.64	2.34659	48.6386
79.5	83.04	26.44	67.42	24.64	2.3826	50.2054
79.6667	82.71	26.45	67.47	24.64	2.38369	48.0252
79.8333	82.27	26.46	67.81	24.63	2.38369	46.8533
80	81.76	26.44	67.82	24.63	2.38369	50.4297
80.1667	81.22	26.52	67.92	24.63	2.39243	57.4103
80.3333	80.72	26.53	67.83	24.63	2.4208	50.3458
80.5	80.2	26.51	67.3	24.64	2.4208	50.3226
80.6667	79.72	26.53	67.38	24.64	2.4208	49.5674
80.8333	79.29	26.57	67.46	24.64	2.42735	44.5761
81	78.97	26.54	67.24	24.65	2.45791	48.3941
81.1667	78.81	26.54	67.67	24.66	2.45791	51.2891
81.3333	78.81	26.59	67.63	24.67	2.45791	52.1976
81.5	78.95	26.62	67.11	24.69	2.45791	49.9436
81.6667	79.2	26.6	67.46	24.69	2.45791	47.8472
81.8333	79.57	26.62	67.51	24.7	2.45791	49.1927
82	80.08	26.67	67.48	24.72	2.49502	43.8165
82.1667	80.75	26.67	67.37	24.72	2.49502	49.8452
82.3333	81.38	26.61	67.75	24.72	2.49502	58.8281
82.5	81.64	26.63	67.67	24.71	2.49502	52.5911
82.6667	81.73	26.64	67.33	24.71	2.50484	48.0454
82.8333	81.72	26.65	67.36	24.71	2.53213	47.9239
83	81.39	26.68	67.66	24.72	2.53213	49.0206
83.1667	80.94	26.66	67.63	24.71	2.53213	52.1369
83.3333	80.45	26.72	67.75	24.71	2.53213	50.6351
83.5	79.94	26.7	67.87	24.72	2.53213	45.3328
83.6667	79.41	26.67	67.27	24.71	2.54195	48.2581
83.8333	78.98	26.65	67.44	24.71	2.56924	52.9774
84	78.68	26.67	67.45	24.72	2.56924	49.7237
84.1667	78.52	26.67	67.27	24.72	2.56924	50.0752
84.3333	78.53	26.67	67.47	24.72	2.57251	54.1551
84.5	78.62	26.73	68.15	24.73	2.60744	54.3331
84.6667	78.83	26.77	67.97	24.73	2.60744	46.3672
84.8333	79.35	26.75	67.5	24.74	2.60744	45.081
85	80.18	26.73	67.43	24.74	2.60744	49.6022
85.1667	81.11	26.69	67.37	24.74	2.60853	50.1779
85.3333	81.8	26.76	67.28	24.74	2.64455	51.1473
85.5	82.26	26.79	67.55	24.75	2.64455	51.2688
85.6667	82.6	26.8	67.51	24.75	2.64455	47.3466
85.8333	82.66	26.75	67.65	24.75	2.64455	47.9123
86	82.39	26.77	67.53	24.75	2.64455	52.5014
86.1667	81.96	26.79	67.51	24.75	2.68166	51.412
86.3333	81.42	26.79	67.91	24.77	2.68166	46.9213
86.5	80.83	26.81	67.72	24.77	2.68166	53.6502
86.6667	80.29	26.85	67.42	24.77	2.68166	52.079
86.8333	79.76	26.86	67.66	24.79	2.68275	46.6435
87	79.29	26.8	67.47	24.78	2.71876	53.2378
87.1667	78.9	26.78	67.75	24.78	2.71876	48.384
87.3333	78.71	26.8	67.68	24.78	2.71876	46.2717
87.5	78.67	26.8	67.51	24.8	2.71876	52.6403
87.6667	78.79	26.85	67.74	24.81	2.71876	50.6901
87.8333	79.05	26.83	67.83	24.82	2.71876	48.3406
88	79.47	26.8	67.81	24.83	2.7275	49.8192
88.1667	80.11	26.83	67.49	24.83	2.75587	49.6137
88.3333	80.87	26.75	67.12	24.84	2.75587	49.7295
88.5	81.43	26.86	67.4	24.83	2.75587	53.3348
88.6667	81.88	26.78	67.99	24.82	2.75697	47.6649
88.8333	82.27	26.73	68.13	24.82	2.78534	48.1814
89	82.36	26.73	68.06	24.82	2.79298	52.759
89.1667	82.11	26.77	68.06	24.81	2.79298	56.2399
89.3333	81.85	26.82	68.05	24.8	2.79298	53.8817
89.5	81.43	26.85	67.94	24.8	2.79298	40.7639
89.6667	80.94	26.85	67.69	24.8	2.83009	46.0938
89.8333	80.42	26.81	67.36	24.8	2.83009	57.8733
90	79.97	26.82	67.41	24.8	2.83009	48.9323
90.1667	79.49	26.85	67.49	24.8	2.86502	48.2943
90.3333	79.09	26.83	67.68	24.79	2.86829	46.807
90.5	78.82	26.83	67.91	24.81	2.86829	46.4569
90.6667	78.7	26.82	67.49	24.83	2.86829	55.9881
90.8333	78.66	26.94	67.57	24.86	2.86829	48.3131
91	78.77	26.99	67.29	24.88	2.87266	50.3009
91.1667	79.03	26.97	67.37	24.88	2.9054	53.8701
91.3333	79.53	26.96	67.59	24.88	2.9054	49.7092
91.5	80.11	26.97	67.24	24.88	2.9054	50.285
91.6667	80.66	26.92	67.14	24.87	2.9054	52.6751
91.8333	81.15	26.91	67.25	24.87	2.91522	47.4407
92	81.68	26.88	67.37	24.86	2.94142	42.6765
92.1667	82.16	26.92	67.29	24.87	2.94251	48.588
92.3333	82.35	26.93	66.81	24.89	2.94251	51.8952
92.5	82.31	26.94	66.96	24.9	2.94251	55.6207
92.6667	81.98	26.99	67.27	24.9	2.94251	50.8883
92.8333	81.53	26.97	67.22	24.91	2.94251	49.4387
93	81.04	26.92	67.47	24.91	2.94251	51.7303
93.1667	80.52	26.91	67	24.91	2.97198	46.8649
93.3333	80.01	26.88	67.35	24.92	2.97962	50.0217
93.5	79.54	26.93	67.5	24.92	2.97962	53.0657
93.6667	79.14	26.91	67.07	24.91	2.97962	45.9997
93.8333	78.85	26.89	67.07	24.92	2.97962	48.1612
94	78.72	26.9	67.61	24.92	3.01345	50.191
94.1667	78.83	26.9	67.81	24.91	3.01673	48.2277
94.3333	79.14	26.89	67.3	24.92	3.01673	49.932
94.5	79.59	26.87	67.31	24.91	3.01673	50.0159
94.6667	80.14	26.89	67.6	24.92	3.01673	51.8229
94.8333	80.67	26.89	67.88	24.92	3.03528	48.1207
95	81.1	26.92	68.41	24.93	3.05384	51.0634
95.1667	81.44	27	68.03	24.93	3.05384	52.9601
95.3333	81.6	26.95	67.53	24.93	3.05384	49.3822
95.5	81.68	26.96	67.62	24.93	3.09094	48.4129
95.6667	81.48	26.96	67.42	24.92	3.09094	48.6169
95.8333	81.13	26.98	67.81	24.93	3.09094	52.1094
96	80.65	27.02	67.64	24.93	3.09094	52.9731
96.1667	80.15	27.14	67.07	24.93	3.1215	51.3686
96.3333	79.71	27.16	67.61	24.94	3.12805	45.625
96.5	79.23	27.09	67.81	24.94	3.12805	47.8429
96.6667	78.82	27.1	67.3	24.96	3.12805	53.1785
96.8333	78.59	27.1	67.31	24.99	3.12805	48.8238
97	78.53	27.08	67.6	25	3.1477	55.5961
97.1667	78.52	27.11	67.88	25.01	3.14988	49.0639
97.3333	78.68	27.22	68.41	25.01	3.16625	41.794
97.5	79.27	27.08	68.03	25.01	3.16625	47.8125
97.6667	80.2	27.04	67.53	25	3.16625	49.2578
97.8333	80.99	27.03	67.62	25.01	3.16625	50.6105
98	81.67	27.07	67.42	25.01	3.18699	49.7323
98.1667	82.24	27.09	67.81	25.02	3.20009	50.353

## Sheet: 40
time	Thin	Thout	Tcout	mw	FR
0	21.39	21.66	21.62	0	0
0.166667	21.39	21.66	21.61	0	1.00405
0.333333	21.38	21.65	21.6	0	1.37442
0.5	21.38	21.65	21.61	0	0.708912
0.666667	21.38	21.65	21.61	0	0.662616
0.833333	21.38	21.65	21.61	0	1.182
1	21.37	21.65	21.6	0	2.67795
1.16667	21.37	21.65	21.61	0	3.20168
1.33333	21.37	21.65	21.61	0	1.39178
1.5	21.37	21.65	21.6	0	0.745081
1.66667	21.37	21.66	21.61	0	1.39757
1.83333	21.37	21.66	21.61	0	2.65046
2	21.37	21.65	21.61	0	2.98032
2.16667	21.37	21.65	21.61	0	4.8423
2.33333	21.37	21.66	21.61	0	6.50029
2.5	21.37	21.66	21.6	0	3.39844
2.66667	21.37	21.66	21.6	0	4.56163
2.83333	21.37	21.67	21.6	0	4.86111
3	21.36	21.67	21.61	0	1.875
3.16667	21.36	21.67	21.61	0	2.23524
3.33333	21.36	21.67	21.61	0	1.81424
3.5	21.36	21.68	21.6	0	1.14294
3.66667	21.36	21.68	21.61	0	2.77488
3.83333	21.37	21.68	21.61	0	2.80671
4	21.37	21.68	21.61	0	16.0923
4.16667	21.42	21.68	21.74	0	53.3218
4.33333	21.47	21.83	21.61	0	76.0503
4.5	22.07	21.97	21.74	0	106.117
4.66667	25.17	22	23.07	0	88.2972
4.83333	28.9	22	23.65	0	56.998
5	32.04	21.99	24.13	0	118.979
5.16667	34.36	21.98	24.53	0	84.5023
5.33333	36.2	21.98	24.91	0	32.2266
5.5	37.75	21.98	25.38	0	68.4187
5.66667	39.21	21.98	25.71	0	76.6291
5.83333	40.33	21.98	26.07	0	41.6739
6	41.23	21.97	26.41	0	34.4242
6.16667	41.65	21.97	26.83	0	17.3249
6.33333	41.65	21.94	27.16	0	56.6522
6.5	41.32	21.95	27.6	0	81.849
6.66667	40.86	21.96	27.85	0	48.8209
6.83333	40.24	21.95	28.02	0	58.1655
7	39.59	21.96	28.26	0	56.7925
7.16667	38.97	21.96	28.52	0	39.4546
7.33333	38.32	21.96	28.57	0	51.5278
7.5	37.72	21.96	28.85	0	58.0628
7.66667	37.15	21.96	29	0	60.5845
7.83333	36.7	21.95	29.3	0	40.5382
8	36.45	21.95	29.6	0	40.9361
8.16667	36.43	21.96	29.97	0	46.8403
8.33333	36.64	21.95	30.34	0	43.2234
8.5	37.16	21.95	30.64	0	66.059
8.66667	38.08	21.95	30.99	0	50.6959
8.83333	39.4	21.95	31.43	0	39.9074
9	41.06	21.95	31.84	0	50.5932
9.16667	42.69	21.94	32.18	0	61.1748
9.33333	44.44	21.95	32.52	0	42.8718
9.5	46.19	21.95	32.7	0	40.489
9.66667	47.38	21.94	32.99	0	60.5946
9.83333	47.94	21.95	33.13	0	57.568
10	47.91	21.94	33.35	0	49.8423
10.1667	47.42	21.95	33.48	0	53.7486
10.3333	46.8	21.94	33.66	0	51.4149
10.5	46.09	21.94	33.79	0	42.4797
10.6667	45.39	21.94	33.94	0	46.4135
10.8333	44.72	21.94	34	0	51.7954
11	44.08	21.94	34.24	0	53.7297
11.1667	43.38	21.94	34.03	0	39.2318
11.3333	42.78	21.94	34.1	0	52.6447
11.5	42.27	21.94	34.16	0	52.8414
11.6667	41.76	21.93	34.35	0	56.8388
11.8333	41.29	21.93	34.41	0	54.4531
12	40.83	21.93	34.46	0	35.081
12.1667	40.36	21.94	34.46	0	56.5827
12.3333	39.9	21.93	34.61	0	56.4424
12.5	39.46	21.93	34.62	0	46.5929
12.6667	39.08	21.93	34.66	0	44.7974
12.8333	38.8	21.93	34.53	0	67.3568
13	38.6	21.92	34.57	0	56.2891
13.1667	38.5	21.92	34.51	0	23.3666
13.3333	38.53	21.93	34.52	0	39.9523
13.5	38.76	21.92	34.61	0	53.3941
13.6667	39.23	21.92	34.45	0	63.0599
13.8333	40.01	21.91	34.4	0	55.2937
14	40.89	21.92	34.55	0	46.0431
14.1667	41.93	21.92	34.44	0	41.5495
14.3333	42.93	21.92	34.57	0	47.5911
14.5	43.63	21.92	34.73	0	56.1429
14.6667	44.1	21.92	34.81	0	47.8241
14.8333	44.28	21.91	34.99	0	48.2104
15	44.26	21.92	35.3	0	48.5909
15.1667	43.98	21.92	35.33	0	47.7416
15.3333	43.62	21.91	35.34	0	53.7905
15.5	43.27	21.91	35.18	0	60.0796
15.6667	42.94	21.92	35.31	0	45.8767
15.8333	42.56	21.91	35.52	0	34.6441
16	42.15	21.91	35.4	0	57.7257
16.1667	41.75	21.91	35.66	0	57.6317
16.3333	41.32	21.91	35.77	0	52.4971
16.5	40.96	21.91	35.36	0	64.0336
16.6667	40.61	21.91	35.47	0	45.544
16.8333	40.26	21.9	35.37	0	47.0428
17	39.95	21.91	35.07	0	49.7931
17.1667	39.69	21.91	34.95	0	54.1913
17.3333	39.5	21.9	35.13	0	55.6785
17.5	39.34	21.9	34.92	0	31.4627
17.6667	39.2	21.9	34.9	0	51.2355
17.8333	39.11	21.9	35.13	0	63.5677
18	39.2	21.9	35.11	0	46.1921
18.1667	39.44	21.9	34.89	0	53.4722
18.3333	39.73	21.9	34.94	0	41.7896
18.5	40.03	21.89	35.25	0	31.6667
18.6667	40.41	21.89	35.04	0	49.5515
18.8333	40.85	21.9	35.23	0	61.9039
19	41.3	21.9	35.35	0	43.2161
19.1667	41.86	21.9	35.31	0	31.7057
19.3333	42.35	21.9	35.33	0	65.5353
19.5	42.67	21.9	35.49	0	59.2115
19.6667	42.74	21.89	35.44	0	41.862
19.8333	42.61	21.89	35.5	0	70.4962
20	42.4	21.89	35.51	0	51.6681
20.1667	42.18	21.9	35.65	0	34.2101
20.3333	41.92	21.89	35.56	0	70.8348
20.5	41.63	21.9	35.43	0	58.478
20.6667	41.35	21.89	35.42	0	20.3848
20.8333	41.05	21.88	35.55	0	43.3811
21	40.74	21.89	35.47	0	69.919
21.1667	40.45	21.89	35.55	0	47.5854
21.3333	40.18	21.89	35.66	0	40.2517
21.5	39.93	21.88	35.62	0	56.7159
21.6667	39.71	21.89	35.64	0	47.7127
21.8333	39.5	21.89	35.6	0	49.4922
22	39.32	21.89	35.47	0	55.4239
22.1667	39.2	21.88	35.27	0	57.7445
22.3333	39.15	21.89	35.26	0	46.3744
22.5	39.16	21.89	35.42	0	37.6403
22.6667	39.29	21.89	35.17	0	48.4534
22.8333	39.58	21.89	35.11	0	55.7349
23	39.99	21.89	35.15	0	52.3495
23.1667	40.45	21.89	35.23	0	57.1571
23.3333	40.85	21.89	35.21	0	54.8061
23.5	41.2	21.89	35.08	0	55.2358
23.6667	41.52	21.89	35.23	0	45.379
23.8333	41.78	21.89	35.33	0	35.0535
24	41.94	21.89	35.31	0	29.6499
24.1667	41.97	21.89	35.38	0	41.0489
24.3333	41.89	21.89	35.38	0	74.2708
24.5	41.71	21.89	35.39	0	69.9754
24.6667	41.51	21.9	35.41	0	34.3186
24.8333	41.29	21.89	35.65	0	38.3218
25	41.04	21.9	35.75	0	56.3889
25.1667	40.81	21.89	35.83	0	56.0156
25.3333	40.57	21.9	35.84	0	49.4763
25.5	40.36	21.89	35.72	0	39.7352
25.6667	40.16	21.89	35.82	0	43.193
25.8333	39.95	21.89	35.87	0	69.3982
26	39.77	21.89	35.86	0	54.7439
26.1667	39.56	21.89	36.1	0	52.3119
26.3333	39.37	21.89	36.09	0	51.467
26.5	39.24	21.9	35.96	0	33.1452
26.6667	39.19	21.9	35.83	0	50.5903
26.8333	39.22	21.9	35.99	0	65.6814
27	39.33	21.89	35.86	0	53.1409
27.1667	39.5	21.89	35.8	0	41.9676
27.3333	39.74	21.9	35.81	0	52.6852
27.5	40.06	21.9	35.99	0	41.4323
27.6667	40.42	21.89	35.95	0	55.8131
27.8333	40.79	21.9	36.03	0	46.1777
28	41.17	21.9	36.05	0	58.5648
28.1667	41.51	21.9	36.03	0	64.7974
28.3333	41.8	21.9	36.11	0	42.9905
28.5	41.93	21.91	36.01	0	44.9132
28.6667	41.96	21.91	36.04	0	48.4303
28.8333	41.91	21.9	36.01	0	53.5749
29	41.84	21.9	35.97	0	43.1033
29.1667	41.65	21.91	35.92	0	40.5006
29.3333	41.43	21.9	35.92	0	44.9436
29.5	41.19	21.91	35.79	0	59.2593
29.6667	40.95	21.91	35.82	0	50.9057
29.8333	40.73	21.91	35.93	0	47.9181
30	40.53	21.91	35.99	0	49.4936
30.1667	40.35	21.92	35.77	0	47.419
30.3333	40.15	21.91	35.78	0	53.7601
30.5	39.94	21.91	35.78	0	49.6629
30.6667	39.73	21.91	35.66	0	54.4372
30.8333	39.52	21.92	35.9	0	45.7798
31	39.33	21.92	35.79	0	32.9659
31.1667	39.2	21.92	35.76	0	48.4881
31.3333	39.12	21.92	35.95	0	54.1218
31.5	39.14	21.92	36.05	0	46.5668
31.6667	39.23	21.93	35.95	0	68.3898
31.8333	39.43	21.93	36.12	0	61.7593
32	39.69	21.93	36.16	0	45.0666
32.1667	39.92	21.93	36.08	0	52.1123
32.3333	40.14	21.93	35.96	0	36.6754
32.5	40.45	21.93	35.88	0	42.0139
32.6667	40.79	21.92	35.96	0	67.9861
32.8333	41.19	21.92	35.92	0	60.1186
33	41.66	21.93	36.05	0	40.0101
33.1667	42.05	21.93	35.99	0	45.638
33.3333	42.26	21.92	36.09	0	50.2561
33.5	42.32	21.93	36.03	0	54.6904
33.6667	42.23	21.93	36.06	0	41.2789
33.8333	42.05	21.93	36.1	0	49.4633
34	41.88	21.93	36.18	0	59.0075
34.1667	41.71	21.94	36.26	0	45.1939
34.3333	41.5	21.94	36.36	0	36.5177
34.5	41.27	21.94	36.28	0	46.684
34.6667	41.06	21.94	36.29	0	50.1722
34.8333	40.85	21.94	36.36	0	49.4126
35	40.64	21.95	36.38	0	60.9737
35.1667	40.44	21.94	36.26	0	46.8736
35.3333	40.26	21.95	36.28	0	58.1771
35.5	40.09	21.94	36.27	0	53.9612
35.6667	39.9	21.95	36.42	0	54.2289
35.8333	39.7	21.94	36.24	0	53.695
36	39.52	21.95	36.37	0	33.8513
36.1667	39.37	21.95	36.14	0	56.8345
36.3333	39.28	21.95	36.35	0	58.2899
36.5	39.23	21.95	36.21	0	37.3466
36.6667	39.23	21.95	36.14	0	47.6418
36.8333	39.31	21.95	36.22	0	63.3796
37	39.51	21.95	36.34	0	47.5347
37.1667	39.85	21.95	36.31	0	41.7621
37.3333	40.28	21.96	36.3	0	47.6577
37.5	40.72	21.96	36.27	0	42.0284
37.6667	41.19	21.96	36.38	0	52.5087
37.8333	41.59	21.97	36.35	0	54.8134
38	41.87	21.97	36.56	0	47.092
38.1667	41.95	21.97	36.54	0	52.8226
38.3333	41.91	21.97	36.7	0	59.2231
38.5	41.79	21.97	36.67	0	39.4083
38.6667	41.61	21.97	36.84	0	30.6554
38.8333	41.4	21.98	36.96	0	52.2786
39	41.19	21.97	36.96	0	65.9693
39.1667	40.98	21.98	36.76	0	64.3403
39.3333	40.77	21.98	36.81	0	55.5252
39.5	40.55	21.98	36.91	0	57.9919
39.6667	40.34	21.98	36.99	0	36.4511
39.8333	40.14	21.98	36.78	0	43.9598
40	39.98	21.98	36.92	0	55.7306
40.1667	39.81	21.99	36.99	0	53.6661
40.3333	39.64	21.98	36.95	0	48.044
40.5	39.47	21.99	36.83	0	49.2549
40.6667	39.35	21.98	36.95	0	64.8278
40.8333	39.31	21.99	36.95	0	39.4083
41	39.3	21.99	36.85	0	40.2257
41.1667	39.36	21.99	36.78	0	56.1791
41.3333	39.52	21.99	36.87	0	42.8516
41.5	39.74	21.99	36.9	0	56.0937
41.6667	40.04	22	36.84	0	51.6233
41.8333	40.34	22.01	36.81	0	26.182
42	40.62	22.01	36.85	0	59.6325
42.1667	40.86	22.01	36.87	0	61.4829
42.3333	41.08	22.01	37.02	0	43.3304
42.5	41.24	22.01	37	0	48.656
42.6667	41.42	22.01	37.04	0	50.3125
42.8333	41.58	22.02	37.13	0	53.329
43	41.64	22.02	37.2	0	42.6895
43.1667	41.56	22.02	37.23	0	47.5608
43.3333	41.41	22.02	37.21	0	64.2173
43.5	41.24	22.02	37.25	0	64.0798
43.6667	41.03	22.02	37.21	0	36.2746
43.8333	40.82	22.03	37.25	0	39.6427
44	40.6	22.03	37.29	0	47.9398
44.1667	40.39	22.03	37.3	0	46.7115
44.3333	40.18	22.04	37.18	0	58.2943
44.5	39.97	22.03	37.25	0	42.6143
44.6667	39.8	22.05	37.2	0	45.0854
44.8333	39.6	22.04	37.17	0	58.0845
45	39.45	22.05	37.16	0	53.7399
45.1667	39.33	22.05	37.13	0	54.9479
45.3333	39.25	22.05	37.16	0	59.1855
45.5	39.24	22.06	36.97	0	37.3206
45.6667	39.3	22.06	37.06	0	48.5185
45.8333	39.43	22.05	37.05	0	54.618
46	39.67	22.05	37.04	0	36.684
46.1667	39.99	22.06	37.12	0	58.5648
46.3333	40.36	22.06	37.09	0	43.2827
46.5	40.73	22.07	36.95	0	56.2355
46.6667	41.05	22.07	36.96	0	51.0026
46.8333	41.36	22.08	37.2	0	28.9193
47	41.6	22.08	37.1	0	57.5217
47.1667	41.76	22.07	37.16	0	63.0237
47.3333	41.85	22.08	37.32	0	59.1913
47.5	41.81	22.08	37.23	0	38.0223
47.6667	41.7	22.09	37.35	0	43.7934
47.8333	41.55	22.08	37.41	0	45.8724
48	41.39	22.08	37.31	0	64.7048
48.1667	41.2	22.08	37.42	0	57.0327
48.3333	41.01	22.09	37.31	0	37.3105
48.5	40.82	22.09	37.23	0	43.7225
48.6667	40.61	22.08	37.43	0	64.8872
48.8333	40.42	22.09	37.41	0	59.2607
49	40.27	22.09	37.24	0	24.8524
49.1667	40.11	22.09	37.34	0	70.5758
49.3333	39.94	22.1	37.28	0	55.9375
49.5	39.78	22.1	37.26	0	27.8588
49.6667	39.62	22.1	37.12	0	67.5926
49.8333	39.49	22.1	37.2	0	50.1288
50	39.39	22.1	37.24	0	32.3727
50.1667	39.32	22.11	37.29	0	58.9048
50.3333	39.3	22.11	37.1	0	44.3721
50.5	39.35	22.11	37.12	0	29.0943
50.6667	39.48	22.12	37.11	0	73.5692
50.8333	39.7	22.12	37.19	0	61.7202
51	40	22.13	37.18	0	28.7804
51.1667	40.35	22.13	37.09	0	55.4991
51.3333	40.7	22.13	37.12	0	45.2272
51.5	41.05	22.13	37.25	0	44.7468
51.6667	41.39	22.14	37.33	0	43.5026
51.8333	41.63	22.14	37.41	0	54.6658
52	41.8	22.15	37.43	0	67.2685
52.1667	41.86	22.15	37.43	0	59.2795
52.3333	41.8	22.15	37.36	0	45.5223
52.5	41.65	22.14	37.47	0	37.3322
52.6667	41.46	22.14	37.57	0	62.4335
52.8333	41.27	22.14	37.52	0	38.0093
53	41.1	22.15	37.4	0	42.6056
53.1667	40.94	22.15	37.46	0	49.9219
53.3333	40.73	22.16	37.56	0	37.798
53.5	40.53	22.16	37.56	0	60.4847
53.6667	40.34	22.16	37.49	0	61.2775
53.8333	40.15	22.17	37.5	0	60.6424
54	40	22.17	37.5	0	39.1363
54.1667	39.85	22.18	37.51	0	40.4109
54.3333	39.71	22.17	37.54	0	50.5946
54.5	39.58	22.18	37.39	0	60.3096
54.6667	39.47	22.18	37.34	0	63.6907
54.8333	39.42	22.19	37.38	0	40.2532
55	39.46	22.19	37.35	0	33.3478
55.1667	39.54	22.19	37.33	0	46.5408
55.3333	39.68	22.2	37.31	0	76.3397
55.5	39.83	22.2	37.26	0	53.6111
55.6667	40	22.2	37.29	0	36.5813
55.8333	40.2	22.2	37.31	0	45.9606
56	40.42	22.2	37.35	0	61.6609
56.1667	40.63	22.2	37.43	0	60.3935
56.3333	40.83	22.2	37.3	0	38.8411
56.5	41.01	22.2	37.31	0	44.9609
56.6667	41.2	22.19	37.38	0	51.8273
56.8333	41.31	22.19	37.46	0	51.0952
57	41.36	22.2	37.43	0	46.2862
57.1667	41.32	22.2	37.45	0	53.7862
57.3333	41.22	22.2	37.41	0	53.1554
57.5	41.07	22.2	37.41	0	44.2781
57.6667	40.91	22.21	37.49	0	44.8785
57.8333	40.73	22.22	37.43	0	51.6536
58	40.55	22.22	37.38	0	49.7193
58.1667	40.37	22.23	37.47	0	45.5223
58.3333	40.22	22.23	37.5	0	44.7714
58.5	40.08	22.24	37.36	0	47.5955
58.6667	39.93	22.24	37.45	0	70.7711
58.8333	39.78	22.25	37.44	0	50.8507
59	39.65	22.25	37.38	0	39.621
59.1667	39.52	22.25	37.32	0	62.7112
59.3333	39.43	22.24	37.33	0	44.2028
59.5	39.39	22.24	37.3	0	30.5266
59.6667	39.42	22.25	37.29	0	63.8339
59.8333	39.5	22.26	37.25	0	49.1898
60	39.63	22.26	37.25	0	31.4424
60.1667	39.76	22.26	37.2	0	66.5567
60.3333	39.94	22.26	37.21	0	54.3345
60.5	40.18	22.26	37.34	0	54.3822
60.6667	40.38	22.26	37.23	0	49.4112
60.8333	40.62	22.26	37.17	0	41.1487
61	40.84	22.26	37.37	0	49.0422
61.1667	41.01	22.26	37.3	0	51.3629
61.3333	41.22	22.26	37.35	0	57.5767
61.5	41.45	22.26	37.48	0	50.447
61.6667	41.55	22.27	37.4	0	46.2862
61.8333	41.51	22.26	37.22	0	37.037
62	41.44	22.27	37.27	0	45.0289
62.1667	41.32	22.28	37.29	0	71.564
62.3333	41.16	22.29	37.18	0	66.7462
62.5	41.01	22.28	37.31	0	38.52
62.6667	40.85	22.28	37.23	0	34.3981
62.8333	40.7	22.28	37.18	0	50.9852
63	40.52	22.29	37.24	0	53.0194
63.1667	40.38	22.29	37.31	0	39.5573
63.3333	40.23	22.3	37.27	0	42.6345
63.5	40.07	22.3	37.31	0	69.7685
63.6667	39.94	22.31	37.41	0	46.9285
63.8333	39.82	22.31	37.26	0	24.1204
64	39.69	22.31	37.15	0	57.5695
64.1667	39.57	22.31	37.3	0	61.5726
64.3333	39.45	22.32	37.28	0	58.6878
64.5	39.39	22.32	37.25	0	52.1933
64.6667	39.38	22.31	37.18	0	49.5616
64.8333	39.4	22.31	37.17	0	46.493
65	39.49	22.31	37.22	0	41.6262
65.1667	39.63	22.31	37.33	0	57.8429
65.3333	39.8	22.31	37.25	0	58.8701
65.5	40.07	22.3	37.37	0	59.2665
65.6667	40.41	22.3	37.41	0	47.4335
65.8333	40.8	22.31	37.42	0	27.6476
66	41.16	22.32	37.37	0	42.7966
66.1667	41.46	22.33	37.41	0	60.4268
66.3333	41.66	22.33	37.32	0	52.5984
66.5	41.75	22.33	37.32	0	48.5185
66.6667	41.73	22.34	37.43	0	47.1238
66.8333	41.63	22.34	37.52	0	39.6542
67	41.48	22.35	37.57	0	64.2578
67.1667	41.31	22.35	37.54	0	57.2439
67.3333	41.15	22.35	37.59	0	47.4479
67.5	40.99	22.35	37.56	0	53.2957
67.6667	40.81	22.35	37.65	0	44.7888
67.8333	40.63	22.36	37.63	0	52.8935
68	40.46	22.35	37.56	0	48.9916
68.1667	40.3	22.36	37.48	0	42.5622
68.3333	40.14	22.37	37.47	0	35.5555
68.5	39.99	22.38	37.47	0	46.1675
68.6667	39.82	22.38	37.54	0	59.1102
68.8333	39.68	22.39	37.57	0	65.8681
69	39.53	22.39	37.39	0	54.5544
69.1667	39.42	22.38	37.33	0	46.2818
69.3333	39.37	22.38	37.3	0	50.9983
69.5	39.37	22.39	37.41	0	46.1053
69.6667	39.42	22.39	37.5	0	49.362
69.8333	39.51	22.39	37.48	0	54.5139
70	39.64	22.39	37.33	0	50.5295
70.1667	39.8	22.39	37.35	0	38.0729
70.3333	40.02	22.39	37.44	0	38.7312
70.5	40.31	22.4	37.48	0	71.0099
70.6667	40.69	22.39	37.56	0	65.1403
70.8333	41.1	22.39	37.59	0	40.965
71	41.48	22.39	37.63	0	38.3984
71.1667	41.71	22.4	37.52	0	48.7023
71.3333	41.86	22.4	37.5	0	50.1259
71.5	41.86	22.41	37.66	0	51.1357
71.6667	41.79	22.42	37.72	0	64.8307
71.8333	41.65	22.41	37.7	0	45.1736
72	41.49	22.41	37.66	0	35.8015
72.1667	41.34	22.42	37.81	0	50.3096
72.3333	41.17	22.42	37.75	0	68.3478
72.5	40.97	22.42	37.81	0	49.5833
72.6667	40.78	22.42	37.89	0	39.132
72.8333	40.61	22.42	37.8	0	59.9305
73	40.44	22.43	37.9	0	52.7026
73.1667	40.29	22.44	37.89	0	39.6166
73.3333	40.13	22.44	37.87	0	38.4476
73.5	39.97	22.45	37.83	0	58.2089
73.6667	39.82	22.46	37.78	0	59.0856
73.8333	39.68	22.46	37.77	0	42.6317
74	39.55	22.46	37.85	0	56.3383
74.1667	39.44	22.47	37.9	0	53.7008
74.3333	39.37	22.47	37.63	0	35.871
74.5	39.36	22.47	37.56	0	56.6985
74.6667	39.41	22.46	37.48	0	63.1698
74.8333	39.54	22.47	37.7	0	38.248
75	39.73	22.48	37.63	0	54.2318
75.1667	40.02	22.48	37.6	0	62.5723
75.3333	40.34	22.48	37.5	0	39.3837
75.5	40.63	22.49	37.65	0	48.3102
75.6667	40.88	22.49	37.68	0	54.5414
75.8333	41.08	22.5	37.67	0	46.1849
76	41.23	22.5	37.68	0	67.3336
76.1667	41.32	22.5	37.73	0	44.2202
76.3333	41.4	22.5	37.76	0	23.0946
76.5	41.36	22.51	37.78	0	38.6183
76.6667	41.25	22.52	37.75	0	56.6001
76.8333	41.1	22.52	37.73	0	64.8727
77	40.97	22.53	37.81	0	58.4606
77.1667	40.81	22.53	37.83	0	46.9198
77.3333	40.65	22.52	37.76	0	36.4207
77.5	40.48	22.52	37.73	0	62.2512
77.6667	40.3	22.52	37.79	0	55.1794
77.8333	40.13	22.52	37.67	0	42.2121
78	39.97	22.52	37.71	0	51.4207
78.1667	39.84	22.52	37.63	0	52.0009
78.3333	39.71	22.52	37.67	0	48.3825
78.5	39.59	22.52	37.71	0	46.1589
78.6667	39.48	22.52	37.7	0	49.0625
78.8333	39.4	22.52	37.68	0	41.7188
79	39.37	22.53	37.59	0	50.4326
79.1667	39.42	22.53	37.64	0	57.7112
79.3333	39.54	22.53	37.62	0	52.4219
79.5	39.75	22.53	37.67	0	42.5304
79.6667	40.06	22.53	37.72	0	48.9612
79.8333	40.38	22.54	37.7	0	52.3177
80	40.7	22.56	37.54	0	46.5437
80.1667	41.01	22.56	37.76	0	59.3909
80.3333	41.27	22.56	37.73	0	54.5501
80.5	41.46	22.56	37.71	0	48.0932
80.6667	41.57	22.56	37.75	0	51.0735
80.8333	41.57	22.56	37.79	0	41.2138
81	41.49	22.57	37.77	0	50.1939
81.1667	41.37	22.57	37.7	0	56.1531
81.3333	41.23	22.57	37.6	0	49.2245
81.5	41.07	22.57	37.69	0	43.261
81.6667	40.9	22.58	37.6	0	55.6322
81.8333	40.76	22.57	37.67	0	50.1866
82	40.59	22.58	37.66	0	46.6146
82.1667	40.43	22.59	37.68	0	53.4505
82.3333	40.3	22.59	37.6	0	57.4233
82.5	40.15	22.59	37.49	0	40.8218
82.6667	40.02	22.59	37.46	0	48.7066
82.8333	39.89	22.59	37.55	0	56.5799
83	39.77	22.6	37.46	0	43.9887
83.1667	39.64	22.59	37.33	0	44.6817
83.3333	39.53	22.6	37.28	0	42.0327
83.5	39.44	22.61	37.4	0	50.8984
83.6667	39.39	22.62	37.36	0	57.3235
83.8333	39.42	22.61	37.16	0	55.6973
84	39.51	22.61	37.02	0	52.8313
84.1667	39.64	22.6	37.15	0	62.8516
84.3333	39.79	22.6	37.18	0	40.2807
84.5	39.96	22.6	37.19	0	28.4737
84.6667	40.18	22.6	37.14	0	58.6357
84.8333	40.43	22.6	37.17	0	59.4936
85	40.73	22.6	37.26	0	48.7862
85.1667	41.02	22.59	37.15	0	45.4832
85.3333	41.29	22.59	37.19	0	32.0891
85.5	41.52	22.6	37.25	0	69.0046
85.6667	41.63	22.6	37.28	0	65.8492
85.8333	41.62	22.59	37.36	0	25.0087
86	41.56	22.59	37.3	0	33.6371
86.1667	41.45	22.6	37.39	0	69.4835
86.3333	41.29	22.59	37.45	0	73.737
86.5	41.16	22.59	37.4	0	41.0518
86.6667	41.03	22.59	37.33	0	58.9887
86.8333	40.89	22.59	37.42	0	63.6936
87	40.75	22.58	37.51	0	41.9068
87.1667	40.61	22.57	37.42	0	34.2708
87.3333	40.47	22.57	37.44	0	49.5703
87.5	40.32	22.57	37.5	0	48.3652
87.6667	40.18	22.58	37.46	0	54.4661
87.8333	40.06	22.59	37.47	0	52.9268
88	39.92	22.59	37.37	0	30.4861
88.1667	39.81	22.6	37.49	0	59.7352
88.3333	39.7	22.6	37.48	0	62.2092
88.5	39.59	22.6	37.33	0	37.7445
88.6667	39.51	22.61	37.45	0	40.0347
88.8333	39.45	22.62	37.34	0	65.366
89	39.45	22.62	37.28	0	58.4173
89.1667	39.49	22.62	37.2	0	31.1444
89.3333	39.57	22.62	37.21	0	61.276
89.5	39.69	22.62	37.16	0	57.6982
89.6667	39.84	22.63	37.16	0	48.9554
89.8333	40.04	22.63	37.22	0	44.9942
90	40.32	22.63	37.19	0	47.3032
90.1667	40.71	22.63	37.25	0	58.0585
90.3333	41.04	22.63	37.3	0	37.4262
90.5	41.29	22.64	37.35	0	61.5147
90.6667	41.41	22.64	37.31	0	51.3079
90.8333	41.52	22.64	37.51	0	45.6597
91	41.54	22.64	37.34	0	53.0194
91.1667	41.54	22.65	37.46	0	37.8299
91.3333	41.46	22.65	37.47	0	48.5532
91.5	41.33	22.65	37.52	0	45.2329
91.6667	41.18	22.66	37.47	0	55.5382
91.8333	41.03	22.66	37.65	0	52.6751
92	40.85	22.67	37.62	0	50.0622
92.1667	40.67	22.67	37.58	0.00436574	56.7969
92.3333	40.51	22.67	37.51	0.0185544	48.4751
92.5	40.35	22.67	37.46	0	43.6835
92.6667	40.2	22.68	37.35	0.00982292	49.8944
92.8333	40.06	22.69	37.47	0	54.9884
93	39.92	22.68	37.45	0.00873148	40.3168
93.1667	39.78	22.68	37.44	0.00218287	53.7109
93.3333	39.67	22.68	37.52	0.00109143	60.5831
93.5	39.55	22.69	37.55	0.0371088	41.781
93.6667	39.45	22.69	37.47	0.0338345	64.7251
93.8333	39.4	22.69	37.54	0.00436574	52.4754
94	39.4	22.7	37.53	0.0185544	47.9239
94.1667	39.46	22.7	37.58	0.0360174	41.6811
94.3333	39.53	22.7	37.58	0.0349259	35.4224
94.5	39.63	22.7	37.44	0.00873148	62.4812
94.6667	39.81	22.7	37.41	0.0196458	41.9849
94.8333	40.13	22.71	37.37	0.0229201	66.3209
95	40.58	22.72	37.65	0.0371088	61.7173
95.1667	41.07	22.72	37.73	0.0229201	36.2891
95.3333	41.5	22.72	37.67	0.0371088	63.8195
95.5	41.76	22.71	37.66	0.0371088	41.6522
95.6667	41.9	22.73	37.68	0.0371088	48.8932
95.8333	41.97	22.73	37.81	0.0371088	54.116
96	41.91	22.74	37.8	0.0371088	40.0159
96.1667	41.78	22.74	37.83	0.0371088	47.3105
96.3333	41.61	22.75	37.8	0.0371088	48.1626
96.5	41.45	22.75	37.86	0.0371088	41.8316
96.6667	41.26	22.77	37.92	0.0371088	51.5987
96.8333	41.1	22.78	38	0.0371088	52.0602
97	40.93	22.79	37.85	0.0371088	61.7245
97.1667	40.75	22.78	37.83	0.0371088	58.0324
97.3333	40.59	22.78	37.94	0.0371088	39.6325
97.5	40.43	22.79	37.9	0.0371088	39.1927
97.6667	40.28	22.8	37.89	0.0371088	54.4893
97.8333	40.14	22.8	37.82	0.0371088	60.1924
98	40	22.79	37.74	0.0371088	50.2054
98.1667	39.86	22.8	37.68	0.0371088	38.8411
98.3333	39.75	22.8	37.72	0.0371088	59.5978
98.5	39.62	22.8	37.68	0.0371088	55.3371
98.6667	39.48	22.79	37.6	0.0371088	50.421
98.8333	39.39	22.8	37.63	0.0371088	56.0229
99	39.37	22.8	37.59	0.0392917	33.2017
99.1667	39.4	22.8	37.52	0.0512975	55.2879
99.3333	39.49	22.81	37.61	0.0371088	50.5758
99.5	39.6	22.81	37.57	0.0567546	42.4016
99.6667	39.83	22.82	37.67	0.0578461	48.0628
99.8333	40.15	22.83	37.61	0.0709433	35.5136
100	40.47	22.84	37.49	0.0458403	37.8892
100.167	40.75	22.85	37.59	0.0447488	50.7379
100.333	40.99	22.86	37.45	0.0382002	73.1294
100.5	41.25	22.86	37.63	0.0709433	72.717
100.667	41.48	22.85	37.56	0.0742176	41.4337
100.833	41.59	22.85	37.56	0.0742176	41.7245
101	41.57	22.85	37.54	0.0742176	48.899
101.167	41.5	22.84	37.59	0.0742176	45.8536
101.333	41.38	22.84	37.52	0.0458403	51.5567
101.5	41.23	22.83	37.44	0.0742176	53.2031
101.667	41.06	22.84	37.44	0.0742176	56.2442
101.833	40.89	22.84	37.49	0.0742176	42.6418
102	40.74	22.84	37.48	0.0742176	36.0547
102.167	40.59	22.84	37.52	0.0742176	61.0981
102.333	40.45	22.85	37.63	0.0742176	47.1137
102.5	40.31	22.85	37.58	0.0742176	48.6704
102.667	40.2	22.85	37.58	0.0742176	59.1464
102.833	40.06	22.84	37.53	0.0742176	47.8834
103	39.95	22.84	37.48	0.0742176	57.1716
103.167	39.84	22.84	37.54	0.0742176	54.4575
103.333	39.73	22.83	37.59	0.0742176	38.7746
103.5	39.63	22.83	37.52	0.0742176	51.9951
103.667	39.52	22.83	37.49	0.0742176	55.5671
103.833	39.47	22.83	37.37	0.0742176	50.8174
104	39.47	22.83	37.3	0.0742176	53.5446
104.167	39.52	22.83	37.46	0.0742176	43.9352
104.333	39.64	22.83	37.44	0.0742176	54.1218
104.5	39.78	22.84	37.39	0.0742176	50.447
104.667	39.97	22.85	37.39	0.0742176	33.5214
104.833	40.16	22.86	37.45	0.0742176	55.0665
105	40.36	22.86	37.39	0.0742176	50.6076
105.167	40.6	22.87	37.44	0.0742176	51.1661
105.333	40.85	22.87	37.38	0.0742176	64.5501
105.5	41.05	22.87	37.49	0.0742176	46.5784
105.667	41.17	22.88	37.46	0.0742176	36.7491
105.833	41.21	22.89	37.53	0.0742176	32.4378
106	41.15	22.9	37.56	0.0742176	56.2688
106.167	41.05	22.91	37.52	0.0742176	58.6126
106.333	40.93	22.92	37.58	0.0742176	52.1427
106.5	40.79	22.91	37.52	0.103686	40.6221
106.667	40.65	22.91	37.54	0.0764005	56.4612
106.833	40.51	22.91	37.51	0.075309	60.4572
107	40.37	22.9	37.48	0.092772	45.0535
107.167	40.22	22.9	37.48	0.0818576	56.8707
107.333	40.08	22.9	37.49	0.110235	38.1814
107.5	39.92	22.9	37.6	0.111326	46.6913
107.667	39.8	22.9	37.51	0.111326	63.6892
107.833	39.66	22.9	37.59	0.111326	48.4693
108	39.54	22.9	37.54	0.111326	48.3811
108.167	39.44	22.9	37.56	0.111326	40.4876
108.333	39.38	22.91	37.56	0.111326	53.6039
108.5	39.36	22.92	37.55	0.111326	66.8142
108.667	39.4	22.92	37.56	0.111326	45.8782
108.833	39.49	22.92	37.52	0.111326	39.8973
109	39.65	22.92	37.48	0.111326	46.6623
109.167	39.88	22.93	37.61	0.111326	43.2321
109.333	40.17	22.93	37.69	0.111326	69.796
109.5	40.52	22.93	37.79	0.111326	61.0431
109.667	40.86	22.94	37.69	0.111326	31.3889
109.833	41.23	22.95	37.78	0.111326	53.1539
110	41.55	22.95	37.78	0.111326	63.1134
110.167	41.73	22.96	37.7	0.111326	43.695
110.333	41.75	22.97	37.73	0.111326	39.7193
110.5	41.66	22.97	37.85	0.118966	43.261
110.667	41.51	22.99	37.9	0.146252	49.8264
110.833	41.35	22.99	38	0.113509	54.2752
111	41.18	22.99	37.86	0.116784	37.0486
111.167	41.01	23.01	37.87	0.148435	65.476
111.333	40.83	23.01	38.02	0.148435	60.3024
111.5	40.69	23.01	37.9	0.129881	39.1189
111.667	40.53	23.01	37.85	0.134246	52.1658
111.833	40.37	23.01	37.85	0.120058	51.9922
112	40.22	23.01	37.9	0.148435	52.5405
112.167	40.06	23.01	37.96	0.148435	46.4062
112.333	39.9	23.02	37.97	0.148435	50.6626
112.5	39.74	23.01	37.84	0.148435	47.827
112.667	39.62	23.03	37.78	0.148435	52.0544
112.833	39.48	23.03	37.78	0.148435	52.9818
113	39.38	23.03	37.77	0.148435	35.5006
113.167	39.33	23.04	37.81	0.148435	75.7827
113.333	39.31	23.03	37.69	0.148435	61.726
113.5	39.35	23.05	37.69	0.148435	15.544
113.667	39.46	23.05	37.81	0.148435	49.7323
113.833	39.66	23.05	37.79	0.148435	56.2876
114	39.94	23.06	37.79	0.148435	52.7908
114.167	40.29	23.06	37.76	0.148435	53.6111
114.333	40.64	23.06	37.82	0.148435	46.6667
114.5	40.98	23.06	37.93	0.149527	48.4013
114.667	41.32	23.07	37.95	0.160441	34.5804
114.833	41.63	23.07	38.07	0.152801	65.2763
115	41.82	23.08	38.02	0.176813	64.9581
115.167	41.9	23.09	37.98	0.18227	37.011
115.333	41.87	23.09	37.96	0.185544	47.8501
115.5	41.72	23.09	37.98	0.171355	44.8351
115.667	41.56	23.09	38.08	0.185544	53.1669
115.833	41.42	23.1	38.1	0.185544	59.9146
116	41.24	23.11	38.07	0.185544	49.5341
116.167	41.06	23.1	38.02	0.185544	54.987
116.333	40.87	23.11	37.96	0.185544	66.7303
116.5	40.71	23.11	38.05	0.185544	34.1754
116.667	40.54	23.11	38.03	0.185544	45.5599
116.833	40.38	23.11	37.96	0.185544	51.5379
117	40.23	23.11	37.98	0.185544	37.0833
117.167	40.09	23.12	37.97	0.185544	39.1247
117.333	39.95	23.13	37.98	0.185544	48.6328
117.5	39.81	23.15	37.92	0.185544	59.9768
117.667	39.67	23.15	37.95	0.185544	52.5101
117.833	39.54	23.15	37.86	0.185544	52.5304
118	39.46	23.15	37.8	0.186635	59.4502
118.167	39.4	23.15	37.66	0.185544	37.9442
118.333	39.37	23.15	37.77	0.185544	35.5179
118.5	39.38	23.15	37.77	0.185544	63.6458
118.667	39.44	23.14	37.81	0.185544	65.1881
118.833	39.59	23.14	37.74	0.187727	44.2911
119	39.82	23.13	37.77	0.213921	41.1314
119.167	40.1	23.13	37.78	0.218287	55.081
119.333	40.38	23.13	37.8	0.22047	49.3562
119.5	40.71	23.13	37.87	0.222653	51.0402
119.667	41.06	23.13	37.84	0.222653	53.9077
119.833	41.44	23.14	37.92	0.222653	35.9809
120	41.74	23.15	37.85	0.222653	43.8513
120.167	41.88	23.16	37.96	0.222653	50.2807
120.333	41.91	23.16	38.03	0.222653	58.0324
120.5	41.84	23.17	37.9	0.222653	55.3921
120.667	41.73	23.16	37.93	0.222653	52.7923
120.833	41.57	23.16	38.02	0.222653	48.4346
121	41.4	23.17	37.98	0.222653	47.8082
121.167	41.25	23.17	37.97	0.222653	46.088
121.333	41.08	23.17	38.04	0.222653	57.8009
121.5	40.94	23.18	38.14	0.222653	59.6151
121.667	40.79	23.17	38	0.222653	35.2026
121.833	40.61	23.17	37.96	0.222653	45.7451
122	40.45	23.18	37.95	0.222653	42.2063
122.167	40.31	23.19	37.98	0.222653	60.5194
122.333	40.18	23.19	37.95	0.222653	59.2043
122.5	40.07	23.21	37.99	0.222653	28.2292
122.667	39.93	23.21	38.01	0.232476	49.754
122.833	39.82	23.21	37.9	0.241207	65.7393
123	39.7	23.22	37.79	0.256487	49.2593
123.167	39.6	23.21	37.84	0.227019	48.1872
123.333	39.51	23.22	37.73	0.241207	62.6519
123.5	39.46	23.22	37.68	0.253213	56.0576
123.667	39.44	23.21	37.85	0.259762	32.9832
123.833	39.47	23.21	37.73	0.259762	36.1921
124	39.56	23.21	37.76	0.259762	64.7266
124.167	39.72	23.21	37.75	0.259762	45.421
124.333	39.95	23.21	37.78	0.259762	54.0307
124.5	40.18	23.21	37.84	0.259762	62.364
124.667	40.43	23.21	37.84	0.259762	43.7876
124.833	40.67	23.21	37.82	0.259762	38.6603
125	40.91	23.21	37.89	0.259762	47.8805
125.167	41.21	23.21	37.91	0.259762	59.1305
125.333	41.44	23.22	37.97	0.259762	46.1415
125.5	41.55	23.23	37.86	0.259762	61.5929
125.667	41.54	23.23	37.82	0.259762	51.2688
125.833	41.48	23.23	37.97	0.259762	33.5185
126	41.35	23.23	38	0.259762	54.9913
126.167	41.21	23.24	38.04	0.259762	49.388
126.333	41.06	23.25	38.1	0.259762	58.4172
126.5	40.91	23.25	38.02	0.259762	49.7063
126.667	40.75	23.26	38.08	0.263036	34.553
126.833	40.6	23.27	38.06	0.294687	61.0648
127	40.45	23.27	38.02	0.297962	50.502
127.167	40.31	23.28	38	0.295779	51.6942
127.333	40.18	23.28	37.99	0.297962	55.2821
127.5	40.04	23.28	37.97	0.297962	24.851
127.667	39.89	23.29	38.02	0.297962	55.9809
127.833	39.76	23.29	37.96	0.297962	69.2737
128	39.64	23.31	38.03	0.297962	42.3163
128.167	39.53	23.32	37.97	0.297962	51.1227
128.333	39.45	23.31	37.96	0.297962	49.3056
128.5	39.39	23.32	37.93	0.297962	32.3061
128.667	39.39	23.32	38.01	0.297962	55.7943
128.833	39.46	23.32	38.04	0.297962	57.16
129	39.57	23.33	38	0.297962	46.2167
129.167	39.71	23.33	37.84	0.297962	51.2225
129.333	39.92	23.33	37.78	0.297962	41.0258
129.5	40.19	23.34	37.86	0.297962	55.3458
129.667	40.5	23.33	37.85	0.297962	61.6768
129.833	40.86	23.34	37.83	0.297962	56.6724
130	41.15	23.34	37.92	0.297962	45.5382
130.167	41.38	23.33	37.95	0.300145	48.3941
130.333	41.54	23.34	37.91	0.305602	51.7405
130.5	41.62	23.33	37.95	0.335071	57.6722
130.667	41.6	23.33	37.93	0.335071	47.9254
130.833	41.51	23.33	37.92	0.335071	36.4019
131	41.4	23.33	37.99	0.335071	49.4589
131.167	41.26	23.34	38.04	0.335071	37.0226
131.333	41.12	23.35	37.97	0.335071	46.8953
131.5	40.96	23.37	38.06	0.335071	60.4282
131.667	40.82	23.37	38.08	0.335071	55.9245
131.833	40.67	23.38	37.97	0.335071	45.0781
132	40.53	23.38	38.09	0.335071	48.8527
132.167	40.38	23.37	37.98	0.335071	52.8168
132.333	40.23	23.37	37.92	0.335071	48.6762
132.5	40.1	23.37	38	0.335071	51.5842
132.667	39.95	23.37	37.95	0.335071	41.9126
132.833	39.81	23.37	37.98	0.335071	46.3469
133	39.67	23.39	37.98	0.335071	54.6166
133.167	39.55	23.39	37.93	0.335071	56.2977
133.333	39.45	23.39	37.9	0.335071	51.5437
133.5	39.39	23.4	37.92	0.336162	54.5139
133.667	39.37	23.39	37.93	0.363448	53.8947
133.833	39.4	23.4	37.95	0.344894	33.1814
134	39.49	23.4	37.87	0.345985	51.2138
134.167	39.64	23.4	37.86	0.337253	58.2682
134.333	39.89	23.41	37.82	0.351442	46.2876
134.5	40.18	23.41	37.9	0.372179	56.9213
134.667	40.52	23.41	37.81	0.372179	42.8197
134.833	40.92	23.41	37.92	0.372179	50.868
135	41.22	23.42	37.87	0.372179	56.2572
135.167	41.46	23.42	37.94	0.372179	43.0946
135.333	41.63	23.43	37.94	0.372179	50.6192
135.5	41.67	23.43	37.99	0.372179	57.3018
135.667	41.62	23.43	38.06	0.372179	48.533
135.833	41.52	23.44	37.98	0.372179	50.6018
136	41.39	23.43	38.05	0.372179	43.8629
136.167	41.24	23.44	38.08	0.372179	44.0538
136.333	41.08	23.45	38.09	0.372179	46.8012
136.5	40.91	23.45	38.1	0.372179	53.533
136.667	40.76	23.46	37.99	0.372179	54.6021
136.833	40.61	23.45	37.93	0.372179	52.7242
137	40.48	23.45	38.04	0.372179	53.993
137.167	40.33	23.46	38.02	0.372179	53.235
137.333	40.19	23.45	37.94	0.372179	40.3255
137.5	40.06	23.45	37.94	0.372179	49.3374
137.667	39.94	23.45	37.96	0.408197	59.2347
137.833	39.82	23.45	37.93	0.380911	53.7471
138	39.69	23.45	37.88	0.409288	52.5868
138.167	39.58	23.45	37.91	0.3951	38.1713
138.333	39.48	23.46	37.92	0.409288	48.3333
138.5	39.42	23.46	37.86	0.409288	58.9337
138.667	39.41	23.46	37.83	0.409288	41.0417
138.833	39.45	23.47	37.9	0.409288	53.7081
139	39.57	23.48	37.78	0.409288	59.0321
139.167	39.78	23.49	37.85	0.409288	41.8678
139.333	39.98	23.49	37.87	0.409288	41.1314
139.5	40.24	23.5	37.93	0.409288	30.2807
139.667	40.51	23.51	37.99	0.409288	58.6227
139.833	40.79	23.51	37.9	0.409288	64.3417
140	41.04	23.52	37.89	0.409288	57.3032
140.167	41.25	23.52	37.86	0.409288	54.9421
140.333	41.39	23.51	38	0.409288	46.9329
140.5	41.4	23.51	37.98	0.409288	48.4896
140.667	41.33	23.51	37.98	0.409288	45.2648
140.833	41.22	23.51	37.97	0.409288	50.7393
141	41.07	23.51	38.01	0.409288	34.2231
141.167	40.91	23.52	37.99	0.409288	46.0995
141.333	40.75	23.51	37.96	0.419111	65.5715
141.5	40.57	23.52	38	0.428934	67.9615
141.667	40.41	23.53	37.96	0.446397	48.3261
141.833	40.28	23.53	37.92	0.446397	34.3663
142	40.14	23.53	37.89	0.446397	47.7228
142.167	40	23.53	37.94	0.446397	40.2966
142.333	39.88	23.54	37.98	0.446397	63.9916
142.5	39.76	23.54	37.98	0.446397	64.796
142.667	39.63	23.54	37.96	0.446397	46.8012
142.833	39.52	23.53	37.88	0.446397	55.055
143	39.46	23.54	37.88	0.446397	39.184
143.167	39.45	23.55	37.84	0.446397	48.5923
143.333	39.46	23.55	37.74	0.446397	54.5356
143.5	39.55	23.55	37.81	0.446397	41.5582
143.667	39.72	23.56	37.84	0.446397	52.4074
143.833	39.95	23.56	37.71	0.446397	50.5773
144	40.19	23.57	37.8	0.446397	51.4786
144.167	40.46	23.57	37.83	0.446397	54.6832
144.333	40.71	23.58	37.81	0.446397	49.1551
144.5	40.91	23.58	37.79	0.446397	56.4005
144.667	41.09	23.57	37.81	0.446397	45.1027
144.833	41.18	23.58	37.84	0.446397	38.2219
145	41.22	23.58	37.88	0.446397	57.1918
145.167	41.16	23.58	37.82	0.450763	48.1597
145.333	41.06	23.59	37.97	0.468226	45.1157
145.5	40.94	23.59	37.99	0.474774	57.7069
145.667	40.8	23.58	37.92	0.483506	50.4311
145.833	40.67	23.59	37.89	0.483506	35.3704
146	40.53	23.59	37.89	0.483506	59.3388
146.167	40.37	23.59	37.97	0.483506	61.127
146.333	40.22	23.59	37.93	0.483506	54.4879
146.5	40.07	23.59	37.95	0.483506	41.1791
146.667	39.96	23.59	37.93	0.483506	37.8501
146.833	39.85	23.59	37.89	0.483506	67.092
147	39.71	23.58	37.87	0.483506	54.2535
147.167	39.59	23.59	37.85	0.483506	45.4254
147.333	39.5	23.59	37.75	0.483506	47.9861
147.5	39.45	23.58	37.84	0.483506	52.3843
147.667	39.43	23.58	37.84	0.483506	59.0712
147.833	39.45	23.59	37.88	0.483506	35.1837
148	39.53	23.6	37.86	0.483506	48.5489
148.167	39.73	23.6	37.89	0.483506	67.1166
148.333	40	23.61	37.81	0.50206	42.1716
148.5	40.24	23.62	37.79	0.483506	45.3414
148.667	40.47	23.62	37.76	0.499877	55.6207
148.833	40.7	23.63	37.8	0.520615	45.5151
149	40.97	23.64	37.89	0.487872	57.4841
149.167	41.17	23.65	37.86	0.520615	50.5671
149.333	41.31	23.65	37.96	0.520615	35.583
149.5	41.35	23.66	37.9	0.520615	56.3715
149.667	41.32	23.66	37.86	0.520615	63.4954
149.833	41.23	23.66	37.87	0.520615	47.8226
150	41.11	23.67	37.92	0.520615	39.6528
150.167	40.96	23.66	37.78	0.520615	49.6456
150.333	40.81	23.67	37.94	0.520615	35.7147
150.5	40.66	23.68	37.8	0.520615	46.6088
150.667	40.51	23.68	37.7	0.520615	52.257
150.833	40.37	23.69	37.74	0.520615	48.5417
151	40.22	23.7	37.7	0.520615	73.7659
151.167	40.1	23.69	37.66	0.520615	52.7474
151.333	39.98	23.69	37.61	0.520615	42.6534
151.5	39.87	23.69	37.58	0.520615	47.2729
151.667	39.75	23.68	37.69	0.520615	45.285
151.833	39.62	23.68	37.62	0.520615	53.3015
152	39.53	23.67	37.46	0.520615	52.7141
152.167	39.44	23.68	37.5	0.548992	39.4285
152.333	39.41	23.68	37.51	0.539169	51.6233
152.5	39.42	23.68	37.48	0.520615	52.9962
152.667	39.49	23.68	37.52	0.529346	29.0987
152.833	39.64	23.68	37.49	0.557723	56.6478
153	39.83	23.68	37.4	0.556632	64.5761
153.167	40.06	23.69	37.42	0.539169	47.542
153.333	40.31	23.68	37.44	0.554449	46.9126
153.5	40.63	23.69	37.39	0.551175	50.3284
153.667	40.94	23.68	37.4	0.557723	53.7587
153.833	41.15	23.68	37.55	0.557723	52.0718
154	41.33	23.67	37.56	0.557723	48.7298
154.167	41.44	23.67	37.66	0.554449	53.5446
154.333	41.54	23.67	37.59	0.557723	59.2086
154.5	41.53	23.67	37.66	0.557723	49.1667
154.667	41.45	23.67	37.59	0.557723	49.7454
154.833	41.35	23.66	37.7	0.557723	52.3438
155	41.21	23.66	37.76	0.557723	46.3599
155.167	41.06	23.66	37.73	0.557723	47.5217
155.333	40.9	23.66	37.72	0.557723	42.2526
155.5	40.76	23.67	37.75	0.557723	35.1085
155.667	40.63	23.67	37.76	0.557723	48.1438
155.833	40.48	23.69	37.69	0.557723	64.6412
156	40.34	23.69	37.7	0.557723	57.5217
156.167	40.2	23.69	37.63	0.557723	51.0171
156.333	40.07	23.7	37.59	0.557723	62.7431
156.5	39.96	23.69	37.57	0.557723	48.167
156.667	39.83	23.69	37.63	0.557723	43.4476
156.833	39.73	23.7	37.61	0.557723	53.0585
157	39.62	23.69	37.62	0.557723	42.5087
157.167	39.51	23.69	37.55	0.566455	46.0952
157.333	39.46	23.71	37.4	0.565363	50.3805
157.5	39.44	23.71	37.45	0.592649	45.8565
157.667	39.48	23.71	37.45	0.566455	44.4922
157.833	39.54	23.72	37.5	0.563181	65.3819
158	39.64	23.72	37.54	0.595924	51.3093
158.167	39.82	23.72	37.52	0.595924	34.1942
158.333	40.03	23.73	37.51	0.595924	47.8284
158.5	40.31	23.73	37.59	0.595924	62.9731
158.667	40.63	23.73	37.55	0.595924	58.1872
158.833	40.94	23.74	37.48	0.595924	47.0443
159	41.2	23.73	37.69	0.595924	55.9216
159.167	41.38	23.73	37.61	0.595924	40.9578
159.333	41.47	23.73	37.59	0.595924	23.0541
159.5	41.44	23.74	37.62	0.595924	59.7989
159.667	41.36	23.74	37.68	0.595924	68.9135
159.833	41.23	23.74	37.74	0.595924	47.2989
160	41.07	23.74	37.72	0.595924	46.0229
160.167	40.94	23.74	37.7	0.595924	53.3362
160.333	40.78	23.73	37.67	0.595924	49.5732
160.5	40.6	23.74	37.64	0.595924	46.8258
160.667	40.47	23.74	37.72	0.595924	38.9366
160.833	40.33	23.74	37.7	0.595924	75.7914
161	40.19	23.75	37.51	0.595924	74.9436
161.167	40.07	23.76	37.67	0.595924	15.9795
161.333	39.97	23.76	37.72	0.595924	42.9008
161.5	39.85	23.75	37.63	0.595924	64.5747
161.667	39.73	23.75	37.63	0.597015	37.2613
161.833	39.63	23.76	37.56	0.633032	39.6615
162	39.54	23.77	37.6	0.630849	55.2821
162.167	39.48	23.77	37.49	0.603564	55.0637
162.333	39.46	23.76	37.45	0.618844	50.7567
162.5	39.5	23.77	37.48	0.633032	39.605
162.667	39.61	23.78	37.45	0.633032	53.3391
162.833	39.76	23.78	37.43	0.633032	57.9716
163	39.94	23.79	37.39	0.633032	47.2425
163.167	40.19	23.79	37.34	0.614478	53.6198
163.333	40.44	23.78	37.4	0.633032	50.6583
163.5	40.68	23.78	37.47	0.633032	50.7769
163.667	40.83	23.78	37.47	0.633032	53.2422
163.833	41.02	23.78	37.38	0.633032	55.2373
164	41.17	23.78	37.43	0.633032	41.3484
164.167	41.26	23.78	37.47	0.633032	37.7633
164.333	41.25	23.79	37.53	0.633032	53.0078
164.5	41.2	23.78	37.54	0.633032	59.2376
164.667	41.13	23.79	37.47	0.633032	48.504
164.833	40.98	23.8	37.4	0.633032	31.4858
165	40.86	23.8	37.53	0.633032	50.463
165.167	40.73	23.8	37.63	0.633032	54.5732
165.333	40.6	23.81	37.62	0.633032	46.9415
165.5	40.46	23.81	37.57	0.633032	72.0052
165.667	40.32	23.81	37.54	0.633032	57.0327
165.833	40.19	23.81	37.53	0.637398	36.8866
166	40.06	23.8	37.54	0.633032	50.3154
166.167	39.93	23.8	37.52	0.642855	47.5984
166.333	39.8	23.8	37.53	0.670141	64.2506
166.5	39.68	23.8	37.44	0.641764	52.1788
166.667	39.56	23.81	37.59	0.641764	30.8681
166.833	39.48	23.81	37.56	0.670141	35.4543
167	39.43	23.82	37.46	0.670141	66.2963
167.167	39.45	23.83	37.49	0.670141	68.5171
167.333	39.52	23.84	37.5	0.670141	45.1071
167.5	39.62	23.84	37.49	0.670141	51.9285
167.667	39.77	23.84	37.55	0.670141	42.3524
167.833	39.97	23.85	37.54	0.670141	46.0634
168	40.17	23.85	37.53	0.670141	47.0703
168.167	40.38	23.86	37.57	0.670141	52.989
168.333	40.66	23.85	37.61	0.670141	51.1994
168.5	40.94	23.86	37.56	0.670141	40.3385
168.667	41.15	23.86	37.63	0.670141	67.6374
168.833	41.27	23.86	37.63	0.670141	55.0492
169	41.32	23.86	37.65	0.670141	29.7078
169.167	41.28	23.87	37.68	0.670141	53.9207
169.333	41.18	23.86	37.63	0.670141	59.388
169.5	41.04	23.87	37.68	0.670141	41.9763
169.667	40.89	23.88	37.6	0.670141	48.6213
169.833	40.75	23.88	37.72	0.677781	55.693
170	40.59	23.87	37.66	0.67669	52.9456
170.167	40.43	23.87	37.61	0.675598	51.1039
170.333	40.26	23.87	37.63	0.706159	47.7156
170.5	40.12	23.88	37.66	0.70725	40.8435
170.667	39.98	23.88	37.74	0.70725	51.6782
170.833	39.86	23.88	37.68	0.70725	48.4491
171	39.74	23.89	37.67	0.70725	54.6441
171.167	39.62	23.89	37.61	0.70725	59.7888
171.333	39.52	23.89	37.46	0.70725	45.2286
171.5	39.44	23.89	37.47	0.70725	51.2891
171.667	39.42	23.89	37.46	0.70725	48.0585
171.833	39.46	23.9	37.46	0.70725	49.8698
172	39.57	23.89	37.47	0.70725	57.9282
172.167	39.75	23.9	37.48	0.70725	49.6296
172.333	40.01	23.9	37.51	0.70725	42.8573
172.5	40.32	23.9	37.5	0.70725	46.8287
172.667	40.62	23.92	37.59	0.70725	53.546
172.833	40.88	23.91	37.62	0.70725	55.2488
173	41.13	23.92	37.77	0.70725	48.737
173.167	41.29	23.93	37.84	0.70725	35.4688
173.333	41.32	23.94	37.84	0.70725	32.3336
173.5	41.27	23.95	37.73	0.721439	69.7931
173.667	41.16	23.95	37.65	0.708341	61.1343
173.833	41.01	23.95	37.64	0.70725	52.0645
174	40.86	23.95	37.8	0.70725	51.6811
174.167	40.7	23.95	37.68	0.742176	43.4361
174.333	40.53	23.95	37.73	0.723622	53.0555
174.5	40.36	23.95	37.83	0.744359	50.9086
174.667	40.19	23.94	37.74	0.744359	50.3328
174.833	40.05	23.95	37.76	0.73017	57.2483
175	39.92	23.95	37.77	0.744359	51.7998
175.167	39.79	23.94	37.65	0.741085	39.3186
175.333	39.67	23.95	37.65	0.744359	48.491
175.5	39.55	23.94	37.7	0.744359	40.3226
175.667	39.45	23.95	37.54	0.744359	34.7786
175.833	39.41	23.95	37.55	0.744359	53.8238
176	39.42	23.96	37.54	0.744359	75.3313
176.167	39.5	23.96	37.6	0.744359	51.9401
176.333	39.65	23.97	37.59	0.744359	48.2075
176.5	39.81	23.97	37.6	0.744359	54.2694
176.667	40.01	23.96	37.53	0.744359	39.553
176.833	40.2	23.96	37.58	0.744359	56.7347
177	40.42	23.96	37.65	0.744359	59.796
177.167	40.62	23.96	37.63	0.744359	39.9624
177.333	40.92	23.97	37.66	0.744359	62.7373
177.5	41.21	23.97	37.64	0.744359	49.171
177.667	41.44	23.98	37.72	0.765096	25.3501
177.833	41.53	23.98	37.86	0.748725	50.7972
178	41.5	23.99	37.93	0.780376	58.6574
178.167	41.4	23.99	37.89	0.751999	51.671
178.333	41.28	24	37.83	0.762913	50.9896
178.5	41.12	24	37.81	0.781468	46.399
178.667	40.98	24	37.98	0.781468	43.7297
178.833	40.83	24	37.99	0.781468	42.6808
179	40.67	24	38	0.781468	56.8692
179.167	40.53	24	37.92	0.781468	60.6438
179.333	40.38	24	37.9	0.781468	50.0419
179.5	40.22	24.01	38	0.781468	43.1076
179.667	40.07	24	37.82	0.781468	62.7937
179.833	39.92	24	37.68	0.781468	53.1785
180	39.79	24.01	37.7	0.781468	39.4719
180.167	39.68	24	37.83	0.781468	52.879
180.333	39.56	24.01	37.77	0.781468	44.6947
180.5	39.47	24.02	37.74	0.781468	45.6872
180.667	39.43	24.02	37.66	0.781468	50.7798
180.833	39.47	24.02	37.58	0.781468	61.8316
181	39.51	24.03	37.74	0.782559	48.6429
181.167	39.58	24.03	37.62	0.797839	39.7309
181.333	39.66	24.05	37.6	0.809845	58.7384
181.5	39.78	24.04	37.67	0.816393	55.1953
181.667	39.93	24.05	37.66	0.818577	36.7043
181.833	40.15	24.05	37.72	0.818577	29.009
182	40.5	24.06	37.76	0.818577	59.6123
182.167	40.89	24.07	37.77	0.818577	70.9737
182.333	41.28	24.06	37.84	0.818577	46.5914
182.5	41.58	24.07	37.83	0.818577	46.7043
182.667	41.77	24.07	37.86	0.818577	41.6898
182.833	41.85	24.07	37.99	0.818577	69.2347
183	41.82	24.07	38.01	0.818577	56.9271
183.167	41.73	24.07	38.01	0.818577	24.2173
183.333	41.59	24.07	38.12	0.818577	39.9696
183.5	41.46	24.07	38	0.818577	56.9213
183.667	41.29	24.07	37.92	0.818577	49.9349
183.833	41.1	24.07	37.91	0.818577	51.5726
184	40.92	24.07	37.94	0.818577	62.4479
184.167	40.74	24.07	37.87	0.818577	49.7714
184.333	40.58	24.08	38.03	0.818577	46.3484
184.5	40.42	24.08	38.04	0.818577	49.09
184.667	40.28	24.08	38.05	0.818577	52.0689
184.833	40.11	24.09	37.9	0.819668	44.0307
185	39.99	24.09	37.84	0.818577	45.5266
185.167	39.87	24.1	37.88	0.834948	54.9248
185.333	39.73	24.11	37.87	0.855685	49.2824
185.5	39.62	24.1	37.84	0.855685	36.4656
185.667	39.53	24.12	37.81	0.855685	43.575
185.833	39.46	24.12	37.82	0.855685	54.4083
186	39.42	24.13	37.97	0.855685	56.9589
186.167	39.46	24.13	37.95	0.855685	63.6617
186.333	39.57	24.13	37.84	0.855685	50.7682
186.5	39.78	24.12	37.81	0.855685	45.6771
186.667	39.98	24.12	37.77	0.855685	48.8701
186.833	40.18	24.12	37.81	0.855685	43.1742
187	40.42	24.12	37.85	0.855685	41.7954
187.167	40.64	24.12	37.86	0.855685	52.338
187.333	40.84	24.13	37.98	0.855685	56.4019
187.5	40.99	24.13	37.94	0.855685	51.7621
187.667	41.13	24.13	37.93	0.855685	43.7457
187.833	41.18	24.13	37.84	0.855685	60.9447
188	41.14	24.13	37.86	0.855685	66.1068
188.167	41.05	24.13	37.88	0.855685	38.0339
188.333	40.93	24.13	37.82	0.855685	38.8527
188.5	40.77	24.13	37.85	0.855685	44.1262
188.667	40.65	24.13	37.84	0.855685	59.0249
188.833	40.5	24.14	37.85	0.875331	55.6105
189	40.35	24.14	37.73	0.856777	46.0793
189.167	40.22	24.14	37.87	0.856777	63.6733
189.333	40.09	24.14	37.85	0.893885	48.031
189.5	39.97	24.14	37.8	0.893885	42.8675
189.667	39.86	24.14	37.91	0.893885	49.7685
189.833	39.74	24.14	37.73	0.893885	44.3736
190	39.63	24.15	37.78	0.893885	43.6401
190.167	39.52	24.15	37.84	0.893885	49.2737
190.333	39.45	24.16	37.79	0.893885	47.0718
190.5	39.43	24.16	37.84	0.893885	55.7031
190.667	39.43	24.16	37.8	0.893885	58.6921
190.833	39.47	24.17	37.67	0.893885	50.8377
191	39.55	24.17	37.72	0.893885	63.4563
191.167	39.72	24.17	37.7	0.893885	41.454
191.333	39.97	24.17	37.66	0.893885	39.4676
191.5	40.2	24.16	37.64	0.893885	47.8154
191.667	40.46	24.16	37.73	0.893885	53.4635
191.833	40.72	24.16	37.73	0.893885	45.8435
192	40.96	24.16	37.69	0.893885	64.8162
192.167	41.19	24.16	37.77	0.894977	50.4051
192.333	41.43	24.15	37.83	0.893885	31.9719
192.5	41.59	24.16	37.83	0.903708	59.0307
192.667	41.61	24.16	37.9	0.92772	45.8579
192.833	41.57	24.17	37.92	0.916806	48.1583
193	41.47	24.19	37.91	0.930994	54.5631
193.167	41.36	24.19	37.86	0.930994	45.3487
193.333	41.22	24.19	37.81	0.930994	49.3157
193.5	41.08	24.2	37.83	0.930994	59.2897
193.667	40.92	24.2	37.83	0.930994	52.3466
193.833	40.76	24.2	37.86	0.930994	28.5243
194	40.6	24.21	37.88	0.930994	37.5651
194.167	40.46	24.22	37.81	0.930994	65.3617
194.333	40.33	24.22	37.76	0.930994	57.6259
194.5	40.19	24.23	37.68	0.930994	54.3461
194.667	40.07	24.23	37.83	0.930994	55.9925
194.833	39.97	24.23	37.87	0.930994	43.2711
195	39.84	24.22	37.7	0.930994	42.9644
195.167	39.72	24.22	37.72	0.930994	41.6146
195.333	39.61	24.21	37.72	0.930994	51.0098
195.5	39.51	24.23	37.64	0.930994	58.8542
195.667	39.45	24.22	37.61	0.930994	53.478
195.833	39.42	24.22	37.68	0.930994	45.3183
196	39.45	24.22	37.67	0.930994	53.1409
196.167	39.52	24.22	37.53	0.930994	51.1371
196.333	39.64	24.21	37.46	0.930994	40.0072
196.5	39.81	24.22	37.42	0.93536	43.3695
196.667	39.98	24.21	37.59	0.930994	71.739
196.833	40.19	24.21	37.75	0.967012	58.8035
197	40.4	24.21	37.68	0.949549	32.4942
197.167	40.66	24.2	37.63	0.938634	63.5865
197.333	40.96	24.2	37.64	0.968103	56.9661
197.5	41.3	24.2	37.71	0.968103	33.9395
197.667	41.57	24.2	37.92	0.968103	50.5599
197.833	41.71	24.21	37.85	0.968103	64.6875
198	41.72	24.21	37.73	0.968103	40.382
198.167	41.62	24.23	37.68	0.968103	23.5504
198.333	41.5	24.23	37.79	0.968103	46.0344
198.5	41.34	24.24	37.75	0.968103	45.3689
198.667	41.19	24.26	37.7	0.968103	59.4068
198.833	41.02	24.25	37.79	0.968103	76.7998
199	40.88	24.24	37.85	0.968103	53.9786
199.167	40.74	24.25	37.78	0.968103	41.0229
199.333	40.59	24.24	37.69	0.968103	47.5376
199.5	40.46	24.25	37.71	0.968103	48.9873
199.667	40.33	24.24	37.74	0.968103	53.9251
199.833	40.21	24.24	37.75	0.968103	50.9881
200	40.1	24.23	37.8	0.968103	34.7179
200.167	39.99	24.23	37.74	0.968103	57.8689
200.333	39.87	24.24	37.62	0.968103	59.388
200.5	39.75	24.23	37.57	0.970286	35.0622
200.667	39.64	24.24	37.64	0.968103	43.8874
200.833	39.53	24.25	37.67	0.968103	77.5448
201	39.48	24.24	37.68	0.968103	55.4731
201.167	39.45	24.25	37.68	1.00194	22.8313
201.333	39.47	24.24	37.65	1.00194	45.9852
201.5	39.53	24.25	37.64	0.99648	63.4173
201.667	39.69	24.25	37.63	0.975743	56.2211
201.833	39.89	24.25	37.6	0.984475	45.2575
202	40.13	24.25	37.69	1.00521	49.1464
202.167	40.37	24.25	37.56	1.00521	47.2772
202.333	40.59	24.24	37.65	1.00194	46.1704
202.5	40.78	24.25	37.66	1.00521	44.3229
202.667	40.98	24.25	37.55	1.00521	51.2167
202.833	41.15	24.26	37.73	1.00521	58.8426
203	41.27	24.24	37.69	1.00521	57.2381
203.167	41.26	24.25	37.71	1.00521	52.7604
203.333	41.2	24.25	37.77	1.00521	48.8599
203.5	41.11	24.25	37.63	1.00521	42.8573
203.667	41.01	24.25	37.86	1.00521	56.4844
203.833	40.88	24.25	37.8	1.00521	59.9305
204	40.74	24.25	37.84	1.00521	43.0946
204.167	40.6	24.25	37.72	1.00521	35.6858
204.333	40.47	24.26	37.63	1.00521	56.2312
204.5	40.33	24.26	37.76	1.00958	55.6641
204.667	40.21	24.28	37.73	1.00521	55.243
204.833	40.1	24.29	37.7	1.00521	54.2679
205	39.99	24.28	37.59	1.00521	29.077
205.167	39.87	24.29	37.49	1.03795	57.3597
205.333	39.75	24.29	37.57	1.04123	55.6742
205.5	39.64	24.3	37.64	1.04232	34.4719
205.667	39.54	24.31	37.62	1.04232	57.0992
205.833	39.47	24.31	37.56	1.04232	49.5862
206	39.42	24.32	37.59	1.04232	41.3209
206.167	39.42	24.31	37.53	1.04232	51.7983
206.333	39.49	24.32	37.49	1.04232	40.6236
206.5	39.62	24.33	37.59	1.04232	61.7231
206.667	39.81	24.33	37.55	1.04232	58.5865
206.833	40.03	24.33	37.45	1.04232	46.1314
207	40.18	24.33	37.3	1.04232	44.6094
207.167	40.42	24.33	37.48	1.04232	31.3932
207.333	40.65	24.32	37.47	1.04232	63.7182
207.5	40.89	24.32	37.46	1.04232	59.2433
207.667	41.08	24.32	37.48	1.04232	46.548
207.833	41.2	24.32	37.47	1.04232	54.8206
208	41.31	24.31	37.53	1.04232	45.8565
208.167	41.33	24.31	37.58	1.04232	61.6797
208.333	41.28	24.31	37.52	1.04232	45.6496
208.5	41.16	24.31	37.41	1.04232	49.1724
208.667	41.03	24.31	37.44	1.04232	45.0116
208.833	40.9	24.31	37.6	1.04232	30.3516
209	40.76	24.31	37.52	1.04232	35.2821
209.167	40.6	24.32	37.53	1.04232	69.0987
209.333	40.47	24.33	37.46	1.04232	73.8976
209.5	40.32	24.32	37.48	1.04232	38.2697
209.667	40.19	24.33	37.49	1.04341	38.6603
209.833	40.09	24.33	37.52	1.04232	68.3275
210	39.97	24.32	37.51	1.04232	60.3096
210.167	39.85	24.31	37.32	1.0707	30.9389
210.333	39.73	24.32	37.38	1.04232	42.1701
210.5	39.61	24.32	37.4	1.06524	35.8492
210.667	39.5	24.32	37.33	1.07506	62.2931
210.833	39.45	24.32	37.37	1.05105	65.8709
211	39.43	24.33	37.3	1.06197	47.2309
211.167	39.47	24.33	37.18	1.07943	48.0975
211.333	39.54	24.33	37.27	1.0445	42.1282
211.5	39.63	24.33	37.4	1.07943	56.6464
211.667	39.79	24.33	37.23	1.07943	54.5457
211.833	40	24.33	37.12	1.07943	51.2732
212	40.22	24.32	37.17	1.07943	46.7954
212.167	40.46	24.32	37.24	1.07943	25.7538
212.333	40.72	24.32	37.34	1.07943	56.6739
212.5	40.95	24.32	37.37	1.07943	76.7144
212.667	41.16	24.32	37.32	1.07943	52.9369
212.833	41.34	24.33	37.47	1.07943	50.3212
213	41.44	24.32	37.36	1.07943	41.1256
213.167	41.46	24.32	37.43	1.07943	28.5272
213.333	41.41	24.32	37.42	1.07943	77.4146
213.5	41.31	24.32	37.5	1.07943	61.3556
213.667	41.18	24.32	37.61	1.07943	28.0339
213.833	41.06	24.31	37.5	1.07943	36.3542
214	40.91	24.32	37.58	1.07943	51.6999
214.167	40.74	24.32	37.58	1.07943	65.9274
214.333	40.59	24.33	37.59	1.07943	51.535
214.5	40.46	24.33	37.62	1.07943	45.3429
214.667	40.33	24.34	37.69	1.07943	57.0341
214.833	40.21	24.34	37.65	1.07943	54.5819
215	40.08	24.34	37.7	1.07943	34.9609
215.167	39.96	24.34	37.79	1.08161	48.6748
215.333	39.83	24.35	37.7	1.08816	44.048
215.5	39.72	24.34	37.7	1.07943	72.3047
215.667	39.62	24.35	37.76	1.07943	67.1846
215.833	39.53	24.35	37.71	1.08816	26.4439
216	39.46	24.35	37.69	1.09362	53.0888
216.167	39.44	24.35	37.61	1.10999	57.9905
216.333	39.48	24.35	37.57	1.11654	40.8594
216.5	39.57	24.35	37.47	1.11654	42.7908
216.667	39.73	24.35	37.62	1.11654	54.8655
216.833	39.95	24.35	37.59	1.11654	63.8035
217	40.22	24.36	37.61	1.11654	49.8481
217.167	40.52	24.37	37.58	1.11654	34.7323
217.333	40.78	24.38	37.66	1.11654	46.7636
217.5	40.98	24.38	37.65	1.11654	56.8967
217.667	41.15	24.38	37.59	1.11654	48.6921
217.833	41.27	24.39	37.69	1.11654	51.4511
218	41.31	24.4	37.75	1.11654	50.8782
218.167	41.27	24.41	37.58	1.12636	30.8275
218.333	41.19	24.42	37.59	1.1209	52.4161
218.5	41.06	24.42	37.53	1.11763	59.0379
218.667	40.92	24.43	37.47	1.13618	53.0787
218.833	40.78	24.43	37.48	1.15474	47.3539
219	40.63	24.43	37.68	1.15474	54.8148
219.167	40.49	24.44	37.47	1.15365	44.5949
219.333	40.34	24.44	37.34	1.15474	44.2462
219.5	40.21	24.44	37.43	1.15474	49.7049
219.667	40.08	24.44	37.32	1.15474	44.3924
219.833	39.94	24.45	37.18	1.15474	66.9531
220	39.81	24.44	37.26	1.15474	50.3602
220.167	39.66	24.44	37.37	1.15474	31.3903
220.333	39.53	24.44	37.32	1.15474	43.193
220.5	39.42	24.45	37.23	1.15474	49.3186
220.667	39.35	24.45	37.21	1.15474	39.3967
220.833	39.34	24.45	37.22	1.15474	63.0382
221	39.38	24.45	37.23	1.15474	84.7512
221.167	39.45	24.45	37.24	1.15474	40.9852
221.333	39.6	24.45	37.41	1.15474	26.3469
221.5	39.87	24.43	37.39	1.15474	58.5966
221.667	40.25	24.42	37.45	1.15474	49.6137
221.833	40.64	24.42	37.42	1.15474	39.1927
222	41.01	24.41	37.32	1.15474	75.9607
222.167	41.31	24.41	37.35	1.15474	62.1976
222.333	41.53	24.41	37.39	1.15474	43.9091
222.5	41.68	24.4	37.35	1.15474	43.2364
222.667	41.69	24.4	37.36	1.15474	45.0463
222.833	41.59	24.4	37.39	1.15474	46.7231
223	41.47	24.4	37.47	1.15474	41.1589
223.167	41.32	24.41	37.43	1.15474	63.2711
223.333	41.17	24.41	37.39	1.15474	53.9844
223.5	41.03	24.41	37.41	1.15474	43.248
223.667	40.88	24.4	37.4	1.15474	51.454
223.833	40.73	24.41	37.35	1.15474	48.7948
224	40.59	24.41	37.39	1.1722	33.9381
224.167	40.46	24.41	37.45	1.17111	39.1869
224.333	40.32	24.42	37.56	1.19185	70.8709
224.5	40.19	24.42	37.57	1.16347	48.7052
224.667	40.07	24.43	37.58	1.15692	44.3562
224.833	39.95	24.43	37.5	1.17329	60.379
225	39.84	24.43	37.47	1.18421	52.7937
225.167	39.74	24.42	37.4	1.17329	48.4607
225.333	39.64	24.42	37.46	1.18421	46.6435
225.5	39.53	24.42	37.49	1.19185	58.4115
225.667	39.45	24.42	37.42	1.19185	45.191
225.833	39.41	24.41	37.46	1.19185	46.4988
226	39.44	24.41	37.34	1.19185	56.0402
226.167	39.56	24.42	37.18	1.19185	48.2292
226.333	39.67	24.41	37.12	1.19185	61.8562
226.5	39.82	24.42	37.29	1.19185	45.4847
226.667	40	24.41	37.29	1.19185	40.5483
226.833	40.22	24.42	37.21	1.19185	56.6869
227	40.46	24.42	37.21	1.19185	45.7769
227.167	40.69	24.42	37.31	1.19185	34.6817
227.333	40.94	24.43	37.27	1.19185	75.6727
227.5	41.13	24.43	37.38	1.19185	63.4563
227.667	41.32	24.44	37.31	1.19185	19.7656
227.833	41.41	24.44	37.25	1.19185	58.3246
228	41.44	24.44	37.27	1.19185	56.943
228.167	41.36	24.45	37.38	1.19185	27.8675
228.333	41.25	24.46	37.33	1.19185	35.3877
228.5	41.17	24.47	37.31	1.19185	59.3157
228.667	41.02	24.48	37.45	1.19403	65.6236
228.833	40.89	24.48	37.41	1.19185	44.3359
229	40.77	24.48	37.45	1.22459	61.4077
229.167	40.64	24.47	37.37	1.22459	56.6204
229.333	40.49	24.46	37.42	1.22896	43.4361
229.5	40.35	24.46	37.46	1.22896	57.7026
229.667	40.23	24.46	37.51	1.22896	44.8249
229.833	40.1	24.46	37.64	1.22896	32.309
230	39.96	24.46	37.58	1.22896	58.5084
230.167	39.83	24.47	37.44	1.22896	63.1308
230.333	39.71	24.46	37.4	1.22896	40.5252
230.5	39.62	24.46	37.33	1.22896	65.353
230.667	39.52	24.46	37.29	1.22896	55.0029
230.833	39.45	24.46	37.29	1.22896	32.4552
231	39.4	24.46	37.34	1.22896	53.5706
231.167	39.39	24.46	37.34	1.22896	51.8244
231.333	39.48	24.46	37.34	1.22896	56.6667
231.5	39.69	24.46	37.32	1.22896	66.5495
231.667	40	24.46	37.33	1.22896	41.7086
231.833	40.32	24.47	37.42	1.22896	42.2338
232	40.62	24.47	37.47	1.22896	47.4841
232.167	40.88	24.47	37.49	1.24751	40.7379
232.333	41.14	24.49	37.5	1.26388	42.458
232.5	41.39	24.5	37.53	1.2617	47.4002
232.667	41.5	24.51	37.55	1.26606	44.4531
232.833	41.49	24.52	37.5	1.26388	44.9783
233	41.43	24.52	37.43	1.26606	62.3351
233.167	41.29	24.52	37.47	1.26606	60.327
233.333	41.15	24.52	37.51	1.26279	50.9578
233.5	40.99	24.52	37.45	1.26606	48.423
233.667	40.82	24.52	37.48	1.26606	40.2575
233.833	40.67	24.52	37.5	1.26606	55.1635
234	40.52	24.52	37.45	1.26606	62.1253
234.167	40.38	24.51	37.47	1.26606	45.3429
234.333	40.24	24.51	37.61	1.26606	48.5286
234.5	40.1	24.51	37.44	1.26606	53.9164
234.667	39.97	24.5	37.33	1.26606	49.919
234.833	39.84	24.51	37.41	1.26606	39.5891
235	39.71	24.51	37.46	1.26606	37.9036
235.167	39.59	24.51	37.46	1.26606	58.0107
235.333	39.5	24.51	37.51	1.26606	61.6218
235.5	39.43	24.52	37.57	1.26606	44.3678
235.667	39.4	24.52	37.59	1.26606	51.0272
235.833	39.42	24.52	37.6	1.26606	44.9725
236	39.49	24.52	37.47	1.26606	39.3736
236.167	39.61	24.52	37.41	1.26606	68.6372
236.333	39.81	24.52	37.38	1.26606	63.3333
236.5	40.09	24.52	37.31	1.27043	32.6519
236.667	40.42	24.52	37.49	1.28462	48.4476
236.833	40.82	24.52	37.52	1.26606	51.0619
237	41.16	24.53	37.52	1.28353	62.6345
237.167	41.43	24.52	37.48	1.30099	58.8686
237.333	41.59	24.53	37.46	1.30317	35.9216
237.5	41.64	24.53	37.66	1.30317	48.5084
237.667	41.6	24.53	37.68	1.30317	63.384
237.833	41.48	24.54	37.68	1.30317	47.5868
238	41.36	24.54	37.71	1.30317	33.4375
238.167	41.21	24.55	37.61	1.30317	37.3307
238.333	41.06	24.56	37.52	1.30317	49.877
238.5	40.9	24.57	37.47	1.30317	42.4378
238.667	40.72	24.58	37.49	1.30317	58.818
238.833	40.59	24.58	37.47	1.30317	74.5226
239	40.46	24.58	37.46	1.30317	43.5388
239.167	40.32	24.58	37.46	1.30317	36.4337
239.333	40.18	24.58	37.41	1.30317	44.2448
239.5	40.03	24.58	37.43	1.30317	55.7841
239.667	39.9	24.57	37.46	1.30317	55.8825
239.833	39.79	24.57	37.43	1.30427	45.2532
240	39.67	24.56	37.41	1.30317	52.2743
240.167	39.57	24.57	37.26	1.30317	48.8874
240.333	39.47	24.56	37.36	1.30317	28.2914
240.5	39.39	24.56	37.44	1.30536	44.5587
240.667	39.41	24.57	37.46	1.31845	61.7231
240.833	39.48	24.57	37.39	1.313	53.3203
241	39.6	24.58	37.35	1.33592	54.3128
241.167	39.75	24.57	37.44	1.30645	50.3299
241.333	39.94	24.57	37.46	1.32173	61.7737
241.5	40.17	24.56	37.39	1.31081	54.2593
241.667	40.43	24.55	37.41	1.34028	37.0385
241.833	40.68	24.55	37.52	1.33701	61.169
242	40.92	24.54	37.51	1.34028	51.5278
242.167	41.21	24.54	37.5	1.34028	31.1314
242.333	41.43	24.54	37.59	1.34028	61.9705
242.5	41.59	24.54	37.73	1.34028	73.3984
242.667	41.59	24.54	37.72	1.34028	38.7167
242.833	41.52	24.55	37.79	1.34028	35.651
243	41.42	24.55	37.8	1.34028	58.1901
243.167	41.29	24.55	37.8	1.34028	49.1435
243.333	41.13	24.56	37.8	1.34028	45.4008
243.5	40.99	24.57	37.84	1.34028	53.4896
243.667	40.85	24.58	37.82	1.34247	48.0454
243.833	40.7	24.59	37.74	1.34574	42.0689
244	40.57	24.6	37.7	1.37412	46.0055
244.167	40.41	24.61	37.8	1.37739	45.8565
244.333	40.28	24.62	37.72	1.37739	62.746
244.5	40.15	24.62	37.8	1.37739	48.627
244.667	40.04	24.62	37.75	1.37739	41.3339
244.833	39.94	24.62	37.85	1.37739	56.1053
245	39.8	24.63	37.68	1.37739	55.6959
245.167	39.67	24.63	37.73	1.37739	40.7827
245.333	39.57	24.64	37.81	1.37739	54.0061
245.5	39.48	24.64	37.74	1.37739	58.8498
245.667	39.4	24.64	37.68	1.37739	42.895
245.833	39.36	24.64	37.64	1.37739	40.5946
246	39.38	24.64	37.56	1.37739	39.5327
246.167	39.48	24.65	37.65	1.37739	63.5504
246.333	39.66	24.65	37.6	1.37739	53.0469
246.5	39.86	24.66	37.65	1.37739	44.0943
246.667	40.08	24.66	37.7	1.37739	57.8602
246.833	40.34	24.64	37.72	1.37739	52.5608
247	40.55	24.65	37.74	1.37739	43.9366
247.167	40.79	24.65	37.73	1.37739	61.7028
247.333	41.03	24.64	37.8	1.37739	58.1337
247.5	41.27	24.64	37.71	1.37739	34.7497
247.667	41.42	24.65	37.78	1.37848	51.7896
247.833	41.49	24.65	37.81	1.40577	44.618
248	41.49	24.64	37.82	1.41013	51.4424
248.167	41.39	24.65	37.92	1.40031	60.9925
248.333	41.26	24.66	38	1.4145	54.634
248.5	41.09	24.66	37.93	1.38176	49.8886
248.667	40.92	24.67	37.89	1.4145	38.8021
248.833	40.76	24.67	37.89	1.4145	44.5833
249	40.61	24.68	37.85	1.4145	49.5312
249.167	40.44	24.68	37.74	1.4145	56.7303
249.333	40.3	24.69	37.82	1.4145	46.6363
249.5	40.16	24.69	37.71	1.4145	41.2833
249.667	40.02	24.69	37.59	1.4145	57.8327
249.833	39.89	24.69	37.73	1.4145	48.3276
250	39.79	24.7	37.71	1.4145	43.8223
250.167	39.69	24.69	37.65	1.4145	64.8177
250.333	39.57	24.69	37.67	1.4145	63.3174
250.5	39.47	24.69	37.61	1.4145	37.7575
250.667	39.41	24.68	37.61	1.4145	42.9427
250.833	39.43	24.69	37.62	1.4145	50.6612
251	39.49	24.69	37.67	1.42432	42.3495
251.167	39.59	24.69	37.64	1.4145	51.1762
251.333	39.73	24.7	37.6	1.4145	50.408
251.5	39.93	24.7	37.62	1.4145	47.1094
251.667	40.2	24.7	37.61	1.42323	45.2026
251.833	40.47	24.7	37.6	1.41559	70.4688
252	40.81	24.71	37.71	1.4145	55.2995
252.167	41.11	24.7	37.73	1.43415	44.8235
252.333	41.34	24.7	37.64	1.43742	49.7352
252.5	41.49	24.7	37.63	1.41559	48.967
252.667	41.52	24.7	37.6	1.44397	59.783
252.833	41.47	24.69	37.67	1.43851	41.2196
253	41.38	24.69	37.66	1.45052	44.3764
253.167	41.23	24.69	37.65	1.4527	50.7986
253.333	41.06	24.69	37.69	1.4527	48.8976
253.5	40.92	24.7	37.75	1.4527	50.6727
253.667	40.79	24.7	37.65	1.4527	49.0278
253.833	40.63	24.7	37.71	1.4527	52.9876
254	40.49	24.7	37.62	1.4527	43.7355
254.167	40.35	24.7	37.49	1.4527	49.7179
254.333	40.23	24.71	37.41	1.4527	49.2694
254.5	40.12	24.71	37.51	1.4527	40.8767
254.667	40.02	24.71	37.46	1.4527	47.1774
254.833	39.9	24.71	37.44	1.4527	57.6374
255	39.78	24.71	37.5	1.4527	57.5738
255.167	39.68	24.71	37.44	1.4527	53.1409
255.333	39.58	24.7	37.47	1.4527	57.2396
255.5	39.49	24.7	37.32	1.4527	42.5419
255.667	39.45	24.7	37.42	1.4527	50.0376
255.833	39.45	24.69	37.44	1.4527	50.2865
256	39.5	24.68	37.37	1.4527	36.033
256.167	39.6	24.7	37.42	1.47125	36.9473
256.333	39.76	24.7	37.31	1.4527	34.2723
256.5	39.98	24.71	37.28	1.4527	61.3903
256.667	40.19	24.7	37.44	1.4527	71.4352
256.833	40.45	24.71	37.43	1.47125	62.1412
257	40.73	24.71	37.5	1.46362	54.7353
257.167	41	24.71	37.53	1.4527	40.7928
257.333	41.26	24.7	37.52	1.45707	46.6768
257.5	41.43	24.7	37.53	1.48108	43.0035
257.667	41.47	24.69	37.57	1.4527	54.7483
257.833	41.45	24.69	37.61	1.48981	49.9494
258	41.35	24.69	37.69	1.48981	64.2795
258.167	41.23	24.69	37.63	1.48981	48.928
258.333	41.09	24.69	37.61	1.48981	21.5683
258.5	40.94	24.69	37.64	1.48981	56.6131
258.667	40.79	24.7	37.54	1.48981	66.7101
258.833	40.66	24.7	37.54	1.48981	50.8087
259	40.53	24.71	37.42	1.48981	50.2271
259.167	40.41	24.7	37.53	1.48981	46.1401
259.333	40.28	24.71	37.59	1.48981	47.4103
259.5	40.16	24.71	37.55	1.48981	52.0255
259.667	40.05	24.71	37.58	1.48981	63.1959
259.833	39.94	24.71	37.57	1.48981	52.2888
260	39.83	24.71	37.57	1.48981	41.1994
260.167	39.72	24.71	37.52	1.48981	42.4421
260.333	39.63	24.71	37.43	1.48981	43.7847
260.5	39.53	24.72	37.56	1.48981	56.1212
260.667	39.45	24.72	37.67	1.48981	47.1832
260.833	39.42	24.72	37.5	1.48981	54.7584
261	39.46	24.73	37.56	1.48981	50.1071
261.167	39.61	24.74	37.51	1.48981	51.4265
261.333	39.82	24.74	37.55	1.48981	54.1247
261.5	40.04	24.74	37.51	1.48981	37.6505
261.667	40.24	24.75	37.46	1.49963	53.2205
261.833	40.4	24.74	37.59	1.4909	53.533
262	40.53	24.75	37.45	1.52692	49.4575
262.167	40.65	24.74	37.49	1.49199	52.4016
262.333	40.8	24.74	37.49	1.52692	37.2729
262.5	40.94	24.74	37.52	1.52692	63.3174
262.667	40.99	24.74	37.67	1.52692	60.8362
262.833	40.95	24.74	37.52	1.52692	39.2376
263	40.85	24.75	37.58	1.52692	48.5474
263.167	40.73	24.75	37.69	1.52692	52.1484
263.333	40.6	24.76	37.73	1.52692	49.5038
263.5	40.48	24.75	37.7	1.52692	41.1473
263.667	40.34	24.77	37.63	1.52692	70.3921
263.833	40.22	24.77	37.59	1.52692	55.557
264	40.11	24.78	37.67	1.52692	18.8701
264.167	39.99	24.77	37.66	1.52692	65.9954
264.333	39.87	24.77	37.57	1.52692	53.8599
264.5	39.75	24.77	37.54	1.52692	51.7477
264.667	39.64	24.77	37.63	1.52692	65.9664
264.833	39.52	24.77	37.5	1.52692	27.2309
265	39.45	24.78	37.61	1.52692	58.4983
265.167	39.4	24.79	37.55	1.52692	56.9546
265.333	39.4	24.78	37.49	1.53674	41.3108
265.5	39.42	24.78	37.52	1.55748	51.7506
265.667	39.5	24.78	37.58	1.55966	51.849
265.833	39.68	24.79	37.61	1.56403	49.7613
266	39.94	24.79	37.53	1.56403	43.0816
266.167	40.19	24.79	37.56	1.56403	40.8246
266.333	40.44	24.79	37.64	1.56403	34.0278
266.5	40.71	24.81	37.61	1.56403	56.7491
266.667	41.01	24.81	37.63	1.56403	64.5848
266.833	41.29	24.82	37.58	1.56403	52.4335
267	41.48	24.82	37.53	1.56403	48.805
267.167	41.57	24.82	37.53	1.56403	43.8035
267.333	41.53	24.82	37.58	1.56403	43.2552
267.5	41.45	24.82	37.65	1.56403	61.8417
267.667	41.33	24.83	37.64	1.56403	57.8472
267.833	41.17	24.82	37.53	1.56403	45.1244
268	41.01	24.82	37.57	1.56403	46.4077
268.167	40.85	24.82	37.67	1.56403	50.7841
268.333	40.69	24.81	37.65	1.56403	53.2422
268.5	40.54	24.81	37.58	1.56403	49.2867
268.667	40.39	24.81	37.61	1.56403	39.5038
268.833	40.29	24.81	37.5	1.56403	43.5938
269	40.17	24.82	37.35	1.56403	57.0602
269.167	40.02	24.82	37.28	1.57058	51.8634
269.333	39.9	24.82	37.45	1.56403	50.3544
269.5	39.77	24.81	37.32	1.56403	64.9204
269.667	39.66	24.82	37.38	1.56403	48.8411
269.833	39.57	24.82	37.35	1.5673	42.4971
270	39.49	24.82	37.32	1.56512	41.7679
270.167	39.43	24.82	37.29	1.5935	43.368
270.333	39.41	24.81	37.29	1.60113	63.4317
270.5	39.42	24.81	37.43	1.60113	48.4621
270.667	39.5	24.81	37.34	1.60113	49.5703
270.833	39.63	24.8	37.48	1.60113	54.9855
271	39.86	24.8	37.54	1.60113	28.0006
271.167	40.18	24.81	37.45	1.60113	39.3461
271.333	40.62	24.81	37.42	1.60113	78.8585
271.5	40.97	24.81	37.39	1.60113	53.0281
271.667	41.31	24.81	37.33	1.60113	48.1453
271.833	41.55	24.81	37.47	1.60113	54.8134
272	41.76	24.81	37.57	1.60113	46.6059
272.167	41.82	24.81	37.51	1.60113	51.3918
272.333	41.8	24.8	37.55	1.60113	48.8976
272.5	41.71	24.8	37.55	1.60113	57.2381
272.667	41.57	24.8	37.52	1.60113	62.5897
272.833	41.42	24.79	37.52	1.60113	46.1632
273	41.27	24.8	37.67	1.60113	35.2705
273.167	41.11	24.8	37.6	1.60113	43.9902
273.333	40.98	24.81	37.5	1.60113	46.4786
273.5	40.85	24.81	37.54	1.60113	43.8903
273.667	40.73	24.82	37.53	1.60113	43.9236
273.833	40.58	24.83	37.45	1.60113	60.1505
274	40.45	24.83	37.65	1.60113	58.2754
274.167	40.34	24.83	37.62	1.60113	50.9476
274.333	40.22	24.82	37.58	1.60113	57.7865
274.5	40.11	24.83	37.63	1.60113	40.9968
274.667	39.99	24.82	37.56	1.61969	30.5585
274.833	39.87	24.83	37.56	1.60113	58.5894
275	39.74	24.83	37.55	1.6306	73.1047
275.167	39.64	24.82	37.72	1.61751	43.7037
275.333	39.54	24.84	37.74	1.61205	33.4433
275.5	39.47	24.83	37.63	1.63715	53.4129
275.667	39.41	24.83	37.53	1.6306	54.728
275.833	39.4	24.83	37.54	1.63824	57.866
276	39.43	24.83	37.59	1.63824	66.6261
276.167	39.54	24.83	37.46	1.63824	43.912
276.333	39.73	24.83	37.64	1.63824	44.8915
276.5	40.05	24.83	37.53	1.63824	54.7107
276.667	40.4	24.83	37.57	1.63824	42.3365
276.833	40.75	24.84	37.68	1.63824	43.9699
277	41.07	24.85	37.68	1.63824	66.5828
277.167	41.34	24.85	37.7	1.63824	50.2792
277.333	41.49	24.86	37.69	1.63824	31.2167
277.5	41.57	24.86	37.86	1.63824	47.0081
277.667	41.56	24.87	37.83	1.63824	47.8776
277.833	41.49	24.88	37.69	1.63824	62.2454
278	41.35	24.89	37.73	1.63824	47.8226
278.167	41.21	24.89	37.74	1.63824	42.5217
278.333	41.05	24.9	37.64	1.64807	55.6264
278.5	40.9	24.9	37.75	1.67426	38.2349
278.667	40.74	24.9	37.59	1.65352	57.691
278.833	40.61	24.9	37.57	1.64261	60.7263
279	40.47	24.9	37.58	1.6437	44.1869
279.167	40.34	24.89	37.5	1.67535	48.7833
279.333	40.2	24.9	37.54	1.67535	47.6447
279.5	40.05	24.89	37.53	1.67535	59.2159
279.667	39.94	24.88	37.52	1.67535	43.1308
279.833	39.83	24.89	37.47	1.67535	38.9916
280	39.7	24.89	37.4	1.67535	42.7908
280.167	39.6	24.9	37.48	1.67535	51.6334
280.333	39.5	24.9	37.43	1.67535	52.0862
280.5	39.42	24.91	37.45	1.67535	45.7812
280.667	39.41	24.91	37.48	1.67535	41.7781
280.833	39.42	24.91	37.55	1.67535	44.375
281	39.5	24.91	37.37	1.67535	62.9644
281.167	39.61	24.91	37.41	1.67535	52.406
281.333	39.78	24.92	37.37	1.67535	56.3513
281.5	39.98	24.91	37.29	1.67535	55.1577
281.667	40.26	24.9	37.3	1.67535	53.368
281.833	40.55	24.89	37.29	1.67535	48.4968
282	40.87	24.89	37.39	1.67535	44.3345
282.167	41.24	24.89	37.43	1.67535	56.3426
282.333	41.54	24.89	37.4	1.67535	51.535
282.5	41.68	24.88	37.34	1.67535	47.9499
282.667	41.71	24.88	37.51	1.67535	63.805
282.833	41.68	24.88	37.46	1.67535	50.447
283	41.57	24.88	37.46	1.695	27.5275
283.167	41.44	24.89	37.45	1.67535	52.2888
283.333	41.3	24.89	37.45	1.67644	62.2164
283.5	41.16	24.89	37.47	1.70373	37.4407
283.667	41.01	24.91	37.55	1.69718	42.3582
283.833	40.86	24.91	37.61	1.70373	50.1664
284	40.72	24.91	37.52	1.68409	48.342
284.167	40.58	24.92	37.47	1.71246	57.4349
284.333	40.45	24.91	37.55	1.71246	49.0972
284.5	40.33	24.91	37.53	1.71028	53.371
284.667	40.19	24.91	37.51	1.71246	55.2214
284.833	40.05	24.91	37.46	1.71246	38.2697
285	39.92	24.91	37.46	1.71246	46.6869
285.167	39.81	24.92	37.45	1.71246	54.6282
285.333	39.7	24.91	37.45	1.71246	40.0593
285.5	39.59	24.92	37.47	1.71246	44.3996
285.667	39.5	24.92	37.55	1.71246	74.3504
285.833	39.44	24.91	37.61	1.71246	65.4977
286	39.42	24.91	37.52	1.71246	36.0258
286.167	39.45	24.91	37.47	1.71246	48.3521
286.333	39.55	24.91	37.55	1.71246	52.7445
286.5	39.7	24.9	37.53	1.71246	45.7538
286.667	39.88	24.9	37.51	1.71246	55.1215
286.833	40.07	24.9	37.51	1.71246	41.4887

## Sheet: 55
time	Thin	Thout	Tcout	mw	FR
0	39.52	24.92	37.19	1.75066	49.6803
0.166667	39.94	24.92	37.21	1.75066	50.9172
0.333333	41.22	24.93	37.25	1.75066	45.1215
0.5	43.67	24.93	37.3	1.75066	45.1664
0.666667	46.92	24.93	37.25	1.75066	48.4057
0.833333	50.63	24.93	37.29	1.75066	57.3611
1	53.59	24.93	37.24	1.75066	48.1785
1.16667	56.26	24.94	37.29	1.75066	46.998
1.33333	58.31	24.95	37.31	1.75066	55.2995
1.5	59.69	24.94	37.36	1.75066	50.4514
1.66667	60.18	24.94	37.42	1.75066	50.4239
1.83333	60.22	24.94	37.46	1.75066	52.121
2	59.95	24.95	37.59	1.75175	50.0637
2.16667	59.43	24.95	37.74	1.7834	49.5906
2.33333	58.81	24.95	37.94	1.75612	47.2222
2.5	58.18	24.95	38.15	1.78777	49.0582
2.66667	57.49	24.95	38.26	1.78777	53.261
2.83333	56.81	24.96	38.69	1.78777	49.9305
3	56.2	24.95	39.05	1.78777	48.0266
3.16667	55.57	24.96	39.19	1.78777	48.3753
3.33333	54.92	24.96	39.39	1.78777	51.1936
3.5	54.26	24.97	39.72	1.78777	53.6487
3.66667	53.68	24.97	40.14	1.78777	45.3718
3.83333	53.12	24.98	40.47	1.78777	44.3446
4	52.56	24.98	40.76	1.78777	52.9615
4.16667	52.02	24.98	41.01	1.78777	50.8087
4.33333	51.48	24.98	41.4	1.78777	55.1027
4.5	51.03	24.98	41.6	1.78777	53.3102
4.66667	50.66	24.99	41.62	1.78777	51.033
4.83333	50.3	24.98	41.92	1.78777	51.5567
5	49.97	24.98	42.18	1.78777	50.1461
5.16667	49.65	24.97	42.27	1.79759	45.4311
5.33333	49.32	24.97	42.33	1.80414	43.7818
5.5	48.99	24.97	42.54	1.8227	51.1762
5.66667	48.76	24.96	42.51	1.82488	49.5443
5.83333	48.65	24.96	42.48	1.82379	46.5524
6	48.71	24.97	42.73	1.82488	48.8686
6.16667	48.93	24.97	42.89	1.82488	49.7396
6.33333	49.37	24.97	43.05	1.82488	52.9282
6.5	49.84	24.98	42.9	1.82488	56.7636
6.66667	50.34	24.97	43.26	1.82488	48.9366
6.83333	50.81	24.98	43.14	1.82488	49.7772
7	51.3	24.98	43.46	1.82488	52.0573
7.16667	51.77	24.98	43.64	1.82488	48.4013
7.33333	52.27	24.99	43.2	1.82488	46.318
7.5	52.72	24.99	43.49	1.82597	48.2451
7.66667	53.11	24.99	43.47	1.83034	49.579
7.83333	53.27	25	43.63	1.85435	49.1696
8	53.16	25	43.42	1.86199	49.1435
8.16667	52.92	25	43.53	1.86199	52.1846
8.33333	52.6	25.01	43.45	1.86199	56.4988
8.5	52.27	25.01	43.41	1.86199	50.7277
8.66667	51.89	25.01	43.57	1.86199	44.7555
8.83333	51.48	25.01	43.82	1.86199	46.8461
9	51.03	25.01	43.88	1.86199	54.9002
9.16667	50.66	25.01	44.04	1.86199	52.5362
9.33333	50.32	25.02	44.03	1.86199	47.3192
9.5	50	25.01	44.08	1.86199	47.0848
9.66667	49.66	25.02	44.14	1.86199	52.2425
9.83333	49.39	25.01	44.51	1.86417	51.114
10	49.13	25.02	44.32	1.89146	48.3145
10.1667	48.97	25.02	44.13	1.8991	52.5694
10.3333	48.88	25.02	44.37	1.8991	51.8837
10.5	48.87	25.03	44.45	1.8991	47.4378
10.6667	48.96	25.03	44.27	1.8991	48.2581
10.8333	49.17	25.03	44.39	1.8991	54.8409
11	49.43	25.03	44.61	1.8991	48.2161
11.1667	49.91	25.03	44.48	1.8991	48.9135
11.3333	50.47	25.03	44.58	1.8991	55.7784
11.5	50.93	25.03	44.58	1.8991	50.7668
11.6667	51.42	25.03	44.35	1.8991	48.329
11.8333	51.93	25.03	44.23	1.8991	48.4578
12	52.37	25.03	44.28	1.8991	51.0518
12.1667	52.76	25.03	44.08	1.8991	49.2477
12.3333	53.07	25.03	44.05	1.8991	46.59
12.5	53.31	25.02	44.02	1.8991	49.6123
12.6667	53.4	25.02	44.04	1.8991	45.3024
12.8333	53.25	25.01	43.66	1.8991	47.4769
13	52.98	25.01	43.6	1.92748	53.9974
13.1667	52.65	25.01	43.72	1.8991	50.1201
13.3333	52.31	25.01	43.87	1.90128	50.1765
13.5	51.98	25.01	43.84	1.92202	54.8423
13.6667	51.68	25	43.98	1.90455	49.4025
13.8333	51.34	24.99	44.2	1.93621	41.9661
14	50.99	24.98	44.05	1.93621	50.7595
14.1667	50.67	24.99	44.1	1.93621	55.4919
14.3333	50.37	24.98	44.04	1.93621	50.6438
14.5	50.11	24.98	44.09	1.93621	46.603
14.6667	49.85	24.97	44.34	1.93621	50.1143
14.8333	49.61	24.97	44.4	1.93621	51.7491
15	49.39	24.96	44.39	1.93621	48.5474
15.1667	49.23	24.96	44.39	1.93621	48.5344
15.3333	49.14	24.95	44.66	1.93621	49.864
15.5	49.12	24.94	44.39	1.93621	52.6056
15.6667	49.16	24.94	44.32	1.93621	50.3313
15.8333	49.29	24.93	44.46	1.93621	50.0087
16	49.49	24.93	44.73	1.93621	49.7584
16.1667	49.79	24.93	44.51	1.94603	48.75
16.3333	50.25	24.92	44.49	1.95585	48.4925
16.5	50.82	24.92	44.47	1.94494	50.7465
16.6667	51.33	24.92	44.54	1.97331	59.43
16.8333	51.72	24.91	44.35	1.97331	51.8113
17	51.94	24.91	44.3	1.97331	42.5391
17.1667	52.18	24.91	44.48	1.97331	48.0512
17.3333	52.33	24.9	44.53	1.97331	48.303
17.5	52.29	24.9	44.32	1.97331	51.5437
17.6667	52.12	24.89	44.16	1.97331	53.7645
17.8333	51.92	24.89	44.24	1.97331	50.434
18	51.7	24.88	44.1	1.97331	49.5558
18.1667	51.44	24.87	43.84	1.97331	47.2208
18.3333	51.16	24.87	44.07	1.97331	48.4346
18.5	50.88	24.87	44.25	1.97331	53.1236
18.6667	50.61	24.86	44.18	1.97331	52.7373
18.8333	50.36	24.85	44.2	1.97331	52.0935
19	50.12	24.85	44.22	1.97331	49.2202
19.1667	49.88	24.84	44.32	1.99296	46.0315
19.3333	49.65	24.83	44.37	1.97331	46.0446
19.5	49.41	24.81	44.17	2.00169	56.4771
19.6667	49.24	24.81	44.45	2.00933	52.6591
19.8333	49.13	24.81	44.38	2.01152	45.4688
20	49.08	24.79	44.33	2.01152	49.4546
20.1667	49.11	24.79	44.24	2.00933	50.0926
20.3333	49.19	24.79	44.54	2.01152	47.9818
20.5	49.43	24.78	44.43	2.01152	49.2361
20.6667	49.82	24.77	44.5	2.01152	52.1267
20.8333	50.28	24.76	44.48	2.01152	52.7416
21	50.69	24.77	44.39	2.01152	49.4184
21.1667	51.13	24.76	44.12	2.01152	49.2737
21.3333	51.56	24.77	44.26	2.01152	53.8903
21.5	51.95	24.77	44.43	2.01152	50.5946
21.6667	52.21	24.76	44.53	2.01152	46.6913
21.8333	52.34	24.76	44.39	2.01152	47.2193
22	52.41	24.75	44.21	2.03989	52.6302
22.1667	52.3	24.75	44.36	2.03989	52.0312
22.3333	52.1	24.75	44.16	2.03444	47.1774
22.5	51.85	24.75	44.18	2.04644	51.3383
22.6667	51.59	24.75	44.5	2.04535	49.8597
22.8333	51.33	24.74	44.42	2.04862	49.2636
23	51.03	24.73	44.45	2.04862	49.7859
23.1667	50.77	24.72	44.36	2.04862	47.7879
23.3333	50.49	24.72	44.51	2.04862	52.8067
23.5	50.24	24.73	44.54	2.04862	52.5897
23.6667	50.02	24.72	44.43	2.04862	48.9945
23.8333	49.8	24.72	44.42	2.04862	49.6701
24	49.57	24.72	44.23	2.04862	49.7512
24.1667	49.36	24.71	44.58	2.04862	49.634
24.3333	49.17	24.71	44.7	2.04862	49.5776
24.5	49.06	24.7	44.42	2.04862	51.8085
24.6667	49.04	24.7	44.45	2.04862	52.2164
24.8333	49.12	24.69	44.61	2.05081	49.4849
25	49.29	24.68	44.58	2.08573	47.1123
25.1667	49.53	24.68	44.5	2.08573	46.8417
25.3333	49.87	24.67	44.61	2.08573	47.9731
25.5	50.34	24.67	44.37	2.08573	50.8883
25.6667	50.86	24.66	44.51	2.08573	52.7995
25.8333	51.38	24.65	44.64	2.08573	49.6774
26	51.81	24.65	44.61	2.08573	53.0252
26.1667	52.1	24.65	44.71	2.08573	54.2824
26.3333	52.3	24.64	44.75	2.08573	52.0023
26.5	52.41	24.64	44.84	2.08573	45.7075
26.6667	52.38	24.65	44.77	2.08573	47.377
26.8333	52.22	24.64	44.82	2.10865	48.5547
27	51.98	24.63	44.98	2.12284	50.5151
27.1667	51.73	24.64	44.73	2.12284	51.3599
27.3333	51.45	24.64	44.7	2.12284	47.3047
27.5	51.19	24.65	44.68	2.12284	49.5501
27.6667	50.92	24.64	45.04	2.12284	50.8825
27.8333	50.63	24.65	45.06	2.12284	49.5645
28	50.34	24.65	44.9	2.12284	51.0807
28.1667	50.06	24.65	44.78	2.12284	48.9034
28.3333	49.79	24.64	44.58	2.12284	50.6684
28.5	49.54	24.64	44.44	2.12284	54.1189
28.6667	49.31	24.65	44.97	2.12284	43.3912
28.8333	49.13	24.65	44.83	2.12284	48.8281
29	49.05	24.65	44.58	2.12393	55.7769
29.1667	49.07	24.63	44.62	2.12284	47.3799
29.3333	49.16	24.63	44.74	2.15558	46.1965
29.5	49.34	24.62	44.73	2.12721	58.1568
29.6667	49.52	24.61	44.99	2.15231	58.7601
29.8333	49.71	24.6	44.86	2.15995	46.5336
30	50.01	24.6	44.9	2.15995	45.774
30.1667	50.38	24.59	44.97	2.15995	47.8544
30.3333	50.86	24.55	44.62	2.15995	53.0107
30.5	51.34	24.54	44.69	2.15995	50.978
30.6667	51.81	24.54	44.87	2.15995	47.8125
30.8333	52.18	24.54	44.63	2.15995	49.7294
31	52.42	24.52	44.27	2.15995	51.3961
31.1667	52.56	24.51	44.29	2.15995	50.9505
31.3333	52.53	24.52	44.13	2.15995	48.0353
31.5	52.38	24.53	44.36	2.15995	50.1953
31.6667	52.19	24.53	44.39	2.15995	51.1979
31.8333	51.94	24.55	44.27	2.15995	50.1548
32	51.66	24.53	44.26	2.15995	47.0616
32.1667	51.4	24.51	44.24	2.15995	48.4288
32.3333	51.14	24.49	44.25	2.15995	48.5474
32.5	50.84	24.48	43.97	2.15995	50.8782
32.6667	50.59	24.46	44.25	2.16432	54.9986
32.8333	50.35	24.45	44.31	2.18287	47.7445
33	50.11	24.43	44.15	2.19706	45.9534
33.1667	49.86	24.42	44.28	2.19051	51.156
33.3333	49.63	24.41	44.39	2.19706	54.0857
33.5	49.45	24.42	44.36	2.19706	54.1623
33.6667	49.32	24.42	44.68	2.19706	49.1102
33.8333	49.21	24.43	44.7	2.19706	46.9271
34	49.13	24.42	44.64	2.19706	48.5778
34.1667	49.14	24.43	44.61	2.19706	49.7309
34.3333	49.29	24.43	44.57	2.19706	49.932
34.5	49.53	24.44	44.55	2.19706	48.3999
34.6667	49.89	24.44	44.43	2.19706	50.3212
34.8333	50.28	24.45	44.31	2.19706	53.3507
35	50.68	24.45	44.63	2.19706	52.8704
35.1667	51.09	24.46	44.7	2.19706	48.9786
35.3333	51.42	24.46	44.64	2.19815	44.7034
35.5	51.77	24.46	44.67	2.21998	48.0353
35.6667	52.05	24.46	44.6	2.23417	56.6218
35.8333	52.16	24.46	44.65	2.23417	50.2257
36	52.12	24.47	44.64	2.23417	45.3024
36.1667	51.98	24.47	44.57	2.23417	48.5981
36.3333	51.76	24.46	44.71	2.23417	50.4948
36.5	51.49	24.47	44.67	2.23417	54.5182
36.6667	51.24	24.48	45.03	2.25272	50.6973
36.8333	51.02	24.49	44.74	2.25272	48.4881
37	50.79	24.5	44.82	2.26909	50.1374
37.1667	50.57	24.5	44.73	2.27128	48.7587
37.3333	50.29	24.52	44.77	2.27128	47.9919
37.5	50.05	24.53	45.04	2.27128	49.6152
37.6667	49.82	24.53	45.02	2.27128	49.9089
37.8333	49.59	24.54	45.21	2.27128	48.1438
38	49.38	24.54	45.02	2.27128	54.1652
38.1667	49.2	24.54	45.21	2.27128	53.8571
38.3333	49.07	24.55	45.1	2.27128	45.2503
38.5	49.01	24.56	45.09	2.30948	46.4685
38.6667	49.01	24.57	45.17	2.30948	52.1123
38.8333	49.12	24.58	44.98	2.30948	48.0773
39	49.35	24.58	44.94	2.30948	51.1285
39.1667	49.62	24.59	45.2	2.30948	57.8385
39.3333	49.92	24.6	45.15	2.30948	49.6615
39.5	50.26	24.59	45.25	2.30948	45.693
39.6667	50.72	24.6	45.05	2.30948	46.7216
39.8333	51.22	24.6	44.84	2.30948	52.7995
40	51.68	24.6	45.18	2.30948	49.2795
40.1667	52.1	24.61	45.14	2.30948	47.0298
40.3333	52.43	24.61	45.13	2.30948	52.6794
40.5	52.57	24.61	45	2.31166	50.5671
40.6667	52.44	24.62	45.04	2.34659	47.5911
40.8333	52.25	24.63	44.97	2.34659	49.9696
41	52	24.63	45.01	2.34659	49.7989
41.1667	51.69	24.64	45.17	2.34659	48.2957
41.3333	51.37	24.63	45.33	2.34659	50.7306
41.5	51.07	24.65	45.23	2.34659	52.5492
41.6667	50.8	24.65	44.92	2.34659	48.4259
41.8333	50.52	24.66	44.84	2.34659	46.7766
42	50.25	24.67	44.97	2.34659	50.9896
42.1667	49.98	24.68	45.23	2.34659	49.349
42.3333	49.73	24.69	45.26	2.34659	52.8226
42.5	49.52	24.69	45.2	2.34659	55.6973
42.6667	49.32	24.69	45.29	2.34659	47.2381
42.8333	49.15	24.68	45.16	2.35095	47.0544
43	49.04	24.68	45.14	2.36623	54.2318
43.1667	49.03	24.67	45.47	2.38369	51.2399
43.3333	49.1	24.66	45.52	2.38369	49.6166
43.5	49.21	24.66	45.2	2.38369	45.787
43.6667	49.47	24.66	45.22	2.38369	43.0512
43.8333	49.97	24.67	45.29	2.38369	49.9783
44	50.73	24.68	45.43	2.38369	53.2523
44.1667	51.47	24.69	45.52	2.38369	57.2222
44.3333	52	24.7	45.64	2.38369	54.1551
44.5	52.3	24.71	45.77	2.4208	47.3438
44.6667	52.49	24.71	45.75	2.4208	47.5145
44.8333	52.59	24.73	45.53	2.4208	49.2072
45	52.64	24.75	45.22	2.4208	47.3929
45.1667	52.49	24.76	45.34	2.4208	45.651
45.3333	52.26	24.76	45.63	2.4208	54.4575
45.5	51.99	24.78	45.51	2.4208	53.7066
45.6667	51.69	24.78	45.49	2.4208	49.4444
45.8333	51.42	24.79	45.55	2.4208	52.5014
46	51.16	24.8	45.58	2.42517	51.9474
46.1667	50.91	24.81	45.59	2.42299	47.8414
46.3333	50.62	24.81	45.81	2.45791	46.1777
46.5	50.36	24.81	45.87	2.45791	51.8996
46.6667	50.1	24.81	45.7	2.45791	51.2775
46.8333	49.85	24.81	45.64	2.45791	49.1609
47	49.62	24.83	45.74	2.45791	49.2274
47.1667	49.38	24.83	45.95	2.45791	47.8747
47.3333	49.2	24.85	45.69	2.45791	47.4537
47.5	49.08	24.84	45.69	2.45791	50.2488
47.6667	49.09	24.84	45.78	2.45791	53.2147
47.8333	49.15	24.85	45.71	2.45791	50.2214
48	49.3	24.85	45.59	2.45791	53.8498
48.1667	49.47	24.85	45.76	2.46009	51.4395
48.3333	49.73	24.85	45.56	2.459	49.7049
48.5	50.04	24.86	45.58	2.47865	49.2159
48.6667	50.44	24.87	45.47	2.45791	43.2306
48.8333	51.02	24.87	45.64	2.46555	53.0179
49	51.52	24.86	45.73	2.49502	53.6994
49.1667	51.92	24.87	45.83	2.49502	46.2529
49.3333	52.19	24.87	45.46	2.49502	53.2422
49.5	52.36	24.87	45.32	2.49502	51.5929
49.6667	52.36	24.88	45.17	2.49502	49.5819
49.8333	52.25	24.87	45.37	2.49502	48.7876
50	52.06	24.88	45.47	2.49502	49.0379
50.1667	51.83	24.88	45.4	2.49502	50.3212
50.3333	51.57	24.87	45.28	2.49502	47.908
50.5	51.29	24.87	45.28	2.49502	50.9607
50.6667	51.05	24.85	45.46	2.49502	52.9601
50.8333	50.8	24.85	45.48	2.49502	53.9149
51	50.59	24.85	45.4	2.49502	52.9847
51.1667	50.39	24.84	45.27	2.49502	44.6224
51.3333	50.18	24.84	45.35	2.4983	44.09
51.5	49.98	24.84	45.3	2.49502	50.7422
51.6667	49.75	24.84	45.47	2.50266	52.1166
51.8333	49.56	24.85	45.58	2.53213	50.4586
52	49.39	24.85	45.33	2.53213	51.9864
52.1667	49.27	24.86	45.62	2.53213	53.1727
52.3333	49.19	24.87	45.69	2.53213	49.3837
52.5	49.15	24.87	45.46	2.53213	45.706
52.6667	49.2	24.87	45.31	2.53213	46.9502
52.8333	49.42	24.89	45.25	2.53213	50.7306
53	49.77	24.91	45.3	2.53213	52.8255
53.1667	50.14	24.91	45.46	2.53213	54.2593
53.3333	50.46	24.92	45.49	2.53213	51.8056
53.5	50.81	24.92	45.36	2.53213	47.2468
53.6667	51.18	24.91	45.49	2.53649	47.6317
53.8333	51.52	24.92	45.25	2.5354	46.6898
54	51.8	24.92	45.22	2.56706	56.4468
54.1667	51.98	24.92	45.44	2.56924	54.8597
54.3333	52.05	24.92	45.34	2.56924	44.009
54.5	51.96	24.92	45.21	2.56924	45.1085
54.6667	51.83	24.92	45.25	2.56924	49.9465
54.8333	51.65	24.92	45.38	2.56924	51.5509
55	51.44	24.93	45.55	2.56924	49.5761
55.1667	51.2	24.93	45.2	2.56924	53.6719
55.3333	50.97	24.94	45.25	2.56924	51.5784
55.5	50.75	24.94	45.47	2.56924	43.2509
55.6667	50.52	24.95	45.27	2.57688	48.669
55.8333	50.28	24.96	45.08	2.58998	49.8004
56	50.04	24.97	45.49	2.58779	49.6861
56.1667	49.82	24.97	45.52	2.60744	51.1068
56.3333	49.62	24.98	45.22	2.60744	51.0402
56.5	49.42	25	45.21	2.60744	57.7619
56.6667	49.28	25	45.36	2.60744	49.2535
56.8333	49.16	25	45.28	2.60744	44.6687
57	49.08	24.99	45.19	2.60744	51.1892
57.1667	49.1	25	45.14	2.60744	50.8854
57.3333	49.21	24.98	45.16	2.60744	44.6629
57.5	49.51	24.98	45.12	2.60744	45.5339
57.6667	49.94	24.98	45.36	2.60744	50.2315
57.8333	50.47	24.97	45.32	2.60744	51.9169
58	50.97	24.97	45.05	2.60744	56.7231
58.1667	51.33	24.97	45.13	2.63582	53.3637
58.3333	51.62	24.97	45.52	2.64346	50.3544
58.5	51.88	24.98	45.27	2.64455	52.8125
58.6667	52.04	24.97	45.1	2.64455	51.1169
58.8333	52.06	24.98	45.32	2.64455	46.6884
59	51.96	24.99	45.12	2.64455	47.6808
59.1667	51.84	25	45.29	2.64455	46.888
59.3333	51.67	25	45.1	2.64455	47.0501
59.5	51.46	25	45.2	2.64455	51.5827
59.6667	51.23	25.01	45.42	2.64455	48.9381
59.8333	51	25.01	45.32	2.64564	54.1869
60	50.78	25.01	45.46	2.68166	51.9705
60.1667	50.56	25.02	45.21	2.68166	45.6887
60.3333	50.31	25.04	45.15	2.68166	51.5379
60.5	50.1	25.04	45.24	2.68166	49.9479
60.6667	49.87	25.05	45.36	2.68166	48.5822
60.8333	49.66	25.05	45.29	2.68166	51.862
61	49.47	25.06	45.15	2.68166	48.3044
61.1667	49.29	25.07	44.95	2.68166	47.4566
61.3333	49.17	25.07	45.25	2.68166	54.9928
61.5	49.1	25.06	45.26	2.68166	51.7549
61.6667	49.14	25.06	45.2	2.68166	45.1751
61.8333	49.27	25.05	45.18	2.68166	52.3351
62	49.46	25.04	45.27	2.68166	55.9766
62.1667	49.69	25.05	45.24	2.68166	47.7286
62.3333	49.97	25.04	45.07	2.68166	46.48
62.5	50.29	25.04	45.1	2.71658	47.4494
62.6667	50.73	25.04	44.94	2.68384	49.1623
62.8333	51.24	25.04	45.05	2.71222	50.6901
63	51.77	25.05	45.03	2.71876	47.7821
63.1667	52.16	25.06	44.89	2.71876	53.7109
63.3333	52.34	25.06	45.18	2.71876	52.1224
63.5	52.42	25.06	45.19	2.71876	50.3819
63.6667	52.32	25.06	45.07	2.71876	50.7017
63.8333	52.19	25.06	45.12	2.71876	47.6389
64	51.97	25.06	44.94	2.71876	51.4034
64.1667	51.7	25.06	44.95	2.71876	51.4236
64.3333	51.41	25.07	45.35	2.71876	49.0032
64.5	51.17	25.07	45.32	2.71876	47.4855
64.6667	50.93	25.06	45.38	2.7395	50.0593
64.8333	50.69	25.07	45.29	2.72641	52.6996
65	50.45	25.08	45.2	2.75587	49.5139
65.1667	50.23	25.08	45.24	2.75587	48.0599
65.3333	50.01	25.1	45.24	2.75587	54.2853
65.5	49.81	25.11	45.63	2.75587	50.7595
65.6667	49.62	25.1	45.52	2.75587	47.7706
65.8333	49.43	25.12	45.74	2.75587	51.1473
66	49.27	25.12	45.61	2.75587	47.2902
66.1667	49.15	25.13	45.52	2.7646	52.0327
66.3333	49.11	25.14	45.53	2.79298	51.1458
66.5	49.14	25.14	45.55	2.79298	45.8695
66.6667	49.26	25.17	45.6	2.79298	51.7708
66.8333	49.45	25.18	45.52	2.79298	49.6586
67	49.76	25.18	45.32	2.79298	49.4531
67.1667	50.14	25.19	45.35	2.79298	55.0304
67.3333	50.54	25.19	45.53	2.79298	50.748
67.5	50.97	25.2	45.43	2.79298	48.3435
67.6667	51.35	25.19	45.56	2.79298	50.8001
67.8333	51.7	25.18	45.29	2.79298	46.7491
68	51.98	25.16	45.25	2.79298	50.0463
68.1667	52.17	25.17	45.51	2.79298	49.8466
68.3333	52.23	25.17	45.49	2.79407	47.1499
68.5	52.12	25.18	45.18	2.79407	53.1887
68.6667	51.92	25.17	45.37	2.8159	54.4705
68.8333	51.67	25.18	45.5	2.82354	46.8287
69	51.43	25.19	45.18	2.83009	49.184
69.1667	51.19	25.2	45.48	2.83009	50.6713
69.3333	50.93	25.2	45.59	2.83009	48.2914
69.5	50.69	25.2	45.72	2.83009	51.5061
69.6667	50.47	25.2	45.48	2.83009	49.1508
69.8333	50.24	25.22	45.71	2.83009	47.2946
70	50.02	25.22	45.53	2.83009	47.8183
70.1667	49.79	25.23	45.76	2.83882	51.9517
70.3333	49.58	25.23	45.7	2.86829	54.0336
70.5	49.4	25.24	45.83	2.86829	50.9563
70.6667	49.23	25.25	45.87	2.86829	48.6675
70.8333	49.14	25.26	45.91	2.86829	49.1131
71	49.09	25.26	45.9	2.86829	46.1834
71.1667	49.11	25.28	45.7	2.86829	50.91
71.3333	49.25	25.29	45.79	2.86829	55.1751
71.5	49.5	25.31	45.68	2.86829	47.6577
71.6667	49.83	25.32	45.49	2.86829	51.3903
71.8333	50.17	25.32	45.67	2.86829	49.116
72	50.57	25.32	45.73	2.86829	43.4997
72.1667	51.09	25.31	45.65	2.86829	51.0561
72.3333	51.65	25.29	45.43	2.86829	56.0851
72.5	52.06	25.28	45.44	2.86829	52.9297
72.6667	52.31	25.28	45.68	2.86938	49.9277
72.8333	52.44	25.27	45.64	2.87702	46.6305
73	52.41	25.25	45.46	2.87593	46.3643
73.1667	52.24	25.24	45.35	2.9054	53.2263
73.3333	52.02	25.24	45.59	2.9054	52.8284
73.5	51.77	25.24	45.5	2.9054	47.6461
73.6667	51.52	25.24	45.5	2.9054	46.8982
73.8333	51.24	25.24	45.8	2.9054	46.2818
74	50.99	25.24	45.47	2.9054	46.4308
74.1667	50.72	25.24	45.51	2.9054	56.3542
74.3333	50.48	25.25	45.76	2.9054	58.2552
74.5	50.28	25.26	45.97	2.91522	48.2812
74.6667	50.09	25.27	45.77	2.90758	45.8304
74.8333	49.89	25.27	45.75	2.91086	46.9893
75	49.69	25.28	45.88	2.94251	46.4916
75.1667	49.5	25.29	45.83	2.94251	52.7749
75.3333	49.36	25.3	45.96	2.94251	50.7827
75.5	49.28	25.31	45.93	2.94251	49.077
