# Supplementary material for: Developing and validating a dynamic model of water production by direct-contact membrane distillation
Source: PLoS One. 2020 Mar 24;15(3):e0230207. doi: 10.1371/journal.pone.0230207 (PMC7092998; doi:10.1371/journal.pone.0230207)
Supplement: S3 Data — (XLSX) [file pone.0230207.s004.xlsx]

## Sheet: 50
time	Thin	Thout	Tcout	Tcin	mw	FR
0	17.78	18.45	19.56	17.96	0	0
0.166667	17.78	18.45	19.57	17.96	0	5.86516
0.333333	17.78	18.45	19.57	17.95	0	6.22541
0.5	17.78	18.45	19.55	17.96	0	0.714699
0.666667	17.77	18.44	19.56	17.95	0	5.21267
0.833333	17.77	18.45	19.56	17.95	0	8.64294
1	17.77	18.45	19.56	17.95	0	4.11892
1.16667	17.77	18.45	19.55	17.95	0	1.25579
1.33333	17.77	18.45	19.56	17.95	0	1.24132
1.5	17.76	18.45	19.55	17.95	0	0.685764
1.66667	17.77	18.45	19.55	17.95	0	1.26157
1.83333	17.76	18.45	19.55	17.95	0	2.07031
2	17.76	18.46	19.55	17.94	0	1.54369
2.16667	17.76	18.47	19.55	17.93	0	2.94415
2.33333	17.76	18.47	19.54	17.94	0	2.95718
2.5	17.76	18.47	19.55	17.95	0	1.26447
2.66667	17.76	18.48	19.55	17.94	0	1.20515
2.83333	17.76	18.48	19.54	17.95	0	0.688657
3	17.76	18.49	19.55	17.94	0	2.16001
3.16667	17.76	18.49	19.55	17.94	0	2.17593
3.33333	17.76	18.5	19.55	17.94	0	1.54225
3.5	17.76	18.5	19.55	17.94	0	1.55237
3.66667	17.76	18.51	19.55	17.94	0	3.69502
3.83333	17.88	19.65	19.55	17.93	0	59.4517
4	19.11	20.74	19.55	17.92	0	111.984
4.16667	22.19	20.85	22.19	17.91	0	90.9925
4.33333	25.64	20.78	23.5	17.92	0	79.048
4.5	28.81	20.74	24.18	18.01	0	102.512
4.66667	31.67	20.72	24.85	18.19	0	108.559
4.83333	34.55	20.72	25.46	18.36	0	100.127
5	37.34	20.71	26.36	18.45	0	106.924
5.16667	39.66	20.69	27.39	18.49	0	101.924
5.33333	41.78	20.68	28.38	18.49	0	100.275
5.5	44.04	20.67	29.56	18.5	0	98.9453
5.66667	46.23	20.66	30.41	18.51	0	102.475
5.83333	48.09	20.63	31.51	18.55	0	98.6704
6	49.41	20.63	32.26	18.62	0	87.1152
6.16667	50.13	20.61	33.02	18.72	0	103.587
6.33333	50.32	20.59	33.65	18.83	0	104.624
6.5	50	20.58	34.14	18.93	0	99.5385
6.66667	49.39	20.57	34.62	19.02	0	109.87
6.83333	48.72	20.55	34.97	19.1	0	104.476
7	48.25	20.55	35.47	19.17	0	89.4401
7.16667	48.04	20.53	35.88	19.24	0	99.1623
7.33333	48.33	20.53	36.15	19.33	0	103.229
7.5	48.92	20.51	36.43	19.41	0	95.5802
7.66667	49.82	20.49	36.8	19.48	0	91.5191
7.83333	50.76	20.48	37.2	19.57	0	99.1016
8	51.49	20.47	37.65	19.66	0	105.338
8.16667	51.81	20.47	38.08	19.74	0	100.841
8.33333	51.85	20.46	38.45	19.8	0	97.6461
8.5	51.56	20.45	38.7	19.86	0	92.0414
8.66667	51.1	20.44	38.92	19.94	0	105.388
8.83333	50.53	20.42	39.17	20.01	0	113.032
9	49.96	20.42	39.31	20.06	0	101.907
9.16667	49.6	20.42	39.53	20.09	0	98.5113
9.33333	49.47	20.41	39.7	20.12	0	99.3475
9.5	49.53	20.4	39.81	20.15	0	97.2454
9.66667	49.78	20.39	39.98	20.19	0	99.8293
9.83333	50.19	20.4	40.18	20.23	0	96.1719
10	50.74	20.38	40.42	20.27	0	98.3044
10.1667	51.14	20.36	40.47	20.32	0	102.933
10.3333	51.35	20.36	40.68	20.37	0	102.264
10.5	51.29	20.36	40.73	20.42	0	98.3623
10.6667	51.03	20.36	40.77	20.47	0	102.77
10.8333	50.63	20.36	40.85	20.51	0	101.497
11	50.2	20.37	40.96	20.55	0	95.5903
11.1667	49.79	20.37	41.08	20.58	0	109.513
11.3333	49.54	20.37	41.15	20.6	0	107.724
11.5	49.48	20.37	41.41	20.64	0	87.662
11.6667	49.57	20.37	41.54	20.67	0	93.7731
11.8333	49.86	20.36	41.65	20.71	0	115.723
12	50.28	20.37	41.76	20.77	0	97.0081
12.1667	50.67	20.37	41.75	20.8	0	91.0749
12.3333	51	20.36	41.8	20.84	0	102.092
12.5	51.18	20.37	41.91	20.88	0	97.2222
12.6667	51.13	20.36	41.97	20.93	0	105.347
12.8333	50.86	20.38	41.96	20.96	0	104.31
13	50.46	20.38	41.96	20.99	0	90.2474
13.1667	50.03	20.37	41.97	21.01	0	86.8099
13.3333	49.6	20.37	41.83	21.06	0	100.34
13.5	49.33	20.37	41.89	21.13	0	112.821
13.6667	49.23	20.38	41.79	21.19	0	108.26
13.8333	49.3	20.38	41.89	21.22	0	86.1068
14	49.49	20.38	41.94	21.23	0	91.5263
14.1667	49.8	20.38	42.02	21.26	0	103.031
14.3333	50.22	20.39	42	21.3	0	104.494
14.5	50.63	20.39	42.18	21.34	0	110.11
14.6667	50.9	20.39	42.15	21.36	0	95.8362
14.8333	51.02	20.39	42.18	21.38	0	91.739
15	50.96	20.4	42.25	21.41	0	104.662
15.1667	50.69	20.4	42.31	21.45	0	104.214
15.3333	50.32	20.41	42.41	21.47	0	90.5975
15.5	49.91	20.41	42.42	21.48	0	101.487
15.6667	49.55	20.41	42.54	21.52	0	107.031
15.8333	49.31	20.42	42.53	21.54	0	100.735
16	49.25	20.43	42.54	21.56	0	101.143
16.1667	49.37	20.43	42.4	21.56	0	98.8035
16.3333	49.67	20.43	42.45	21.57	0	102.799
16.5	50.04	20.44	42.54	21.57	0	99.7946
16.6667	50.37	20.45	42.5	21.57	0	98.9829
16.8333	50.59	20.45	42.66	21.59	0	104.171
17	50.73	20.46	42.73	21.6	0	100.888
17.1667	50.74	20.46	42.82	21.6	0	91.9488
17.3333	50.64	20.47	42.86	21.61	0	88.1713
17.5	50.42	20.48	42.89	21.64	0	106.097
17.6667	50.12	20.48	42.97	21.67	0	105.904
17.8333	49.85	20.49	42.92	21.69	0	100.969
18	49.62	20.5	42.93	21.69	0	99.7294
18.1667	49.47	20.5	43.02	21.69	0	96.5177
18.3333	49.45	20.51	43.11	21.69	0	100.856
18.5	49.55	20.52	43.1	21.69	0	107.004
18.6667	49.71	20.52	43.02	21.69	0	102.578
18.8333	49.95	20.53	43.16	21.69	0	81.1213
19	50.26	20.54	43.23	21.7	0	99.6383
19.1667	50.48	20.55	43.14	21.72	0	117.001
19.3333	50.57	20.55	43.27	21.74	0	93.9482
19.5	50.53	20.56	43.17	21.74	0	100.285
19.6667	50.36	20.57	43.15	21.76	0	100.99
19.8333	50.11	20.58	43.22	21.76	0	95.0434
20	49.84	20.58	43.37	21.77	0	101.756
20.1667	49.66	20.59	43.07	21.77	0	94.4343
20.3333	49.56	20.6	43.07	21.78	0	104.397
20.5	49.57	20.61	43.22	21.8	0	113.035
20.6667	49.67	20.61	43.19	21.81	0	95.9317
20.8333	49.85	20.63	43.36	21.8	0	96.8953
21	50.08	20.63	43.04	21.81	0	99.8148
21.1667	50.28	20.64	43.13	21.81	0	99.2824
21.3333	50.41	20.65	43.17	21.82	0	108.073
21.5	50.47	20.66	43.37	21.84	0	102.598
21.6667	50.41	20.67	43.43	21.83	0	99.1768
21.8333	50.33	20.67	43.61	21.82	0	96.6044
22	50.25	20.68	43.51	21.82	0	92.7561
22.1667	50.15	20.68	43.6	21.83	0	101.68
22.3333	50.05	20.7	43.53	21.85	0	109.028
22.5	49.96	20.7	43.62	21.85	0.00218287	100.299
22.6667	49.88	20.71	43.78	21.85	0.0141887	99.8582
22.8333	49.84	20.72	43.6	21.84	0.00436574	98.4259
23	49.83	20.72	43.86	21.83	0.0229201	90.7219
23.1667	49.82	20.73	43.76	21.83	0.0218287	101.019
23.3333	49.85	20.74	43.82	21.85	0.0185544	108.871
23.5	49.92	20.74	44	21.86	0.0229201	102.756
23.6667	50.04	20.75	43.8	21.86	0.0371088	92.0414
23.8333	50.2	20.76	44.06	21.84	0.0371088	96.5885
24	50.31	20.77	44.1	21.84	0.0371088	107.966
24.1667	50.35	20.78	44.08	21.85	0.0371088	96.6175
24.3333	50.26	20.78	43.87	21.85	0.0371088	102.613
24.5	50.1	20.79	43.69	21.86	0.0371088	98.112
24.6667	49.9	20.8	43.61	21.87	0.0371088	96.3628
24.8333	49.72	20.81	43.54	21.87	0.0371088	99.7685
25	49.6	20.82	43.82	21.87	0.0371088	99.6976
25.1667	49.55	20.82	43.64	21.87	0.0371088	101
25.3333	49.55	20.83	43.71	21.88	0.0371088	93.0874
25.5	49.64	20.84	43.84	21.89	0.0371088	99.6658
25.6667	49.85	20.84	43.66	21.91	0.0392917	105.352
25.8333	50.2	20.85	43.8	21.92	0.0371088	99.4097
26	50.54	20.86	43.85	21.94	0.0654861	101.361
26.1667	50.73	20.86	43.89	21.94	0.0414745	96.2804
26.3333	50.71	20.87	43.75	21.94	0.0403831	103.817
26.5	50.54	20.89	43.79	21.95	0.0742176	105.514
26.6667	50.26	20.89	43.92	21.94	0.0742176	100.991
26.8333	49.96	20.9	43.84	21.93	0.0742176	101.154
27	49.7	20.9	43.78	21.93	0.0742176	98.4693
27.1667	49.57	20.91	44.03	21.93	0.0742176	93.3232
27.3333	49.55	20.92	44.06	21.93	0.0742176	97.1803
27.5	49.66	20.93	43.91	21.94	0.0742176	112.286
27.6667	49.86	20.93	44.01	21.96	0.0742176	100.909
27.8333	50.08	20.94	44.02	21.96	0.0742176	101.534
28	50.28	20.94	43.99	21.95	0.0742176	103.397
28.1667	50.43	20.95	44	21.94	0.0742176	92.5998
28.3333	50.46	20.96	44.02	21.93	0.0742176	94.9494
28.5	50.38	20.97	44.13	21.94	0.075309	100.495
28.6667	50.22	20.97	43.9	21.95	0.092772	106.91
28.8333	50.01	20.98	44.02	21.96	0.111326	97.4421
29	49.82	20.98	44.02	21.96	0.111326	92.1947
29.1667	49.67	20.99	43.92	21.97	0.111326	98.0744
29.3333	49.57	21	43.82	21.98	0.111326	100.838
29.5	49.57	21.01	43.56	21.99	0.111326	109.492
29.6667	49.71	21.02	43.53	22	0.111326	100.657
29.8333	49.9	21.02	43.46	21.98	0.111326	92.5333
30	50.07	21.04	43.24	21.98	0.111326	96.8924
30.1667	50.21	21.04	43.32	21.99	0.111326	100.715
30.3333	50.26	21.05	43.31	22	0.111326	102.389
30.5	50.25	21.07	43.4	22	0.112418	93.5619
30.6667	50.23	21.07	43.22	22.02	0.127698	102.891
30.8333	50.18	21.07	43.41	22.04	0.140795	94.9754
31	50.11	21.08	43.39	22.05	0.148435	92.3235
31.1667	50.02	21.08	43.26	22.06	0.148435	113.764
31.3333	49.94	21.1	43.14	22.07	0.134246	101.037
31.5	49.85	21.1	42.96	22.07	0.148435	106.435
31.6667	49.79	21.11	43.03	22.08	0.148435	107.19
31.8333	49.8	21.11	42.85	22.06	0.148435	92.746
32	49.88	21.12	43.06	22.05	0.148435	89.7598
32.1667	49.99	21.13	43.1	22.05	0.148435	101.714
32.3333	50.13	21.14	42.98	22.07	0.148435	106.453
32.5	50.27	21.14	43.1	22.07	0.148435	91.2544
32.6667	50.36	21.15	43.14	22.09	0.15935	99.3374
32.8333	50.39	21.16	42.99	22.1	0.152801	106.913
33	50.33	21.16	43.06	22.1	0.185544	101.528
33.1667	50.19	21.17	43.11	22.09	0.185544	96.5061
33.3333	50.01	21.18	43.03	22.1	0.185544	103.401
33.5	49.82	21.18	43.35	22.09	0.185544	99.809
33.6667	49.7	21.18	43.42	22.09	0.185544	91.2109
33.8333	49.64	21.2	43.6	22.09	0.185544	102.868
34	49.64	21.2	43.67	22.1	0.185544	107.109
34.1667	49.73	21.21	43.51	22.11	0.185544	101.369
34.3333	49.9	21.21	43.77	22.1	0.195367	105.508
34.5	50.05	21.22	43.65	22.1	0.222653	110.557
34.6667	50.19	21.24	43.8	22.1	0.222653	93.3348
34.8333	50.26	21.24	43.87	22.08	0.222653	93.1843
35	50.26	21.23	43.8	22.07	0.222653	98.1178
35.1667	50.19	21.25	43.77	22.07	0.222653	99.239
35.3333	50.09	21.25	43.79	22.08	0.222653	101.656
35.5	49.97	21.26	43.79	22.08	0.257579	93.465
35.6667	49.85	21.26	44.01	22.08	0.259762	98.1293
35.8333	49.72	21.28	43.8	22.11	0.259762	105.457
36	49.64	21.28	44.02	22.11	0.259762	105.615
36.1667	49.6	21.29	43.87	22.12	0.259762	102.475
36.3333	49.69	21.3	44.04	22.11	0.259762	98.4997
36.5	49.87	21.3	44	22.11	0.259762	99.4401
36.6667	50.09	21.31	44.17	22.11	0.259762	98.3767
36.8333	50.3	21.31	44	22.11	0.261945	94.9277
37	50.38	21.32	44.13	22.1	0.297962	103.401
37.1667	50.4	21.33	44.05	22.11	0.297962	102.849
37.3333	50.32	21.33	44.25	22.11	0.297962	102.428
37.5	50.18	21.34	44.12	22.12	0.297962	89.4126
37.6667	50.01	21.34	44.17	22.12	0.300145	88.9627
37.8333	49.88	21.35	44.07	22.13	0.297962	107.04
38	49.79	21.36	44.04	22.15	0.333979	108.196
38.1667	49.74	21.37	43.89	22.15	0.335071	97.704
38.3333	49.72	21.37	43.82	22.15	0.335071	96.276
38.5	49.71	21.37	43.96	22.14	0.335071	102.642
38.6667	49.78	21.38	43.84	22.14	0.335071	100.548
38.8333	49.84	21.39	44.01	22.16	0.335071	101.956
39	49.94	21.39	43.88	22.15	0.335071	98.6169
39.1667	50.1	21.4	44.11	22.16	0.372179	92.4812
39.3333	50.29	21.41	44.08	22.17	0.372179	99.1073
39.5	50.44	21.41	44.08	22.17	0.372179	111.159
39.6667	50.48	21.42	44.26	22.18	0.372179	103.501
39.8333	50.41	21.43	44.3	22.18	0.372179	89.8727
40	50.24	21.43	44.25	22.19	0.372179	103.497
40.1667	50.04	21.43	44.21	22.2	0.372179	106.257
40.3333	49.85	21.44	44.23	22.2	0.388551	97.2237
40.5	49.72	21.45	44.46	22.19	0.409288	107.61
40.6667	49.68	21.45	44.49	22.11	0.409288	94.8915
40.8333	49.74	21.46	44.35	21.21	0.409288	93.7109
41	49.85	21.46	44.49	20.24	0.409288	105.408
41.1667	49.96	21.47	44.41	19.85	0.409288	108.828
41.3333	50.06	21.48	44.15	19.86	0.41802	96.5871
41.5	50.11	21.49	44.16	20.08	0.446397	92.5015
41.6667	50.1	21.49	44.28	20.37	0.446397	98.9887
41.8333	50.07	21.5	44.32	20.69	0.446397	100.36
42	50.03	21.5	44.25	20.92	0.446397	97.6302
42.1667	49.99	21.5	44.1	21.05	0.446397	91.7028
42.3333	49.99	21.5	43.99	21.13	0.446397	96.02
42.5	49.99	21.51	43.98	21.17	0.483506	108.466
42.6667	49.96	21.51	44.05	21.18	0.483506	110.082
42.8333	49.95	21.5	44.17	21.19	0.483506	93.0787
43	49.94	21.5	44.23	21.17	0.483506	90.7755
43.1667	49.96	21.5	44.2	21.17	0.483506	98.368
43.3333	49.98	21.5	44.36	21.19	0.483506	106.619
43.5	50.04	21.5	44.33	21.19	0.484597	111.458
43.6667	50.07	21.49	44.47	21.17	0.520615	99.3359
43.8333	50.09	21.49	44.34	21.15	0.520615	95.4702
44	50.14	21.48	44.12	21.13	0.520615	106.911
44.1667	50.15	21.49	44.34	21.12	0.520615	94.9421
44.3333	50.15	21.49	44.34	21.11	0.530438	98.1221
44.5	50.09	21.48	44.47	21.1	0.529346	100.194
44.6667	50.01	21.48	44.49	21.1	0.557723	83.7876
44.8333	49.92	21.49	44.38	21.12	0.557723	96.4699
45	49.84	21.49	44.59	21.14	0.557723	115.971
45.1667	49.78	21.49	44.47	21.16	0.557723	104.405
45.3333	49.8	21.49	44.34	21.17	0.560998	94.3128
45.5	49.87	21.49	44.45	21.17	0.595924	101.366
45.6667	49.93	21.49	44.41	21.18	0.595924	106.059
45.8333	49.98	21.48	44.32	21.2	0.595924	98.4621
46	50.02	21.49	44.36	21.22	0.595924	94.1956
46.1667	50.06	21.48	44.35	21.24	0.595924	103.262
46.3333	50.14	21.48	44.38	21.26	0.614478	99.6557
46.5	50.21	21.49	44.3	21.28	0.633032	95.8666
46.6667	50.22	21.49	44.18	21.29	0.633032	93.9222
46.8333	50.23	21.48	44.27	21.32	0.633032	105.856
47	50.21	21.48	44.27	21.36	0.633032	105.674
47.1667	50.16	21.48	44.27	21.39	0.633032	92.2627
47.3333	50.06	21.48	44.48	21.43	0.634124	98.2856
47.5	49.94	21.48	44.18	21.46	0.66905	103.025
47.6667	49.85	21.48	44.38	21.49	0.670141	102.028
47.8333	49.83	21.48	44.26	21.5	0.670141	103.668
48	49.85	21.48	44.29	21.53	0.670141	91.1227
48.1667	49.9	21.48	44.34	21.54	0.670141	99.9913
48.3333	49.96	21.49	44.19	21.58	0.670141	107.012
48.5	50.01	21.48	44.2	21.61	0.672324	92.4436
48.6667	50.07	21.48	44.37	21.65	0.70725	104.346
48.8333	50.09	21.49	44.42	21.69	0.70725	109.544
49	50.13	21.49	44.54	21.71	0.70725	100.725
49.1667	50.12	21.48	44.39	21.75	0.70725	94.6296
49.3333	50.13	21.49	44.29	21.78	0.70725	99.2636
49.5	50.07	21.48	44.47	21.81	0.70725	105.354
49.6667	50	21.49	44.53	21.86	0.735627	100.273
49.8333	49.91	21.5	44.55	21.89	0.744359	97.9355
50	49.87	21.5	44.67	21.92	0.744359	89.8105
50.1667	49.9	21.49	44.82	21.94	0.744359	97.7185
50.3333	49.96	21.5	44.76	21.98	0.744359	106.256
50.5	50.04	21.51	44.61	22.01	0.748725	110.946
50.6667	50.05	21.51	44.75	22.04	0.781468	104.417
50.8333	50.01	21.52	44.53	22.05	0.781468	89.0943
51	49.95	21.52	44.68	22.08	0.781468	96.9039
51.1667	49.9	21.53	44.66	22.13	0.781468	100.153
51.3333	49.82	21.53	44.54	22.16	0.803296	90.4253
51.5	49.78	21.54	44.55	22.2	0.815302	94.8669
51.6667	49.77	21.54	44.23	22.23	0.818577	109.33
51.8333	49.87	21.55	44.38	22.25	0.818577	104.475
52	50.03	21.55	44.4	22.27	0.818577	96.6435
52.1667	50.14	21.56	44.18	22.29	0.818577	103.015
52.3333	50.19	21.56	44.47	22.31	0.853502	101.722
52.5	50.16	21.57	44.5	22.32	0.855685	97.1412
52.6667	50.15	21.58	44.42	22.35	0.855685	97.0964
52.8333	50.11	21.57	44.34	22.37	0.855685	94.5949
53	50.11	21.57	44.54	22.4	0.864417	96.8895
53.1667	50.1	21.59	44.36	22.41	0.856777	103.672
53.3333	50.08	21.6	44.34	22.44	0.893885	103.835
53.5	50.09	21.6	44.28	22.46	0.893885	104.042
53.6667	50.03	21.6	44.27	22.48	0.893885	100.715
53.8333	49.98	21.61	44.37	22.51	0.893885	101.697
54	49.9	21.62	44.28	22.51	0.928811	100.872
54.1667	49.86	21.61	44.17	22.52	0.930994	96.7434
54.3333	49.83	21.62	44	22.53	0.930994	105.966
54.5	49.88	21.63	44.52	22.53	0.930994	95.2199
54.6667	49.98	21.64	44.43	22.55	0.930994	96.5958
54.8333	50.1	21.63	44.21	22.55	0.934268	106.178
55	50.23	21.65	44.36	22.57	0.953914	90.7089
55.1667	50.28	21.65	44.19	22.58	0.968103	95.5584
55.3333	50.25	21.65	44.38	22.59	0.968103	107.781
55.5	50.19	21.66	44.38	22.6	0.968103	103.086
55.6667	50.09	21.65	44.44	22.59	0.968103	88.7891
55.8333	49.94	21.67	44.48	22.58	1.00521	100.1
56	49.81	21.69	44.35	22.6	1.00521	108.05
56.1667	49.74	21.7	44.18	22.62	1.00521	95.0246
56.3333	49.69	21.7	44.5	22.62	1.00521	104.899
56.5	49.7	21.7	44.44	22.63	1.00521	103.258
56.6667	49.78	21.71	44.45	22.62	1.00521	95.9158
56.8333	49.91	21.72	44.42	22.62	1.04232	100.259
57	50.03	21.73	44.4	22.62	1.04232	101.23
57.1667	50.12	21.74	44.59	22.62	1.04232	104.939
57.3333	50.2	21.74	44.66	22.62	1.04232	111.762
57.5	50.19	21.75	44.35	22.61	1.04232	92.3235
57.6667	50.13	21.75	44.49	22.6	1.04341	84.0654
57.8333	50.09	21.76	44.52	22.6	1.05323	104.69
58	50.03	21.77	44.65	22.6	1.07943	108.788
58.1667	49.98	21.77	44.67	22.6	1.07943	93.8874
58.3333	49.98	21.78	44.69	22.6	1.07943	97.6476
58.5	49.97	21.79	44.7	22.61	1.07943	100.301
58.6667	49.95	21.8	44.41	22.6	1.0838	102.543
58.8333	49.92	21.8	44.45	22.59	1.11326	107.922
59	49.9	21.81	44.65	22.58	1.11654	106.283
59.1667	49.88	21.82	44.23	22.57	1.11654	100.799
59.3333	49.89	21.83	44.52	22.57	1.11654	89.9378
59.5	49.97	21.83	44.57	22.57	1.11654	94.7266
59.6667	50.03	21.84	44.78	22.57	1.134	93.5778
59.8333	50.09	21.85	44.59	22.56	1.1471	103.005
60	50.14	21.85	44.58	22.55	1.15474	109.748
60.1667	50.18	21.86	44.76	22.55	1.15474	100.719
60.3333	50.18	21.87	44.29	22.54	1.15474	97.8906
60.5	50.13	21.87	44.62	22.54	1.15474	98.0425
60.6667	50.05	21.88	44.66	22.53	1.17766	97.6707
60.8333	49.95	21.88	44.64	22.54	1.19185	97.4957
61	49.89	21.88	44.45	22.53	1.19185	99.6079
61.1667	49.86	21.89	44.53	22.52	1.19185	100.321
61.3333	49.81	21.9	44.73	22.51	1.19185	101.425
61.5	49.82	21.91	44.51	22.51	1.19185	98.5648
61.6667	49.86	21.91	44.83	22.52	1.19185	101.247
61.8333	49.94	21.92	44.72	22.52	1.22132	102.799
62	50.01	21.93	44.96	22.52	1.22896	105.951
62.1667	50.11	21.93	45.03	22.51	1.22896	101.045
62.3333	50.18	21.93	44.88	22.5	1.22896	96.0778
62.5	50.22	21.94	45.07	22.49	1.23332	98.2306
62.6667	50.22	21.95	44.89	22.5	1.22896	100.926
62.8333	50.15	21.95	45.06	22.51	1.25952	104.873
63	50.02	21.96	44.85	22.51	1.26606	103.561
63.1667	49.87	21.97	44.81	22.5	1.26606	100.406
63.3333	49.75	21.98	45.03	22.48	1.26606	89.9609
63.5	49.73	21.98	44.88	22.48	1.26606	94.5472
63.6667	49.73	21.99	45.05	22.49	1.28899	98.6603
63.8333	49.8	22	44.99	22.5	1.30317	98.3883
64	49.97	22.01	45.28	22.52	1.30317	104.725
64.1667	50.11	22.01	45.15	22.53	1.30317	103.927
64.3333	50.22	22.02	45.4	22.52	1.30317	104.146
64.5	50.25	22.02	45.5	22.51	1.30317	100.454
64.6667	50.18	22.03	45.52	22.52	1.33155	105.059
64.8333	50.06	22.03	45.53	22.52	1.34028	105.431
65	49.91	22.03	45.44	22.52	1.34028	96.4178
65.1667	49.84	22.04	45.4	22.51	1.34028	95.8377
65.3333	49.85	22.05	45.41	22.52	1.34028	99.6195
65.5	49.87	22.05	45.32	22.53	1.34574	97.8212
65.6667	49.96	22.06	45.25	22.53	1.37739	96.0489
65.8333	50.01	22.07	45.21	22.54	1.37739	99.8713
66	50.1	22.08	45.21	22.54	1.37739	97.1296
66.1667	50.09	22.09	45.27	22.55	1.37739	101.59
66.3333	50.05	22.09	45.03	22.56	1.37739	92.4566
66.5	49.97	22.1	45.27	22.56	1.38067	100.729
66.6667	49.92	22.11	45.1	22.58	1.39595	107.723
66.8333	49.86	22.11	45.17	22.59	1.4145	94.524
67	49.83	22.12	45.05	22.58	1.4145	103.707
67.1667	49.93	22.12	44.76	22.59	1.4145	94.3518
67.3333	50.07	22.13	44.84	22.59	1.4145	98.18
67.5	50.17	22.12	44.79	22.61	1.4145	109.683
67.6667	50.21	22.14	44.88	22.62	1.43415	94.6137
67.8333	50.19	22.14	44.87	22.62	1.4527	96.2066
68	50.16	22.14	44.84	22.62	1.4527	96.8533
68.1667	50.13	22.15	44.85	22.63	1.4527	101.411
68.3333	50.06	22.15	44.71	22.65	1.4527	111.098
68.5	50.02	22.16	44.78	22.65	1.4527	95.7364
68.6667	49.97	22.16	44.86	22.65	1.4527	92.2555
68.8333	49.96	22.16	44.7	22.66	1.45379	104.246
69	49.97	22.16	44.89	22.69	1.45816	110.223
69.1667	49.99	22.16	44.87	22.69	1.48981	102.623
69.3333	50.11	22.17	44.93	22.69	1.48981	96.3961
69.5	50.13	22.17	44.84	22.67	1.48981	97.6736
69.6667	50.16	22.17	44.98	22.65	1.48981	100.631
69.8333	50.13	22.18	44.93	22.65	1.48981	101.185
70	50.08	22.18	45.02	22.65	1.49418	97.8964
70.1667	50.02	22.19	45.09	22.67	1.48981	99.2202
70.3333	49.97	22.19	44.92	22.68	1.52692	92.4725
70.5	49.92	22.2	44.74	22.7	1.52692	103.329
70.6667	49.88	22.21	44.98	22.71	1.52692	114.333
70.8333	49.9	22.21	44.71	22.72	1.52692	99.8524
71	49.91	22.22	44.82	22.72	1.52692	95.7465
71.1667	49.94	22.23	44.87	22.72	1.52692	92.4855
71.3333	49.96	22.23	44.7	22.73	1.5291	96.6898
71.5	50.04	22.23	44.78	22.74	1.54547	99.5428
71.6667	50.05	22.24	44.71	22.75	1.56403	99.511
71.8333	50.04	22.25	44.57	22.75	1.56403	94.8568
72	49.99	22.26	44.34	22.76	1.56403	97.5666
72.1667	49.93	22.26	44.18	22.78	1.56403	99.3895
72.3333	49.89	22.27	44.27	22.79	1.56403	103.71
72.5	49.88	22.27	44.34	22.81	1.56403	110.411
72.6667	49.91	22.27	44.24	22.82	1.56403	95.3747
72.8333	49.93	22.28	44.4	22.82	1.56403	97.2251
73	50.02	22.28	44.51	22.83	1.56403	102.977
73.1667	50.08	22.29	44.64	22.85	1.58258	93.5214
73.3333	50.12	22.29	44.69	22.86	1.56512	101.101
73.5	50.14	22.29	44.4	22.88	1.5673	105.654
73.6667	50.13	22.29	44.41	22.9	1.56948	101.201
73.8333	50.08	22.29	44.62	22.89	1.60113	99.5399
74	50.08	22.3	44.76	22.9	1.59786	100.46
74.1667	50	22.31	44.63	22.9	1.60113	100.958
74.3333	49.95	22.31	44.31	22.92	1.60113	100.683
74.5	49.91	22.31	44.52	22.92	1.60113	104.482
74.6667	49.91	22.32	44.45	22.94	1.60113	91.2442
74.8333	49.94	22.32	44.72	22.94	1.60113	94.116
75	49.92	22.33	44.66	22.95	1.60113	105.897
75.1667	49.92	22.34	44.61	22.97	1.60113	104.738
75.3333	49.91	22.34	44.64	22.98	1.6055	95.2893
75.5	49.92	22.35	44.49	22.99	1.63824	99.0567
75.6667	49.95	22.36	44.75	23	1.63824	109.282
75.8333	50.02	22.36	44.61	23.01	1.63824	108.558
76	50.05	22.36	44.66	23.01	1.63824	93.6965
76.1667	50.13	22.37	44.69	23.02	1.63824	87.8342
76.3333	50.15	22.38	44.45	23.03	1.63824	99.553
76.5	50.14	22.38	44.64	23.05	1.63824	105.135
76.6667	50.07	22.39	44.67	23.08	1.63824	103.736
76.8333	49.99	22.39	44.66	23.27	1.63824	98.6386
77	49.86	22.4	44.66	23.57	1.64043	95.1071
77.1667	49.8	22.41	44.63	23.81	1.67426	99.6427
77.3333	49.75	22.41	44.39	24	1.67535	99.4835
77.5	49.74	22.42	44.33	24.1	1.67535	98.6241
77.6667	49.78	22.43	44.21	24.18	1.67535	106.042
77.8333	49.91	22.44	44.29	24.23	1.67535	100.208
78	50	22.44	44.22	24.26	1.67535	92.7517
78.1667	50.06	22.45	44.38	24.3	1.67535	92.7358
78.3333	50.12	22.46	44.45	24.33	1.67754	94.7613
78.5	50.16	22.47	44.33	24.37	1.69827	103.898
78.6667	50.17	22.48	44.32	24.39	1.71246	105.292
78.8333	50.19	22.49	44.48	24.41	1.70482	98.9265
79	50.19	22.5	44.48	24.41	1.71246	105.162
79.1667	50.15	22.51	44.57	24.43	1.71246	101.712
79.3333	50.1	22.52	44.33	24.42	1.71246	95.884
79.5	50.03	22.53	44.39	24.43	1.71246	104.135
79.6667	49.97	22.54	44.6	24.45	1.71246	106.539
79.8333	49.9	22.55	44.42	24.45	1.71246	97.6316
80	49.86	22.57	44.11	24.45	1.71246	97.3684
80.1667	49.9	22.57	44.45	24.46	1.71246	101.79
80.3333	49.93	22.58	44.73	24.46	1.71574	103.584
80.5	49.97	22.6	44.68	24.46	1.75066	99.3056
80.6667	49.97	22.61	44.49	24.45	1.75066	91.2645
80.8333	50	22.62	44.32	24.46	1.75066	101.257
81	50.05	22.64	44.34	24.48	1.75066	105.988
81.1667	50.07	22.65	44.47	24.5	1.75066	105.097
81.3333	50.08	22.65	44.79	24.5	1.75066	98.3695
81.5	50.08	22.68	44.7	24.5	1.75175	98.6618
81.6667	50.06	22.68	44.49	24.49	1.78777	100.828
81.8333	50.01	22.69	44.82	24.51	1.78777	96.114
82	49.96	22.7	44.8	24.51	1.78777	102.503
82.1667	49.98	22.72	44.57	24.51	1.78777	110.077
82.3333	50.01	22.73	44.41	24.52	1.78777	103.795
82.5	50	22.74	44.24	24.51	1.78777	93.9366
82.6667	50	22.75	44.51	24.51	1.78886	90.4659
82.8333	50	22.76	44.66	24.52	1.79214	93.2957
83	50.02	22.77	44.64	24.53	1.80632	107.193
83.1667	50.02	22.79	44.68	24.56	1.82488	109.168
83.3333	50	22.8	44.65	24.56	1.82488	101.713
83.5	49.97	22.81	44.6	24.57	1.82488	102.933
83.6667	49.93	22.83	44.56	24.57	1.82488	94.1377
83.8333	49.92	22.83	44.25	24.56	1.82488	91.0894
84	49.95	22.84	44.5	24.57	1.82488	103.001
84.1667	49.95	22.86	44.5	24.57	1.85871	95.7653
84.3333	49.97	22.87	44.36	24.58	1.86199	102.101
84.5	50.01	22.88	44.64	24.6	1.86199	101.701
84.6667	50.04	22.89	44.67	24.6	1.86199	92.9659
84.8333	50.01	22.91	44.38	24.61	1.86199	101.739
85	50.01	22.92	44.46	24.63	1.86199	102.795
85.1667	50	22.93	44.62	24.64	1.86199	102.856
85.3333	50	22.94	44.56	24.64	1.87836	101.541
85.5	50.02	22.95	44.49	24.64	1.88054	96.1936
85.6667	50.04	22.96	44.34	24.65	1.8991	105.642
85.8333	50.06	22.98	44.42	24.65	1.8991	103.288
86	50.06	22.99	44.5	24.65	1.8991	96.0344
86.1667	50.06	23	44.54	24.64	1.8991	91.4294
86.3333	50.04	23.01	44.31	24.63	1.8991	98.4795
86.5	49.99	23.02	44.5	24.65	1.8991	103.789
86.6667	49.93	23.03	44.58	24.67	1.8991	102.784
86.8333	49.93	23.04	44.47	24.68	1.90783	98.9077
87	49.95	23.05	44.47	24.68	1.93184	99.6325
87.1667	49.99	23.06	44.51	24.69	1.93621	114.407
87.3333	50.06	23.07	44.38	24.7	1.93621	100.81
87.5	50.14	23.09	44.28	24.7	1.93621	81.4309
87.6667	50.13	23.1	44.3	24.69	1.93621	101.027
87.8333	50.08	23.11	44.58	24.7	1.93621	109.249
88	50.02	23.12	44.51	24.71	1.93621	99.7063
88.1667	49.97	23.13	44.56	24.72	1.93621	103.934
88.3333	49.92	23.14	44.76	24.72	1.96458	104.981
88.5	49.91	23.14	44.65	24.71	1.97331	100.424
88.6667	49.91	23.16	44.48	24.7	1.97331	90.463
88.8333	49.96	23.17	44.77	24.7	1.97331	98.2885
89	50.01	23.18	44.77	24.7	1.97331	102.768
89.1667	50.06	23.19	44.58	24.71	1.97331	93.4259
89.3333	50.08	23.19	44.66	24.72	2.00169	97.9167
89.5	50.04	23.21	44.73	24.72	2.01152	103.336
89.6667	50	23.23	44.63	24.74	2.01152	112.073
89.8333	49.93	23.23	44.81	24.74	2.01152	99.5009
90	49.86	23.25	44.93	24.73	2.01152	85.0666
90.1667	49.79	23.25	44.64	24.73	2.02025	103.09
90.3333	49.78	23.27	44.36	24.74	2.04862	106.586
90.5	49.81	23.28	44.48	24.75	2.04862	97.5101
90.6667	49.89	23.29	44.73	24.76	2.04862	102.295
90.8333	49.98	23.3	44.73	24.76	2.04862	95.4022
91	50.08	23.31	44.48	24.75	2.04862	98.8976
91.1667	50.16	23.32	44.49	24.77	2.05299	96.9662
91.3333	50.19	23.33	44.55	24.77	2.08573	95.2199
91.5	50.23	23.34	44.6	24.79	2.08573	102.279
91.6667	50.2	23.35	44.48	24.79	2.08573	104.103
91.8333	50.1	23.36	44.62	24.8	2.08573	99.2014
92	50	23.37	44.68	24.8	2.1021	93.0773
92.1667	49.93	23.38	44.46	24.81	2.12175	104.63
92.3333	49.88	23.39	44.62	24.82	2.12284	103.463
92.5	49.9	23.4	44.33	24.83	2.12284	98.3811
92.6667	49.95	23.4	44.06	24.83	2.12284	100.273
92.8333	50	23.42	44.25	24.83	2.12284	98.7746
93	50.02	23.43	44.55	24.83	2.12284	94.7294
93.1667	50.02	23.44	44.36	24.85	2.14467	96.7347
93.3333	50.01	23.45	44.25	24.87	2.15995	108.314
93.5	49.97	23.46	44.43	24.88	2.15995	105.887
93.6667	49.96	23.47	44.34	24.88	2.15995	99.4517
93.8333	49.92	23.47	44.31	24.88	2.16432	94.7758
94	49.92	23.48	44.03	24.88	2.19379	96.3354
94.1667	49.94	23.5	44.12	24.88	2.19706	99.3143
94.3333	50.01	23.51	44.13	24.89	2.19706	101.288
94.5	50.1	23.51	44.09	24.91	2.19706	101.658
94.6667	50.12	23.52	44.12	24.91	2.19706	88.3782
94.8333	50.13	23.54	44.04	24.92	2.20033	101.525
95	50.12	23.55	44.06	24.94	2.23417	114.366
95.1667	50.05	23.56	44.04	24.96	2.23417	98.2957
95.3333	49.99	23.57	44.03	24.95	2.23417	96.7434
95.5	49.92	23.58	43.88	24.95	2.23417	98.2711
95.6667	49.9	23.59	43.95	24.96	2.2429	99.1348
95.8333	49.94	23.59	43.91	24.97	2.27128	104.755
96	49.97	23.6	43.97	24.98	2.27128	97.8718
96.1667	50.04	23.61	43.95	24.8	2.27128	95.447
96.3333	50.09	23.62	43.94	24.17	2.27128	105.14
96.5	50.12	23.63	44.11	23.73	2.27128	100.307
96.6667	50.13	23.64	44.05	23.49	2.28874	97.5868
96.8333	50.1	23.65	44.15	23.42	2.30948	107.977
97	50.03	23.66	44.28	23.44	2.30948	101.176
97.1667	50.01	23.67	44.34	23.47	2.30948	97.9427
97.3333	49.96	23.68	44.25	23.52	2.30948	101.011
97.5	49.93	23.68	44.32	23.54	2.31602	99.469
97.6667	49.93	23.68	44.16	23.55	2.34659	93.6068
97.8333	49.91	23.69	44.14	23.56	2.34659	102.18
98	49.89	23.69	44.17	23.59	2.34659	107.64
98.1667	49.9	23.69	43.89	23.61	2.34659	94.3359
98.3333	49.92	23.69	43.77	23.55	2.35095	100.247
98.5	49.94	23.69	43.92	23.49	2.36514	105.592
98.6667	49.97	23.69	43.95	23.44	2.38369	95.1751
98.8333	50.04	23.7	44.1	23.39	2.38369	92.0949
99	50.12	23.69	43.91	23.39	2.38369	94.728
99.1667	50.15	23.7	44.05	23.43	2.38369	103.177
99.3333	50.14	23.7	44.21	23.5	2.39134	119.974
99.5	50.11	23.7	44.25	23.52	2.4208	98.3362
99.6667	50.04	23.71	44.14	23.43	2.4208	86.9907
99.8333	49.96	23.7	44.15	23.39	2.4208	108.623
100	49.91	23.7	44.33	23.42	2.4208	110.087
100.167	49.87	23.69	44.22	23.4	2.4208	98.4679
100.333	49.9	23.7	44.36	23.32	2.44372	96.3151
100.5	49.96	23.7	44.3	23.26	2.45791	92.3076
100.667	50.02	23.7	44.46	23.27	2.45791	101.903
100.833	50.08	23.7	44.42	23.35	2.45791	102.92
101	50.09	23.7	44.62	23.39	2.45791	93.5272
101.167	50.02	23.7	44.54	23.4	2.47647	96.0822
101.333	49.96	23.7	44.37	23.44	2.48847	100.878
101.5	49.87	23.71	44.44	23.48	2.49502	100.04
101.667	49.8	23.7	44.48	23.51	2.49502	99.4806
101.833	49.71	23.71	44.46	23.54	2.49502	101.811
102	49.73	23.7	44.47	23.57	2.49611	99.6817
102.167	49.77	23.71	44.55	23.57	2.53213	101.931
102.333	49.83	23.71	44.55	23.57	2.52558	98.6184
102.5	49.92	23.7	44.56	23.56	2.53213	96.1082
102.667	50.02	23.7	44.54	23.57	2.53213	106.574
102.833	50.1	23.7	44.7	23.57	2.53431	103.51
103	50.17	23.7	44.72	23.56	2.53759	100.226
103.167	50.29	23.69	44.76	23.52	2.56924	96.0764
103.333	50.32	23.69	44.83	23.52	2.56924	94.8423
103.5	50.28	23.7	44.76	23.56	2.56924	106.001
103.667	50.18	23.69	44.78	23.59	2.56924	102.299
103.833	50.05	23.7	44.74	23.56	2.56924	100.618
104	49.92	23.7	44.73	23.53	2.5736	100.955
104.167	49.81	23.7	44.87	23.51	2.60744	99.0133
104.333	49.82	23.69	44.74	23.5	2.60744	96.1415
104.5	49.84	23.7	44.7	23.5	2.60744	93.4838
104.667	49.9	23.7	44.92	23.53	2.60744	102.782
104.833	49.98	23.71	44.88	23.56	2.64236	108.249
105	50.04	23.7	44.98	23.58	2.64455	97.5984
105.167	50.06	23.71	44.97	23.58	2.64455	99.4184
105.333	50.1	23.71	45.06	23.58	2.64455	99.6557
105.5	50.14	23.7	45.06	23.57	2.64455	96.5885
105.667	50.09	23.7	45.07	23.58	2.64455	105.383
105.833	50	23.71	45.08	23.6	2.66201	101.045
106	49.95	23.7	45.17	23.6	2.68166	97.879
106.167	49.86	23.71	45.3	23.58	2.68166	99.171
106.333	49.81	23.71	45.28	23.55	2.68166	94.7526
106.5	49.81	23.71	45.23	23.55	2.68166	104.003
106.667	49.87	23.72	45.23	23.6	2.68166	105.841
106.833	49.92	23.71	45.19	23.61	2.71549	107.928
107	49.96	23.72	45.22	23.6	2.71876	101.302
107.167	50.08	23.72	45.23	23.55	2.71876	92.474
107.333	50.18	23.72	45.19	23.5	2.71876	96.9922
107.5	50.19	23.72	45.28	23.49	2.71876	89.9175
107.667	50.2	23.72	45.26	23.51	2.75478	105.634
107.833	50.12	23.73	45.18	23.55	2.75587	107.908
108	50.02	23.73	45.15	23.57	2.75587	94.2289
108.167	49.93	23.72	45.09	23.56	2.75587	91.8128
108.333	49.9	23.72	44.91	23.58	2.75587	107.724
108.5	49.91	23.73	45.09	23.62	2.75587	106.778
108.667	49.96	23.72	45.08	23.62	2.78862	92.5391
108.833	50.03	23.72	45.02	23.58	2.79298	104.63
109	50.06	23.72	45	23.57	2.79298	93.5026
109.167	50.09	23.72	45.08	23.59	2.79298	91.2341
109.333	50.12	23.73	45.16	23.67	2.79298	103.834
109.5	50.09	23.73	45.18	23.74	2.79298	106.739
109.667	50.07	23.73	45.21	23.76	2.79517	103.469
109.833	50.04	23.73	45.18	23.71	2.829	98.7052
110	50.04	23.72	45.04	23.66	2.83009	105.272
110.167	50.01	23.73	45.18	23.64	2.83009	107.721
110.333	49.98	23.72	45.07	23.61	2.83009	95.9838
110.5	49.97	23.73	45.13	23.57	2.83009	94.4821
110.667	49.99	23.72	45.05	23.53	2.83009	93.6299
110.833	50.03	23.73	44.93	23.53	2.84974	96.1704
111	50.07	23.73	44.86	23.62	2.86611	104.928
111.167	50.12	23.73	44.92	23.66	2.86829	105.558
111.333	50.1	23.73	44.76	23.66	2.86829	101.477
111.5	50.05	23.74	44.74	23.63	2.86829	95.4369
111.667	49.98	23.74	44.73	23.63	2.86829	87.5318
111.833	49.93	23.74	44.61	23.67	2.86829	99.7135
112	49.9	23.74	44.56	23.75	2.90431	109.489
112.167	49.89	23.74	44.61	23.78	2.9054	102.86
112.333	49.92	23.73	44.72	23.75	2.9054	98.436
112.5	49.99	23.73	44.65	23.72	2.9054	102.193
112.667	50.04	23.73	44.67	23.75	2.9054	105.368
112.833	50.14	23.73	44.63	23.77	2.9054	90.6684
113	50.19	23.74	44.87	23.73	2.9054	96.7072
113.167	50.21	23.73	44.82	23.76	2.91195	109.144
113.333	50.14	23.73	44.85	23.79	2.93487	97.3495
113.5	50.07	23.73	44.89	23.73	2.94251	94.1001
113.667	50	23.73	44.93	23.7	2.94251	98.9005
113.833	49.91	23.73	44.95	23.71	2.94251	100.848
114	49.83	23.73	44.88	23.76	2.94251	107.549
114.167	49.8	23.74	44.96	23.76	2.94251	109.611
114.333	49.81	23.73	45.05	23.72	2.96325	98.2624
114.5	49.87	23.74	45.05	23.63	2.97962	89.9986
114.667	49.95	23.74	45.14	23.57	2.97962	106.056
114.833	50.01	23.73	45.05	23.6	2.97962	104.585
115	50.06	23.74	45.1	23.63	2.97962	91.5784
115.167	50.04	23.75	44.96	23.65	2.97962	97.9991
115.333	50.02	23.75	45.03	23.7	3.01345	100.616
115.5	50	23.75	45.14	23.72	2.98835	100.518
115.667	49.92	23.75	45.05	23.71	3.01673	98.6328
115.833	49.89	23.76	45.15	23.72	3.01673	99.3866
116	49.84	23.76	45.2	23.72	3.01673	100.796
116.167	49.79	23.76	45.34	23.72	3.01673	102.604
116.333	49.79	23.76	45.34	23.74	3.01673	89.1204
116.5	49.92	23.76	45.37	23.71	3.03965	103.319
116.667	50.11	23.76	45.52	23.76	3.05384	116.18
116.833	50.22	23.76	45.48	23.75	3.05384	96.5379
117	50.22	23.77	45.56	23.67	3.05384	93.1597
117.167	50.13	23.76	45.44	23.66	3.05384	101.451
117.333	50.01	23.78	45.5	23.65	3.0844	98.3406
117.5	49.88	23.78	45.46	23.67	3.0844	101.34
117.667	49.8	23.78	45.43	23.72	3.09094	105.745
117.833	49.79	23.79	45.46	23.71	3.09094	98.6791
118	49.82	23.79	45.36	23.7	3.09094	99.2289
118.167	49.91	23.79	45.5	23.65	3.09094	95.191
118.333	49.99	23.79	45.33	23.65	3.12805	98.4447
118.5	50.06	23.8	45.35	23.69	3.12805	100.654
118.667	50.11	23.79	45.37	23.73	3.12805	100.362
118.833	50.15	23.79	45.39	23.74	3.12805	89.5255
119	50.17	23.8	45.41	23.78	3.12805	101.561
119.167	50.13	23.8	45.3	23.85	3.12805	117.545
119.333	50.08	23.8	45.35	23.86	3.13569	98.1207
119.5	50.02	23.8	45.21	23.83	3.13242	97.4349
119.667	49.97	23.8	45.24	23.79	3.16625	96.5437
119.833	49.98	23.8	45.19	23.75	3.16625	95.5613
120	50	23.8	45.14	23.75	3.16625	109.975
120.167	49.98	23.8	45.21	23.81	3.16625	104.627
120.333	50.01	23.81	45.09	23.81	3.16625	89.443
120.5	50.06	23.8	45.1	23.77	3.17062	93.0324
120.667	50.12	23.8	45.05	23.78	3.20009	102.461
120.833	50.14	23.81	45.05	23.83	3.20336	108.458
121	50.13	23.81	45.12	23.85	3.20336	99.8828
121.167	50.11	23.8	45.09	23.78	3.20336	99.4285
121.333	50.11	23.8	45.05	23.78	3.20336	98.2798
121.5	50.12	23.8	44.99	23.76	3.20336	102.951
121.667	50.12	23.8	45.13	23.77	3.20336	101.104
121.833	50.11	23.8	44.99	23.76	3.23392	89.9667
122	50.04	23.8	44.97	23.74	3.24047	101.492
122.167	49.94	23.8	44.95	23.8	3.24047	95.1461
122.333	49.86	23.81	44.89	23.82	3.24047	97.5506
122.5	49.84	23.81	44.77	23.87	3.24047	108.983
122.667	49.84	23.81	44.85	23.91	3.24265	102.827
122.833	49.85	23.82	44.75	23.93	3.24156	97.513
123	49.91	23.81	44.85	23.89	3.26339	112.108
123.167	49.98	23.81	44.72	23.86	3.27758	97.4595
123.333	50.04	23.81	44.69	23.8	3.27758	87.5854
123.5	50.1	23.81	44.73	23.8	3.27758	99.511
123.667	50.14	23.82	44.83	23.85	3.27758	99.0495
123.833	50.14	23.81	44.79	23.89	3.27758	98.2856
124	50.1	23.81	44.96	23.88	3.27758	98.3637
124.167	50.04	23.82	44.8	23.91	3.31469	102.153
124.333	49.97	23.82	44.87	23.95	3.31469	107.578
124.5	49.91	23.82	44.85	23.96	3.31469	109.605
124.667	49.88	23.82	45.01	23.93	3.31469	97.0573
124.833	49.86	23.82	44.86	23.82	3.31469	94.9826
125	49.9	23.82	45	23.79	3.31469	94.4922
125.167	49.93	23.82	45.06	23.77	3.33543	99.5935
125.333	49.95	23.82	44.98	23.78	3.31906	107.936
125.5	50.01	23.82	44.95	23.77	3.3518	101.795
125.667	50.05	23.82	45.09	23.79	3.3518	94.9161
125.833	50.12	23.82	45.09	23.78	3.3518	97.0573
126	50.14	23.83	45.11	23.77	3.3518	101.386
126.167	50.09	23.84	45.1	23.8	3.35398	99.7396
126.333	50.02	23.84	44.87	23.84	3.38672	104.51
126.5	49.93	23.84	45.14	23.84	3.38891	104.371
126.667	49.85	23.84	45.07	23.82	3.38891	95.816
126.833	49.8	23.84	45.19	23.81	3.38891	105.715
127	49.84	23.85	45.1	23.81	3.38891	108.513
127.167	49.91	23.84	45.07	23.79	3.38891	95.7349
127.333	50.01	23.84	45.06	23.76	3.40528	94.9074
127.5	50.1	23.84	44.82	23.76	3.42602	99.1175
127.667	50.11	23.85	45.09	23.78	3.42602	98.4607
127.833	50.09	23.85	45.06	23.8	3.42602	99.3518
128	50.04	23.85	45.07	23.81	3.42602	103.542
128.167	49.96	23.86	44.9	23.83	3.42602	97.053
128.333	49.93	23.86	45.08	23.8	3.42602	98.3782
128.5	49.96	23.85	45.11	23.79	3.44457	93.9699
128.667	50.02	23.86	45.08	23.83	3.46421	100.324
128.833	50.02	23.86	45.13	23.88	3.46421	107.905
129	50.03	23.86	45.04	23.88	3.46421	104.479
129.167	50.02	23.85	45.12	23.83	3.46421	106.01
129.333	50.09	23.86	45.13	23.76	3.46421	95.2257
129.5	50.08	23.85	45.17	23.71	3.4664	95.5165
129.667	50.05	23.86	44.96	23.74	3.49914	95.8304
129.833	50.02	23.86	44.9	23.81	3.50132	101.143
130	49.97	23.86	45.07	23.88	3.50132	100.615
130.167	49.93	23.87	44.8	23.9	3.50132	99.9552
130.333	49.9	23.87	45.12	23.9	3.50132	97.7922
130.5	49.89	23.87	45	23.85	3.50132	92.7893
130.667	49.89	23.87	44.93	23.89	3.53625	107.73
130.833	49.93	23.87	45.05	23.97	3.53079	111.93
131	49.94	23.87	45.03	23.98	3.53843	95.8449
131.167	50.04	23.87	45.06	23.85	3.53843	90.9144
131.333	50.15	23.87	45.13	23.82	3.53843	108.566
131.5	50.2	23.87	45.11	23.85	3.53843	108.863
131.667	50.26	23.86	44.96	23.82	3.53843	93.6849
131.833	50.22	23.87	44.99	23.79	3.56135	91.2732
132	50.12	23.87	44.9	23.77	3.57554	104.951
132.167	50.01	23.88	45.01	23.8	3.57554	104.799
132.333	49.92	23.87	44.97	23.85	3.57554	90.6727
132.5	49.84	23.88	44.95	23.79	3.57554	98.3478
132.667	49.79	23.88	45.09	23.82	3.57554	102.957
132.833	49.77	23.88	44.93	23.84	3.59191	98.9554
133	49.82	23.88	44.98	23.86	3.61265	98.8947
133.167	49.91	23.88	44.9	23.89	3.61265	100.516
133.333	50.04	23.88	44.91	23.92	3.61265	102.005
133.5	50.12	23.88	45	23.92	3.61265	94.0263
133.667	50.2	23.89	44.89	23.92	3.61265	102.616
133.833	50.17	23.89	45.08	23.97	3.61265	101.972
134	50.06	23.89	45.02	24	3.61265	101.393
134.167	49.94	23.89	45.14	23.98	3.61811	92.1398
134.333	49.83	23.89	45.07	23.95	3.63557	96.0663
134.5	49.84	23.89	45.06	23.98	3.64976	115.893
134.667	49.87	23.9	45.19	23.99	3.64976	104.484
134.833	49.94	23.89	45.17	23.91	3.64976	94.9363
135	49.97	23.89	45	23.83	3.64976	92.4523
135.167	50.01	23.89	45.05	23.84	3.67923	101.386
135.333	50.02	23.9	45.03	23.88	3.68578	106.303
135.5	49.99	23.9	45.12	23.85	3.68687	97.9847
135.667	49.97	23.9	45.16	23.8	3.68687	102.021
135.833	49.97	23.91	45.02	23.82	3.68687	104.721
136	49.96	23.91	45.14	23.83	3.68687	97.4465
136.167	49.97	23.91	45.13	23.82	3.68687	96.6609
136.333	50.05	23.91	45	23.82	3.68796	97.1918
136.5	50.1	23.91	45.18	23.82	3.72179	95.5064
136.667	50.13	23.91	45.11	23.87	3.71088	101.704
136.833	50.15	23.91	45.03	23.89	3.72507	100.003
137	50.14	23.92	45.09	23.9	3.72507	100.993
137.167	50.07	23.92	45.1	23.91	3.72507	103.831
137.333	49.97	23.92	45.09	23.92	3.72507	100.739
137.5	49.9	23.91	45.16	23.89	3.72507	98.8903
137.667	49.89	23.92	45.11	23.84	3.7338	96.6073
137.833	49.89	23.92	45.18	23.85	3.76218	98.4172
138	49.94	23.92	45.22	23.9	3.76218	103.844
138.167	50.02	23.92	45.22	23.9	3.76218	106.892
138.333	50.09	23.92	45.19	23.85	3.76218	99.9421
138.5	50.12	23.92	45.39	23.85	3.76218	95.6467
138.667	50.11	23.93	45.27	23.85	3.76218	105.583
138.833	50.05	23.92	45.36	23.88	3.7971	103.54
139	50.01	23.92	45.41	23.89	3.79929	97.7271
139.167	49.96	23.92	45.31	23.81	3.79929	104.099
139.333	49.96	23.93	45.36	23.73	3.79929	101.204
139.5	49.91	23.93	45.37	23.71	3.79929	88.6907
139.667	49.87	23.93	45.34	23.7	3.80693	93.0295
139.833	49.84	23.94	45.34	23.76	3.83312	100.618
140	49.86	23.94	45.17	23.83	3.83639	103.135
140.167	49.9	23.95	45.32	23.88	3.83639	103.922
140.333	49.94	23.96	45.1	23.88	3.83639	96.3484
140.5	49.95	23.95	45.25	23.89	3.83639	92.6346
140.667	49.98	23.95	45.14	23.89	3.83639	98.2624
140.833	49.98	23.96	45.31	23.94	3.87132	100.291
141	50.01	23.96	45.23	23.99	3.8735	108.147
141.167	50.05	23.96	45.25	24.01	3.8735	106.729
141.333	50.12	23.95	45.23	23.97	3.8735	93.7717
141.5	50.12	23.96	45.29	23.91	3.8735	98.8064
141.667	50.14	23.96	45.08	23.91	3.8735	101.066
141.833	50.09	23.95	45.14	23.91	3.8735	98.5113
142	50.05	23.96	45.06	23.89	3.90734	101.615
142.167	49.98	23.95	45.14	23.86	3.90734	99.9349
142.333	49.92	23.95	45	23.85	3.91061	99.6195
142.5	49.89	23.96	45.13	23.85	3.91061	91.5972
142.667	49.93	23.96	45.07	23.89	3.91061	96.3339
142.833	49.97	23.96	44.96	24	3.91061	110.129
143	50.02	23.96	44.85	24.01	3.91061	102.444
143.167	50.01	23.97	45.03	24	3.91061	98.8484
143.333	50.07	23.96	44.95	24.02	3.94772	100.58
143.5	50.11	23.96	44.91	24.01	3.94772	103.29
143.667	50.05	23.97	45.04	23.99	3.94772	91.8692
143.833	49.99	23.96	44.97	23.99	3.94772	98.7153
144	49.93	23.96	44.93	24.01	3.94772	106.707
144.167	49.87	23.96	45.06	24.01	3.94772	94.1348
144.333	49.84	23.96	45.06	24.02	3.94772	107.157
144.5	49.81	23.96	45.04	24.03	3.97719	108.141
144.667	49.85	23.96	45.13	24.01	3.98483	94.6557
144.833	49.93	23.97	45.13	23.96	3.98483	94.252
145	50.03	23.96	45.14	23.93	3.98483	98.0078
145.167	50.06	23.97	45.26	23.96	3.98483	105.938
145.333	50.04	23.97	45.17	23.98	3.98483	105.836
145.5	49.97	23.97	45.27	23.94	3.98483	99.9335
145.667	49.92	23.97	45.32	23.87	4.02085	99.0567
145.833	49.91	23.97	45.22	23.83	4.02303	102.872
146	49.95	23.97	45.24	23.81	4.02303	98.737
146.167	49.98	23.97	45.24	23.77	4.02303	95.842
146.333	50	23.99	45.21	23.78	4.02303	94.5038
146.5	50.02	23.98	45.23	23.84	4.02303	97.6331
146.667	50.04	23.99	45.29	23.89	4.04377	104.829
146.833	50.08	24	45.36	23.93	4.03176	96.2992
147	50.1	23.99	45.35	23.91	4.06014	102.083
147.167	50.1	23.99	45.5	23.95	4.06014	99.0191
147.333	50.09	23.99	45.39	23.98	4.06014	102.663
147.5	50.06	23.99	45.63	23.98	4.06014	113.358
147.667	50	24	45.35	23.97	4.06014	90.8767
147.833	49.92	24	45.33	23.89	4.08852	88.5272
148	49.84	23.99	45.4	23.89	4.09616	99.2014
148.167	49.81	24	45.27	23.96	4.09725	105.35
148.333	49.81	24.01	45.36	23.98	4.09725	104.728
148.5	49.85	24	45.44	23.92	4.09725	104.083
148.667	49.91	24	45.3	23.83	4.09725	96.8634
148.833	49.93	24.01	45.28	23.82	4.1158	87.8776
149	49.98	24.01	45.35	23.9	4.12563	102.776
149.167	50.06	24.02	45.33	23.99	4.13436	110.566
149.333	50.17	24.02	45.31	24.05	4.13436	100.061
149.5	50.27	24.02	45.44	23.98	4.13436	94.1898
149.667	50.31	24.01	45.38	23.94	4.13436	102.238
149.833	50.28	24.01	45.41	23.96	4.13436	106.778
150	50.16	24.02	45.53	23.98	4.13436	96.3513
150.167	50.01	24.01	45.56	23.92	4.15509	97.3929
150.333	49.87	24.01	45.51	23.88	4.17147	101.79
150.5	49.78	24.02	45.54	23.89	4.17147	93.6039
150.667	49.75	24.02	45.62	23.94	4.17147	101.03
150.833	49.73	24.02	45.53	24	4.17147	106.625
151	49.78	24.03	45.51	24.01	4.17147	101.102
151.167	49.83	24.03	45.58	23.94	4.17147	91.9951
151.333	49.86	24.04	45.52	23.91	4.17365	96.7448
151.5	49.89	24.04	45.53	23.98	4.20857	103.741
151.667	49.85	24.04	45.61	23.99	4.20857	96.8562
151.833	49.85	24.04	45.57	23.97	4.20857	100.425
152	49.86	24.05	45.67	24.03	4.20857	102.363
152.167	49.88	24.05	45.6	24.08	4.20857	101.126
152.333	49.92	24.05	45.6	24.09	4.20857	106.677
152.5	50	24.05	45.48	24.09	4.21731	99.401
152.667	50.06	24.05	45.68	24.01	4.24568	96.3918
152.833	50.06	24.05	45.62	23.96	4.24568	104.204
153	49.99	24.05	45.56	23.96	4.24568	105.352
153.167	49.93	24.05	45.62	23.93	4.24568	91.9676
153.333	49.92	24.06	45.45	23.9	4.24568	85.1331
153.5	49.94	24.06	45.46	23.99	4.24568	106.962
153.667	49.98	24.06	45.39	24.11	4.28061	114.002
153.833	50.07	24.06	45.36	24.1	4.2686	102.82
154	50.13	24.06	45.51	23.99	4.28279	96.5278
154.167	50.16	24.06	45.38	23.91	4.28279	96.8229
154.333	50.17	24.05	45.27	23.87	4.28279	97.5477
154.5	50.15	24.06	45.15	23.9	4.28279	95.1563
154.667	50.11	24.06	45.07	23.97	4.28279	93.3145
154.833	50.07	24.07	44.98	24.05	4.28498	102.147
155	50.04	24.07	45.04	24.1	4.28716	102.662
155.167	49.99	24.07	45.01	24.11	4.32099	100.37
155.333	49.94	24.08	44.98	24.11	4.32099	98.7601
155.5	49.91	24.06	44.7	24.09	4.32099	102.983
155.667	49.96	24.07	44.81	24.11	4.32099	103.155
155.833	50	24.06	44.67	24.12	4.32099	87.6056
156	50.05	24.06	44.67	24.1	4.32099	89.3779
156.167	50.07	24.06	44.77	24.17	4.32099	108.721
156.333	50.06	24.06	44.83	24.28	4.32099	105.867
156.5	49.99	24.07	44.75	24.32	4.34937	95.7451
156.667	49.89	24.07	44.71	24.3	4.3581	97.4826
156.833	49.8	24.07	44.77	24.31	4.3581	98.8976
157	49.72	24.06	44.72	24.32	4.3581	109.201
157.167	49.73	24.06	44.72	24.31	4.3581	112.983
157.333	49.85	24.06	44.92	24.22	4.3581	96.9922
157.5	50.03	24.06	44.84	24.12	4.3581	90.719
157.667	50.16	24.06	44.85	24.02	4.3581	102.201
157.833	50.24	24.05	44.89	24.03	4.3581	106.085
158	50.26	24.05	44.95	24.04	4.38102	89.2491
158.167	50.24	24.06	44.72	24	4.39521	95.4528
158.333	50.16	24.06	45.04	24.03	4.39521	110.245
158.5	50.02	24.07	44.84	24.09	4.39521	101.183
158.667	49.92	24.07	44.77	24.11	4.39521	99.3649
158.833	49.85	24.07	44.79	24.07	4.39521	104.806
159	49.78	24.07	44.85	24.09	4.39521	96.9184
159.167	49.76	24.07	44.87	24.04	4.39739	92.3235
159.333	49.77	24.08	44.89	24.01	4.43232	98.2002
159.5	49.82	24.08	44.7	24.04	4.43232	104.254
159.667	49.9	24.08	44.93	24.11	4.43232	96.7593
159.833	49.99	24.08	44.72	24.11	4.43232	92.6476
160	50.05	24.09	44.7	24.15	4.43232	108.271
160.167	50.06	24.09	44.85	24.21	4.43232	107.034
160.333	50.02	24.09	44.68	24.22	4.44105	97.6982
160.5	50.01	24.09	44.55	24.13	4.46943	99.4951
160.667	49.98	24.1	44.81	24.07	4.46724	95.0637
160.833	49.97	24.09	44.68	24.1	4.46943	100.605
161	49.95	24.1	44.84	24.16	4.46943	96.3238
161.167	49.95	24.1	44.71	24.19	4.46943	97.9138
161.333	49.98	24.1	44.94	24.19	4.46943	109.868
161.5	50	24.1	44.95	24.17	4.46943	102.53
161.667	50.05	24.09	44.82	24.09	4.46943	97.6736
161.833	50.09	24.09	44.88	24.05	4.4978	99.8249
162	50.2	24.09	44.82	24.02	4.50654	94.4126
162.167	50.2	24.09	44.79	24.03	4.50654	97.2121
162.333	50.12	24.1	44.73	24.09	4.50654	98.8411
162.5	49.99	24.11	44.94	24.14	4.50654	101.596
162.667	49.82	24.11	44.8	24.21	4.50654	102.316
162.833	49.71	24.11	44.82	24.18	4.50763	103.841
163	49.63	24.11	44.86	24.16	4.53928	101.931
163.167	49.67	24.11	44.67	24.12	4.54364	98.886
163.333	49.82	24.11	44.78	24.13	4.54364	101.924
163.5	50.02	24.11	44.69	24.15	4.54364	97.5391
163.667	50.15	24.12	44.75	24.14	4.54364	90.0535
163.833	50.22	24.12	44.75	24.18	4.54364	99.864
164	50.18	24.12	44.83	24.26	4.54364	110.828
164.167	50.1	24.12	44.82	24.26	4.54364	95.4745
164.333	50.01	24.13	44.71	24.25	4.57857	95.8898
164.5	49.92	24.12	44.88	24.25	4.58075	99.8481
164.667	49.86	24.12	44.84	24.24	4.58075	107.017
164.833	49.85	24.12	44.8	24.28	4.58075	106.565
165	49.86	24.12	44.76	24.25	4.58075	99.2592
165.167	49.88	24.12	44.69	24.18	4.58075	103.491
165.333	49.98	24.12	45.06	24.14	4.58075	99.2491
165.5	50.1	24.12	44.92	24.1	4.6004	104.091
165.667	50.2	24.12	44.93	24.05	4.61895	101.934
165.833	50.29	24.12	44.95	24.01	4.61895	91.5148
166	50.36	24.11	44.95	24	4.61895	95.7465
166.167	50.35	24.12	44.9	23.98	4.61895	104.654
166.333	50.32	24.12	45.01	24	4.61895	102.617
166.5	50.2	24.13	44.94	23.97	4.61895	96.7679
166.667	50.04	24.13	45	23.95	4.62332	94.0437
166.833	49.85	24.13	45.09	23.99	4.64951	91.8851
167	49.75	24.14	45.11	24.1	4.65606	102.543
167.167	49.72	24.14	45.09	24.22	4.65606	107.591
167.333	49.72	24.14	44.98	24.23	4.65606	102.243
167.5	49.8	24.13	44.99	24.18	4.65606	98.6082
167.667	49.86	24.14	44.95	24.09	4.65606	102.814
167.833	49.93	24.14	44.88	24.02	4.6768	102.018
168	49.97	24.14	45.14	24.01	4.69208	97.568
168.167	49.99	24.14	45.06	23.99	4.69317	92.9572
168.333	50.01	24.14	45.13	24.01	4.69317	94.2115
168.5	50.04	24.15	45.28	24.12	4.69317	106.937
168.667	50.09	24.14	45.2	24.15	4.69317	106.625
168.833	50.11	24.15	45.14	24.09	4.69426	94.6152
169	50.1	24.15	45.26	24.02	4.73028	97.8617
169.167	50.08	24.15	45.24	24.03	4.73028	109.055
169.333	50.07	24.14	45.05	24.07	4.73028	100.545
169.5	50.01	24.16	45.09	24.05	4.73028	92.0139
169.667	49.89	24.16	45.04	24	4.73028	97.2888
169.833	49.77	24.16	45.07	24.03	4.73028	103.113
170	49.7	24.17	45.09	24.11	4.76739	91.5133
170.167	49.7	24.17	45.18	24.12	4.76739	98.5185
170.333	49.8	24.17	45.16	24.18	4.76739	109.264
170.5	49.94	24.16	45.1	24.16	4.76739	101.461
170.667	50.13	24.17	45.37	24.11	4.76739	89.6745
170.833	50.36	24.17	45.02	24.1	4.76739	94.5515
171	50.44	24.16	45.19	24.18	4.76739	109.352
171.167	50.41	24.17	45.18	24.2	4.76739	107.976
171.333	50.21	24.17	45.28	24.19	4.80013	94.3851
171.5	49.91	24.17	45.17	24.13	4.8045	97.8906
171.667	49.68	24.18	45.24	24.15	4.8045	97.8602
171.833	49.53	24.18	45.12	24.17	4.8045	99.2651
172	49.51	24.18	45.28	24.21	4.8045	105.207
172.167	49.67	24.17	45.2	24.18	4.8045	98.2986
172.333	49.88	24.17	45.44	24.15	4.8045	103.291
172.5	50.08	24.18	45.32	24.12	4.8045	92.2888
172.667	50.23	24.17	45.33	24.08	4.84161	101.858
172.833	50.35	24.18	45.42	24.13	4.84161	113.754
173	50.38	24.17	45.41	24.14	4.84161	99.0017
173.167	50.41	24.17	45.57	24.07	4.84161	97.5506
173.333	50.32	24.18	45.5	24	4.84161	94.0307
173.5	50.17	24.18	45.43	23.96	4.84161	97.1325
173.667	49.98	24.19	45.61	24	4.87981	102.078
173.833	49.78	24.19	45.36	24.06	4.87981	100.574
174	49.65	24.2	45.41	24.1	4.87981	99.2245
174.167	49.6	24.2	45.52	24.08	4.87981	97.6476
174.333	49.64	24.2	45.57	24.12	4.87981	108.095
174.5	49.7	24.2	45.61	24.12	4.87981	107.135
174.667	49.79	24.2	45.47	24.07	4.88199	90.6829
174.833	49.95	24.2	45.49	24	4.91692	90.1982
175	50.13	24.21	45.51	23.99	4.91692	102.325
175.167	50.24	24.21	45.34	24.03	4.91692	102.682
175.333	50.27	24.21	45.44	24.06	4.91692	91.6999
175.5	50.21	24.22	45.42	24.09	4.91692	98.3492
175.667	50.09	24.22	45.5	24.19	4.91692	105.661
175.833	49.95	24.23	45.32	24.22	4.92674	103.579
176	49.84	24.22	45.19	24.24	4.95184	100.519
176.167	49.79	24.22	45.28	24.21	4.95402	95.3429
176.333	49.81	24.22	45.37	24.17	4.95402	100.985
176.5	49.92	24.22	45.33	24.18	4.95402	102.311
176.667	50.13	24.22	45.24	24.21	4.95402	105.158
176.833	50.32	24.21	45.44	24.19	4.95402	100.231
177	50.47	24.21	45.4	24.15	4.95402	96.8374
177.167	50.46	24.21	45.44	24.15	4.95402	92.882
177.333	50.38	24.21	45.41	24.18	4.99004	95.3501
177.5	50.21	24.21	45.45	24.3	4.99113	117.779
177.667	50.03	24.21	45.57	24.38	4.99113	106.353
177.833	49.8	24.21	45.41	24.26	4.99113	94.7888
178	49.65	24.21	45.37	24.09	4.99113	97.4581
178.167	49.57	24.21	45.45	24.03	4.99113	96.1618
178.333	49.68	24.21	45.4	24.02	4.99113	103.338
178.5	49.78	24.22	45.47	24.04	5.0075	97.4754
178.667	49.91	24.23	45.23	24.06	5.02715	93.6849
178.833	50.04	24.23	45.38	24.08	5.02824	103.365
179	50.11	24.23	45.33	24.11	5.02824	95.4818
179.167	50.11	24.24	45.25	24.15	5.02824	94.3909
179.333	50.06	24.24	45.38	24.24	5.02824	104.596
179.5	50.01	24.24	45.09	24.31	5.0468	106.868
179.667	50	24.25	45.32	24.35	5.02824	109.35
179.833	49.96	24.24	45.2	24.32	5.06535	90.1099
180	49.89	24.24	45.24	24.2	5.06535	88.7963
180.167	49.83	24.24	45.32	24.2	5.06535	105.219
180.333	49.85	24.24	45.26	24.24	5.06535	94.5197
180.5	49.88	24.24	45.19	24.26	5.06535	104.093
180.667	49.9	24.25	45.2	24.33	5.06644	104.239
180.833	49.95	24.25	45.16	24.35	5.07517	94.048
181	50.05	24.24	45.13	24.33	5.09373	112.701
181.167	50.19	24.25	45.23	24.33	5.10246	105.354
181.333	50.28	24.25	45.03	24.28	5.10246	88.2205
181.5	50.34	24.24	45.06	24.18	5.10246	97.406
181.667	50.32	24.24	45.31	24.17	5.10246	107.596
181.833	50.23	24.24	45.39	24.21	5.10246	98.0396
182	50.1	24.25	45.48	24.2	5.10246	97.7489
182.167	49.96	24.24	45.47	24.22	5.12101	106.839
182.333	49.82	24.25	45.34	24.23	5.13957	97.4711
182.5	49.78	24.25	45.51	24.16	5.13957	98.3637
182.667	49.79	24.25	45.58	24.16	5.13957	98.1872
182.833	49.81	24.25	45.61	24.17	5.13957	101.392
183	49.9	24.26	45.43	24.23	5.13957	98.6386
183.167	49.94	24.26	45.64	24.24	5.13957	100.398
183.333	49.94	24.27	45.76	24.26	5.17777	104.521
183.5	49.89	24.27	45.67	24.23	5.17777	97.5694
183.667	49.83	24.27	45.71	24.19	5.17777	103.072
183.833	49.75	24.27	45.75	24.17	5.17777	100.793
184	49.73	24.27	45.78	24.12	5.17777	100.006
184.167	49.76	24.28	45.77	24.08	5.17777	101.908
184.333	49.92	24.28	45.9	24.05	5.21379	102.095
184.5	50.2	24.28	45.65	24.04	5.21488	89.0914
184.667	50.4	24.28	45.9	24.06	5.21488	91.3918
184.833	50.43	24.29	45.67	24.15	5.21488	111.674
185	50.33	24.3	45.74	24.22	5.21488	102.569
185.167	50.12	24.31	45.59	24.21	5.21488	93.3304
185.333	49.91	24.3	45.66	24.16	5.24762	94.0408
185.5	49.72	24.31	45.44	24.21	5.25199	106.305
185.667	49.62	24.32	45.73	24.32	5.25199	100.146
185.833	49.63	24.31	45.72	24.34	5.25199	95.9274
186	49.7	24.31	45.69	24.32	5.25199	107.569
186.167	49.87	24.31	45.84	24.31	5.25199	92.4161
186.333	50.08	24.31	45.82	24.25	5.25199	102.163
186.5	50.23	24.32	45.75	24.32	5.28691	99.226
186.667	50.3	24.32	45.98	24.34	5.28909	94.4748
186.833	50.24	24.32	45.85	24.41	5.28909	107.843
187	50.13	24.33	45.89	24.43	5.28909	104.99
187.167	49.97	24.34	45.78	24.39	5.28909	97.7083
187.333	49.86	24.34	45.84	24.32	5.28909	98.1988
187.5	49.81	24.33	45.86	24.31	5.28909	104.084
187.667	49.88	24.34	45.9	24.32	5.28909	96.7622
187.833	50.02	24.33	45.81	24.3	5.28909	101.615
188	50.18	24.35	45.82	24.31	5.28909	98.2711
188.167	50.28	24.34	45.7	24.32	5.28909	95.7002
188.333	50.31	24.35	45.83	24.33	5.28909	102.717
188.5	50.27	24.35	45.48	24.38	5.28909	101.531
188.667	50.15	24.35	45.77	24.39	5.28909	98.18
188.833	50	24.35	45.78	24.41	5.28909	99.9002
189	49.83	24.36	45.73	24.43	5.30983	109.165
189.167	49.7	24.36	45.57	24.44	5.32184	105.537
189.333	49.65	24.35	45.62	24.4	5.30765	90.3284
189.5	49.71	24.34	45.8	24.28	5.3262	87.7691
189.667	49.85	24.36	45.86	24.32	5.32511	104.512
189.833	50.06	24.35	45.73	24.46	5.3262	110.084
190	50.3	24.35	45.59	24.46	5.3262	103.215
190.167	50.47	24.35	45.92	24.38	5.3262	100.064
190.333	50.5	24.35	45.81	24.31	5.3262	96.1863
190.5	50.42	24.36	45.95	24.32	5.3262	107.287
190.667	50.23	24.36	45.83	24.32	5.3262	101.445
190.833	50.02	24.35	45.87	24.3	5.3262	96.2225
191	49.82	24.36	45.77	24.26	5.3262	103.471
191.167	49.68	24.36	45.81	24.25	5.3262	100.676
191.333	49.61	24.37	45.83	24.21	5.3262	96.8938
191.5	49.6	24.38	45.93	24.19	5.3273	98.4129
191.667	49.63	24.37	45.96	24.2	5.36331	104.983
191.833	49.72	24.38	45.98	24.24	5.36331	96.4902
192	49.86	24.38	45.71	24.22	5.36331	93.9077
192.167	49.95	24.39	45.9	24.2	5.36331	105.062
192.333	50.07	24.39	45.87	24.24	5.36331	94.6528
192.5	50.12	24.4	45.77	24.25	5.39715	91.2876
192.667	50.11	24.41	45.91	24.37	5.40042	102.402
192.833	50.05	24.41	45.99	24.55	5.40042	104.243
193	50	24.42	45.84	24.61	5.40042	106.924
193.167	49.9	24.42	45.91	24.58	5.40042	100.229
193.333	49.84	24.41	46.02	24.44	5.4288	93.1973
193.5	49.84	24.41	46.02	24.36	5.4026	101.996
193.667	49.93	24.42	46.12	24.44	5.43753	100.444
193.833	50.02	24.42	46.18	24.41	5.43753	91.7708
194	50.1	24.42	45.99	24.43	5.43753	99.6716
194.167	50.18	24.43	46.01	24.53	5.43753	107.384
194.333	50.18	24.43	46.29	24.59	5.44626	99.3982
194.5	50.12	24.43	46.17	24.54	5.47573	98.6024
194.667	50.03	24.44	46.01	24.51	5.47573	98.8079
194.833	49.88	24.44	46.11	24.48	5.47573	103.08
195	49.76	24.45	46.04	24.51	5.47573	107.976
195.167	49.7	24.45	46	24.48	5.51284	98.9482
195.333	49.71	24.46	46.19	24.35	5.51284	94.1869
195.5	49.84	24.46	46.17	24.33	5.51284	91.3006
195.667	50	24.47	46.24	24.43	5.51284	100.1
195.833	50.14	24.47	45.87	24.55	5.51284	99.0567
196	50.24	24.48	45.97	24.6	5.51502	97.1586
196.167	50.22	24.48	45.88	24.66	5.54995	105.952
196.333	50.21	24.49	45.99	24.65	5.54995	98.3116
196.5	50.18	24.48	45.9	24.64	5.54995	105.467
196.667	50.11	24.48	45.95	24.69	5.54995	107.73
196.833	50.09	24.48	46.04	24.61	5.54995	92.4942
197	50.05	24.48	45.85	24.54	5.55213	96.3701
197.167	50	24.48	46.02	24.53	5.58051	99.3851
197.333	50.03	24.49	45.9	24.57	5.58706	96.4583
197.5	50.04	24.49	46.09	24.63	5.58706	92.8414
197.667	49.96	24.5	45.98	24.77	5.58706	109.363
197.833	49.93	24.5	45.81	24.91	5.58706	108.215
198	49.89	24.51	46.11	24.82	5.58924	96.561
198.167	49.86	24.51	46.25	24.73	5.62417	100.912
198.333	49.84	24.51	46.27	24.67	5.62417	101.612
198.5	49.85	24.51	46.25	24.66	5.62417	104.093
198.667	49.94	24.51	46.31	24.64	5.62417	98.9829
198.833	50.05	24.52	46.22	24.61	5.62526	92.079
199	50.1	24.52	46.18	24.63	5.658	88.9931
199.167	50.1	24.53	46.1	24.72	5.66127	107.782
199.333	50.08	24.54	46.27	24.89	5.66127	121.201
199.5	50.04	24.53	46.28	24.9	5.66127	101.751
199.667	50.02	24.54	46.27	24.73	5.66127	90.6337
199.833	49.92	24.54	46.23	24.44	5.67983	98.9337
200	49.87	24.54	46.4	24.35	5.69838	92.1484
200.167	49.88	24.56	46.22	24.4	5.69838	96.1256
200.333	49.89	24.57	45.96	24.53	5.69838	106.523
200.5	49.91	24.58	46.21	24.63	5.69838	99.6383
200.667	49.95	24.58	46.12	24.64	5.69838	98.0237
200.833	50.02	24.59	46.11	24.65	5.73658	100.149
201	50.1	24.59	46.02	24.64	5.73658	99.485
201.167	50.19	24.59	46.23	24.63	5.73658	102.368
201.333	50.27	24.58	46.07	24.58	5.73658	101.832
201.5	50.26	24.58	46.22	24.65	5.73658	98.7399
201.667	50.25	24.58	45.96	24.71	5.73877	96.9633
201.833	50.2	24.59	45.91	24.7	5.74204	98.6806
202	50.14	24.59	45.93	24.76	5.7595	99.9725
202.167	50.09	24.59	45.97	24.72	5.77369	93.8093
202.333	50.03	24.59	46.01	24.79	5.77369	97.9123
202.5	49.97	24.6	46.02	24.93	5.77369	107.789
202.667	49.91	24.6	45.77	24.98	5.77369	107.772
202.833	49.85	24.59	45.87	24.92	5.77369	91.6392
203	49.82	24.6	45.99	24.7	5.77588	88.5388
203.167	49.82	24.6	45.99	24.65	5.77369	108.183
203.333	49.88	24.6	45.7	24.76	5.79661	102.141
203.5	50.01	24.61	45.83	24.77	5.8108	98.4621
203.667	50.07	24.62	45.82	24.78	5.8108	109.34
203.833	50.09	24.61	45.83	24.77	5.8108	91.8099
204	50.07	24.62	45.75	24.7	5.81407	84.1898
204.167	50.05	24.62	45.92	24.82	5.81298	105.15
204.333	50.08	24.62	45.86	25	5.81735	104.469
204.5	50.13	24.63	45.8	25.02	5.84791	98.5301
204.667	50.14	24.62	45.55	25.02	5.84791	109.103
204.833	50.11	24.62	45.69	24.97	5.84791	99.9291
205	50.04	24.62	45.87	24.87	5.84791	94.1392
205.167	50.01	24.62	46.04	24.78	5.84791	99.8423
205.333	49.96	24.62	45.92	24.79	5.84791	99.877
205.5	49.94	24.63	45.88	24.84	5.84791	103.274
205.667	49.87	24.63	45.8	24.86	5.87847	97.1976
205.833	49.87	24.63	45.88	24.77	5.88502	94.6427
206	49.87	24.65	45.95	24.82	5.88502	113.011
206.167	49.88	24.65	46.04	24.88	5.88502	103.329
206.333	49.96	24.65	46.05	24.89	5.88502	99.0871
206.5	50.02	24.65	46.01	24.86	5.88502	112.218
206.667	50.04	24.65	46.16	24.81	5.92213	94.2332
206.833	50.03	24.65	46.1	24.53	5.92213	82.6375
207	50	24.66	46.06	24.36	5.92213	106.671
207.167	49.98	24.67	46.05	24.52	5.92213	103.775
207.333	49.96	24.68	46.05	24.63	5.94068	91.1039
207.5	49.9	24.69	46.04	24.66	5.95924	104.971
207.667	49.84	24.7	45.95	24.75	5.95924	100.512
207.833	49.77	24.71	45.91	24.78	5.95924	94.0133
208	49.79	24.71	45.92	24.73	5.96033	103.96
208.167	49.82	24.72	45.84	24.8	5.99634	98.9612
208.333	49.9	24.71	45.96	24.86	5.99634	92.6056
208.5	50.01	24.72	45.78	24.88	5.99634	100.462
208.667	50.08	24.72	45.77	24.98	5.99634	106.794
208.833	50.1	24.73	45.68	25.08	5.99634	99.9103
209	50.13	24.73	45.72	25.06	6.0018	97.8979
209.167	50.13	24.73	45.72	25.02	6.03454	103.853
209.333	50.16	24.72	45.86	25.02	6.03454	97.7257
209.5	50.14	24.72	45.79	24.92	6.03454	97.5174
209.667	50.11	24.73	45.71	24.9	6.03454	99.3446
209.833	50.08	24.73	45.75	24.96	6.03454	107.711
210	50.06	24.73	45.72	25.01	6.03782	93.9699
210.167	50.05	24.73	45.87	24.96	6.07165	95.3487
210.333	50.07	24.73	45.91	25.08	6.07165	104.857
210.5	50.08	24.73	45.98	25.12	6.07165	105.57
210.667	50.08	24.73	45.98	25.12	6.07165	109.87
210.833	50.1	24.73	46.06	25.03	6.08148	99.2679
211	50.07	24.73	46.07	24.89	6.0913	90.2503
211.167	49.99	24.74	46.1	24.72	6.10876	98.5113
211.333	49.89	24.74	46.09	24.77	6.10876	111.094
211.5	49.79	24.75	46.12	24.8	6.10876	108.921
211.667	49.73	24.75	46.09	24.73	6.10876	91.5336
211.833	49.78	24.76	45.84	24.56	6.14587	91.0286
212	49.92	24.77	46.07	24.5	6.14587	95.9563
212.167	50.07	24.77	45.94	24.59	6.14587	104.471
212.333	50.14	24.79	45.88	24.72	6.14587	100.859
212.5	50.12	24.79	45.93	24.81	6.14587	94.5457
212.667	50.04	24.8	45.85	24.92	6.16879	110.096
212.833	49.96	24.8	45.9	24.99	6.1808	95.1042
213	49.9	24.8	45.78	24.91	6.18298	91.0503
213.167	49.9	24.8	45.8	24.94	6.18298	106.84
213.333	49.94	24.8	46	25.01	6.18298	103.384
213.5	50	24.8	45.82	24.95	6.18298	95.1837
213.667	50.05	24.8	46.01	24.95	6.18626	100.282
213.833	50.1	24.81	45.98	25.07	6.19826	102.499
214	50.09	24.8	45.91	25.16	6.21354	99.5891
214.167	50.06	24.8	45.92	25.17	6.22009	105.156
214.333	50.07	24.81	46.12	25.09	6.22009	95.0579
214.5	50.09	24.8	46.08	24.93	6.22009	100.447
214.667	50.08	24.81	46.01	24.94	6.22009	112.442
214.833	50.07	24.8	46.09	24.9	6.2572	100.109
215	50.03	24.81	46.01	24.86	6.2572	93.7659
215.167	49.99	24.82	46.1	24.74	6.2572	97.6244
215.333	49.96	24.82	46.03	24.65	6.2572	96.0836
215.5	49.92	24.82	46.13	24.62	6.2572	97.6071
215.667	49.92	24.83	46.08	24.81	6.26702	103.563
215.833	49.92	24.85	46.27	24.99	6.29431	103.077
216	49.89	24.85	46.15	25.06	6.29431	99.3837
216.167	49.88	24.85	46.28	25.02	6.29431	97.8979
216.333	49.9	24.86	46.29	24.99	6.29431	99.1782
216.5	49.94	24.86	46.03	24.93	6.29431	97.6534
216.667	49.96	24.86	46.08	24.87	6.32814	102.117
216.833	49.97	24.86	46.09	24.91	6.33251	104.217
217	49.96	24.87	45.99	24.92	6.33251	104.645
217.167	49.93	24.87	45.89	24.88	6.33251	102.834
217.333	49.91	24.87	46.13	24.85	6.33251	92.7156
217.5	49.92	24.87	45.94	24.73	6.3336	98.7891
217.667	49.96	24.88	45.95	24.7	6.34124	100.512
217.833	50.04	24.88	45.89	24.74	6.36962	92.3495
218	50.16	24.88	45.9	24.82	6.36962	98.6357
218.167	50.32	24.89	45.93	24.99	6.36962	98.1149
218.333	50.45	24.89	46.01	25.16	6.36962	99.2925
218.5	50.43	24.89	45.88	25.35	6.36962	107.064
218.667	50.31	24.89	45.82	25.45	6.36962	107.211
218.833	50.15	24.89	45.89	25.39	6.36962	104.385
219	49.97	24.88	45.79	25.13	6.39909	94.1956
219.167	49.85	24.87	46.01	24.92	6.40672	97.8197
219.333	49.75	24.88	45.82	24.85	6.40672	100.998
219.5	49.71	24.89	45.99	24.85	6.40672	88.0324
219.667	49.73	24.89	45.89	24.97	6.40672	96.8576
219.833	49.8	24.91	45.91	25.22	6.40672	102.493
220	49.91	24.91	45.92	25.33	6.40672	100.833
220.167	49.99	24.91	45.93	25.41	6.44383	106.26
220.333	50	24.91	45.91	25.36	6.44383	104.394
220.5	49.99	24.92	45.96	25.26	6.44383	98.1612
220.667	49.94	24.92	45.87	25.18	6.44383	102.555
220.833	49.88	24.92	45.93	25.04	6.44383	94.077
221	49.88	24.92	45.81	24.89	6.44383	94.6557
221.167	49.93	24.93	45.79	25.08	6.44711	103.689
221.333	50.02	24.94	45.84	25.25	6.48094	94.5833
221.5	50.05	24.95	45.74	25.26	6.48094	100.761
221.667	50.05	24.95	45.9	25.29	6.48094	101.548
221.833	50	24.96	45.72	25.41	6.48094	108.047
222	49.96	24.96	46.03	25.41	6.48094	99.0553
222.167	49.91	24.96	46.01	25.32	6.48094	102.742
222.333	49.89	24.96	46.03	25.32	6.48858	100.71
222.5	49.93	24.96	45.83	25.17	6.50386	90.5773
222.667	50.02	24.95	45.9	25.09	6.51805	100.203
222.833	50.21	24.96	46.02	25.17	6.51805	99.8249
223	50.36	24.96	45.96	25.22	6.51805	107.345
223.167	50.4	24.96	45.82	25.27	6.51805	112.911
223.333	50.34	24.96	46.11	25.15	6.51805	92.364
223.5	50.2	24.97	46.12	24.88	6.54643	89.4589
223.667	50.04	24.97	46.08	24.89	6.55516	107.12
223.833	49.91	24.98	45.98	25	6.55516	101.826
224	49.79	24.98	46.11	24.96	6.55516	97.9442
224.167	49.77	24.99	46.11	24.95	6.55516	99.2607
224.333	49.79	24.99	46.09	24.9	6.55516	97.8299
224.5	49.86	25	46.11	24.93	6.55516	90.8623
224.667	49.92	25.01	45.87	25	6.58899	103.26
224.833	49.93	25.01	46	25.2	6.59336	108.43
225	49.95	25.01	46.17	25.2	6.59336	95.7538
225.167	49.98	25.01	46.2	25.12	6.59336	103.126
225.333	49.99	25.02	46.25	25.05	6.59336	102.01
225.5	50.01	25.02	46.41	24.93	6.59336	95.7075
225.667	50.03	25.02	46.18	24.81	6.59445	97.9673
225.833	50.08	25.02	46.22	24.76	6.63047	100.161
226	50.09	25.03	46.15	24.79	6.63047	94.2781
226.167	50.09	25.03	46.11	24.88	6.63047	91.9343
226.333	50.03	25.05	46.2	25.05	6.63047	107.365
226.5	49.88	25.05	46.14	25.22	6.63047	107.406
226.667	49.73	25.06	46.17	25.21	6.64466	91.5842
226.833	49.64	25.08	46.13	25.09	6.6643	101.6
227	49.61	25.07	46.07	25.11	6.66758	106.764
227.167	49.65	25.07	46.1	25.07	6.66758	92.6678
227.333	49.76	25.07	46.02	25.07	6.66758	97.7691
227.5	50.01	25.08	46.1	25.16	6.66758	97.9847
227.667	50.35	25.07	46.02	25.23	6.66758	107.947
227.833	50.58	25.08	46.06	25.23	6.68613	102.876
228	50.59	25.07	46.11	25.16	6.69814	95.544
228.167	50.46	25.07	46.08	25.1	6.70469	96.6884
228.333	50.24	25.07	46.12	25.1	6.70469	103.261
228.5	50.02	25.08	45.92	25.24	6.70469	97.9398
228.667	49.84	25.08	45.86	25.26	6.70469	86.4468
228.833	49.7	25.09	45.93	25.34	6.70469	111.36
229	49.67	25.09	45.75	25.58	6.71451	113.267
229.167	49.77	25.08	45.97	25.52	6.74179	100.032
229.333	49.87	25.08	45.95	25.27	6.74179	91.6377
229.5	49.99	25.08	45.72	25.09	6.74179	93.7341
229.667	50.1	25.09	45.79	25.13	6.74179	103.306
229.833	50.21	25.08	45.78	25.19	6.74179	99.3331
230	50.27	25.09	45.87	25.24	6.74179	100.094
230.167	50.32	25.09	45.99	25.32	6.74179	96.7361
230.333	50.32	25.09	45.85	25.43	6.74179	104.947
230.5	50.28	25.09	45.78	25.57	6.74398	108.966
230.667	50.16	25.1	45.73	25.57	6.7789	102.773
230.833	50	25.1	45.69	25.27	6.7789	98.0237
231	49.87	25.09	45.85	25.01	6.7789	90.6583
231.167	49.79	25.1	45.87	24.91	6.7789	101.344
231.333	49.81	25.09	45.83	25.07	6.7789	104.53
231.5	49.91	25.1	45.97	25.21	6.7789	95.6409
231.667	50.05	25.1	45.83	25.24	6.78	99.8119
231.833	50.13	25.1	45.98	25.21	6.80073	103.158
232	50.1	25.11	45.84	25.14	6.81601	93.5648
232.167	50.05	25.12	45.75	25.2	6.81601	102.162
232.333	49.96	25.12	45.91	25.22	6.81601	114.186
232.5	49.84	25.12	45.7	25.21	6.81601	92.5752
232.667	49.73	25.12	45.88	25.04	6.81601	93.5807
232.833	49.67	25.13	45.83	25.06	6.81601	104.418
233	49.68	25.13	45.84	25.09	6.85203	96.5321
233.167	49.84	25.14	45.77	25	6.85312	95.3487
233.333	50.03	25.14	45.89	25.06	6.85312	96.4352
233.5	50.17	25.14	45.93	25.21	6.85312	100.855
233.667	50.29	25.14	45.94	25.35	6.85312	99.2766
233.833	50.31	25.14	45.86	25.33	6.85312	103.595
234	50.25	25.15	45.93	25.34	6.85312	106.671
234.167	50.16	25.14	46.19	25.22	6.86949	97.8646
234.333	49.95	25.15	46.17	25.17	6.86294	103.066
234.5	49.77	25.15	46.06	25.11	6.89132	91.5755
234.667	49.63	25.16	46.16	25.17	6.89132	93.1047
234.833	49.58	25.17	46.15	25.38	6.89132	108.789
235	49.58	25.18	46.2	25.41	6.89132	102.626
235.167	49.71	25.19	46.16	25.34	6.89241	99.6701
235.333	49.86	25.18	46.17	25.28	6.90005	97.7604
235.5	49.98	25.19	46.16	25.2	6.92843	109.096
235.667	50.05	25.19	46.15	25.11	6.92843	96.7462
235.833	50.07	25.19	46.1	24.92	6.92843	92.4233
236	50.08	25.2	46.14	24.83	6.92843	100.958
236.167	50.09	25.21	46.07	24.95	6.92843	99.4054
236.333	50.13	25.2	46.14	25.18	6.96554	100.111
236.5	50.15	25.21	46.07	25.19	6.96554	104.63
236.667	50.15	25.21	46	25.24	6.96554	99.7034
236.833	50.14	25.21	45.94	25.13	6.96554	88.6458
237	50.11	25.22	46.14	25.09	6.96554	99.4329
237.167	50.04	25.22	45.94	25.23	6.96554	104.232
237.333	49.96	25.22	45.92	25.39	6.96663	103.261
237.5	49.94	25.22	45.95	25.42	6.99828	101.031
237.667	49.95	25.23	45.88	25.45	7.00265	90.0347
237.833	49.97	25.23	45.97	25.53	7.00265	91.7188
238	49.98	25.23	45.9	25.7	7.00265	106.024
238.167	50	25.23	46.09	25.85	7.00265	105.719
238.333	50.03	25.23	45.87	25.84	7.00265	110.959
238.5	50.03	25.23	45.98	25.68	7.00265	102.604
238.667	50.01	25.22	45.89	25.44	7.00265	85.5367
238.833	50	25.23	46.07	25.22	7.03539	103.33
239	50.02	25.23	46	25.38	7.03976	105.158
239.167	50.05	25.24	46.1	25.48	7.03976	99.2231
239.333	50.06	25.25	45.97	25.38	7.03976	99.728
239.5	50.04	25.25	45.98	25.38	7.03976	100.21
239.667	50.03	25.25	45.95	25.36	7.03976	103.621
239.833	49.99	25.25	45.77	25.31	7.04412	99.7656
240	49.99	25.26	45.79	25.22	7.07687	92.1499
240.167	50.01	25.26	45.66	25.15	7.07687	99.7873
240.333	49.97	25.26	45.79	25.25	7.07687	102.141
240.5	49.93	25.27	45.74	25.28	7.07687	90.4528
240.667	49.9	25.28	45.89	25.46	7.07687	97.8892
240.833	49.89	25.28	45.67	25.72	7.07687	106.759
241	49.93	25.28	45.69	25.84	7.07687	95.855
241.167	50.01	25.28	45.7	25.83	7.08232	101.451
241.333	50.1	25.28	45.73	25.93	7.10524	113.795
241.5	50.19	25.28	45.78	25.76	7.1107	96.1343
241.667	50.21	25.28	45.61	25.56	7.11397	93.6212
241.833	50.21	25.28	45.85	25.53	7.11397	104.165
242	50.19	25.27	45.89	25.54	7.11397	100.45
242.167	50.16	25.28	45.89	25.53	7.11397	96.82
242.333	50.05	25.29	45.82	25.56	7.11397	96.8432
242.5	49.94	25.29	45.99	25.59	7.11397	105.742
242.667	49.89	25.29	45.98	25.74	7.11397	111.301
242.833	49.85	25.3	45.94	25.72	7.11616	101.661
243	49.77	25.3	45.98	25.38	7.15108	91.4482
243.167	49.72	25.3	45.84	24.88	7.15108	95.9028
243.333	49.72	25.31	46	24.63	7.15108	105.913
243.5	49.79	25.31	45.82	24.51	7.15108	101.584
243.667	49.92	25.32	45.83	24.43	7.15108	99.7309
243.833	50.07	25.32	45.91	24.33	7.15327	96.0865
244	50.17	25.33	45.91	24.31	7.18928	97.6881
244.167	50.16	25.34	45.74	24.35	7.18928	102.852
244.333	50.13	25.34	45.75	24.4	7.18928	98.7428
244.5	50.11	25.34	45.73	24.42	7.18928	102.533
244.667	50.11	25.33	45.67	24.47	7.18928	102.03
244.833	50.12	25.33	45.52	24.38	7.20784	88.9135
245	50.08	25.33	45.71	24.36	7.22421	91.3527
245.167	50	25.33	45.5	24.47	7.22639	101.615
245.333	49.9	25.33	45.56	24.65	7.22639	108.086
245.5	49.83	25.33	45.56	24.76	7.22639	104.602
245.667	49.85	25.32	45.53	24.75	7.22639	96.93
245.833	49.88	25.32	45.53	24.69	7.22639	94.145
246	49.92	25.32	45.68	24.68	7.22639	104.081
246.167	49.97	25.31	45.56	24.71	7.22639	106.554
246.333	50.06	25.3	45.57	24.63	7.22748	92.3249
246.5	50.16	25.29	45.4	24.51	7.2635	95.4167
246.667	50.23	25.29	45.44	24.53	7.2635	97.2815
246.833	50.3	25.29	45.74	24.59	7.2635	100.49
247	50.27	25.28	45.75	24.76	7.2635	107.967
247.167	50.2	25.28	45.53	24.76	7.2635	107.358
247.333	50.11	25.27	45.46	24.67	7.2635	97.7503
247.5	49.97	25.27	45.28	24.52	7.27442	95.8073
247.667	49.82	25.26	45.27	24.46	7.28206	97.4595
247.833	49.73	25.26	45.35	24.47	7.30061	93.5677
248	49.71	25.26	45.4	24.57	7.30061	100.532
248.167	49.83	25.25	45.41	24.66	7.30061	113.72
248.333	50.02	25.25	45.52	24.68	7.30061	103.725
248.5	50.2	25.23	45.45	24.54	7.30061	86.9314
248.667	50.33	25.23	45.51	24.43	7.30061	103.16
248.833	50.41	25.24	45.81	24.56	7.30061	98.2928
249	50.45	25.23	45.76	24.57	7.30061	102.768
249.167	50.35	25.22	45.55	24.54	7.30061	107.815
249.333	50.2	25.21	45.56	24.51	7.30061	100.132
249.5	49.97	25.22	45.49	24.34	7.30498	106.764
249.667	49.74	25.21	45.65	24.3	7.33772	100.014
249.833	49.58	25.2	45.57	24.3	7.33772	91.8518
250	49.51	25.21	45.7	24.19	7.33772	99.4126
250.167	49.54	25.2	45.65	24.13	7.33772	97.8979
250.333	49.66	25.2	45.72	24.14	7.3399	96.0576
250.5	49.87	25.21	45.55	24.11	7.34645	96.8403
250.667	50.08	25.21	45.71	24.17	7.37483	100.344
250.833	50.22	25.22	45.63	24.36	7.37483	101.168
251	50.28	25.22	45.65	24.48	7.37483	92.9224
251.167	50.18	25.23	45.79	24.53	7.37483	100.331
251.333	49.98	25.22	45.54	24.53	7.37701	102.882
251.5	49.77	25.22	45.63	24.53	7.41194	101.581
251.667	49.64	25.22	45.56	24.58	7.41194	101.262
251.833	49.66	25.22	45.68	24.65	7.41194	104.136
252	49.7	25.21	45.52	24.65	7.41194	106.312
252.167	49.84	25.2	45.66	24.58	7.41194	102.374
252.333	50.06	25.18	45.66	24.49	7.41194	93.1959
252.5	50.29	25.18	45.64	24.36	7.41194	94.8278
252.667	50.47	25.18	45.72	24.32	7.42612	96.1227
252.833	50.51	25.17	45.82	24.38	7.45014	101.233
253	50.43	25.17	45.77	24.49	7.45014	102.374
253.167	50.27	25.17	45.71	24.53	7.45014	96.4149
253.333	50.05	25.17	45.86	24.57	7.45014	96.9792
253.5	49.82	25.17	45.75	24.57	7.45014	97.377
253.667	49.64	25.16	45.49	24.63	7.45014	105.778
253.833	49.53	25.16	45.59	24.67	7.45014	103.472
254	49.52	25.16	45.67	24.67	7.45014	96.8605
254.167	49.61	25.15	45.73	24.6	7.48725	100.831
254.333	49.76	25.14	45.75	24.55	7.48725	97.7242
254.5	50	25.15	45.79	24.55	7.48725	101.914
254.667	50.24	25.14	45.97	24.57	7.48725	109.573
254.833	50.47	25.14	45.83	24.54	7.48725	99.252
255	50.51	25.14	45.82	24.42	7.48725	98.5749
255.167	50.39	25.14	45.96	24.41	7.52435	102.101
255.333	50.18	25.14	45.94	24.44	7.52435	96.6131
255.5	49.95	25.14	45.99	24.5	7.52435	103.262
255.667	49.74	25.14	45.79	24.54	7.52435	103.225
255.833	49.62	25.14	45.83	24.51	7.52435	91.2167
256	49.56	25.14	45.85	24.45	7.54291	106.451
256.167	49.55	25.15	45.69	24.47	7.56146	102.018
256.333	49.67	25.14	45.81	24.52	7.56146	90.1418
256.5	49.88	25.14	45.91	24.52	7.56146	100.219
256.667	50.15	25.14	45.87	24.66	7.56146	98.2089
256.833	50.4	25.14	45.84	24.71	7.56146	98.0801
257	50.48	25.15	45.82	24.69	7.56583	103.919
257.167	50.43	25.14	45.81	24.74	7.59857	101.808
257.333	50.26	25.13	45.99	24.73	7.59857	95.7089
257.5	50.04	25.14	45.95	24.76	7.59857	105.337
257.667	49.86	25.13	45.79	24.84	7.59857	103.62
257.833	49.75	25.12	45.77	24.71	7.59857	98.6068
258	49.76	25.13	45.83	24.66	7.59857	100.65
258.167	49.87	25.12	45.8	24.63	7.59857	95.1664
258.333	50.04	25.12	45.88	24.66	7.60839	103.465
258.5	50.19	25.12	45.67	24.64	7.60621	104.387
258.667	50.26	25.11	45.63	24.6	7.6335	93.4823
258.833	50.27	25.11	45.63	24.56	7.63568	90.0535
259	50.21	25.11	45.58	24.59	7.63568	98.5055
259.167	50.12	25.12	45.41	24.79	7.63568	105.269
259.333	50.01	25.11	45.58	24.97	7.63568	106.088
259.5	49.91	25.11	45.73	24.99	7.63568	109.381
259.667	49.87	25.1	45.8	24.89	7.63568	104.563
259.833	49.87	25.1	45.63	24.79	7.63568	96.5625
260	49.87	25.09	45.72	24.62	7.63568	97.0978
260.167	49.91	25.09	45.78	24.48	7.64005	89.9277
260.333	49.99	25.09	45.83	24.51	7.6586	94.9175
260.5	50.09	25.09	45.74	24.56	7.6586	98.7196
260.667	50.2	25.09	45.78	24.63	7.67279	103.867
260.833	50.21	25.1	45.75	24.83	7.67279	101.403
261	50.11	25.1	45.79	24.85	7.67279	94.4864
261.167	49.95	25.1	45.96	24.81	7.67279	102.153
261.333	49.75	25.1	46.03	24.74	7.67279	105.561
261.5	49.55	25.1	46.2	24.76	7.70117	105.451
261.667	49.46	25.09	46.07	24.75	7.69571	101.004
261.833	49.44	25.1	46.09	24.63	7.7099	97.4421
262	49.52	25.1	45.98	24.57	7.7099	103.738
262.167	49.71	25.09	46.09	24.53	7.7099	104.103
262.333	50.01	25.1	45.97	24.54	7.74046	92.0833
262.5	50.27	25.1	45.95	24.51	7.7481	98.18
262.667	50.43	25.1	46.01	24.53	7.7481	99.3273
262.833	50.45	25.11	46.17	24.53	7.7481	100.924
263	50.35	25.12	46.22	24.5	7.7481	103.147
263.167	50.16	25.12	46	24.57	7.78303	93.0093
263.333	50.01	25.12	45.95	24.51	7.78521	96.7028
263.5	49.87	25.12	45.77	24.57	7.78521	100.532
263.667	49.81	25.11	45.82	24.72	7.78521	100.172
263.833	49.85	25.12	46	24.88	7.78521	105.498
264	49.95	25.12	45.87	24.9	7.78521	105.926
264.167	50.11	25.12	45.96	24.96	7.78521	96.6594
264.333	50.21	25.12	46.07	24.8	7.81904	91.0272
264.5	50.19	25.1	45.92	24.74	7.82232	100.545
264.667	50.09	25.11	46.09	24.78	7.82232	104.544
264.833	49.95	25.1	46.24	24.8	7.82232	96.6508
265	49.84	25.1	45.97	24.76	7.82232	100.492
265.167	49.85	25.1	46.02	24.88	7.82232	100.538
265.333	49.93	25.11	45.94	24.94	7.82232	103.98
265.5	50.07	25.11	46.19	24.94	7.82232	97.3553
265.667	50.23	25.12	45.97	24.91	7.82232	91.6652
265.833	50.28	25.12	46.27	25.06	7.82232	102.859
266	50.17	25.11	46.11	25.06	7.83323	97.7575
266.167	50	25.12	46.24	25.02	7.85942	105.959
266.333	49.84	25.11	46.26	25.04	7.85942	101.484
266.5	49.74	25.11	46.05	24.91	7.85942	98.0859
266.667	49.69	25.12	46.17	24.79	7.85942	106.306
266.833	49.68	25.12	45.95	24.77	7.85942	102.976
267	49.7	25.12	46.08	24.82	7.85942	91.781
267.167	49.79	25.12	46.2	24.79	7.85942	99.5689
267.333	49.95	25.12	46.13	24.89	7.85942	100.33
267.5	50.11	25.12	45.94	24.93	7.85942	101.791
267.667	50.26	25.12	46.32	24.89	7.85942	107.329
267.833	50.36	25.12	46.25	24.87	7.85942	93.4028
268	50.38	25.11	46.32	24.76	7.87798	102.927
268.167	50.34	25.11	46.38	24.72	7.86052	107.823
268.333	50.24	25.11	46.39	24.73	7.86925	94.0365
268.5	50.12	25.12	46.29	24.63	7.88999	96.6276
268.667	49.99	25.11	46.38	24.58	7.89653	95.8912
268.833	49.85	25.12	46.38	24.63	7.89653	105.595
269	49.78	25.13	46.18	24.72	7.89653	104.301
269.167	49.77	25.13	46.12	24.74	7.89653	89.945
269.333	49.74	25.14	46.12	24.75	7.89653	95.4282
269.5	49.74	25.15	45.95	24.84	7.89653	107.124
269.667	49.74	25.15	45.93	24.92	7.89653	105.129
269.833	49.78	25.15	46.02	24.92	7.89653	94.0046
270	49.9	25.15	45.8	24.81	7.92928	100.611
270.167	50.05	25.14	45.9	24.83	7.93364	105.482
270.333	50.22	25.14	45.88	24.88	7.93364	93.7703
270.5	50.35	25.14	45.99	24.82	7.93364	88.1149
270.667	50.43	25.14	46.12	24.9	7.93364	102.491
270.833	50.44	25.14	46.05	25.15	7.93364	112.106
271	50.37	25.14	46.07	25.2	7.93364	98.41
271.167	50.27	25.13	46.14	25.05	7.93364	100.373
271.333	50.14	25.12	46.16	25.06	7.93364	104.453
271.5	50	25.12	46.11	24.92	7.93364	97.39
271.667	49.84	25.11	45.99	24.78	7.93364	99.4763
271.833	49.74	25.11	45.87	24.71	7.93364	101.188
272	49.68	25.12	45.99	24.64	7.95329	97.7402
272.167	49.69	25.12	45.85	24.62	7.9522	96.3513
272.333	49.79	25.14	46.31	24.69	7.96966	101.94
272.5	49.88	25.14	46.06	24.83	7.97075	99.553
272.667	49.9	25.15	46.08	24.87	7.97075	98.8166
272.833	49.86	25.16	46.18	24.93	7.97075	96.2182
273	49.77	25.15	46.08	24.93	8.00022	96.8924
273.167	49.71	25.15	45.85	25.05	7.99367	104.446
273.333	49.75	25.16	45.96	25.13	8.00786	103.479
273.5	49.87	25.15	46.04	25.1	8.00786	103.725
273.667	50.1	25.15	46.16	25.11	8.00786	101.147
273.833	50.24	25.15	46.2	24.96	8.00786	94.1826
274	50.34	25.14	46.06	24.84	8.01113	91.9517
274.167	50.4	25.15	46.08	24.89	8.04606	103.196
274.333	50.33	25.15	46.18	25.01	8.04606	105.117
274.5	50.2	25.16	46.08	25.04	8.04606	99.5587
274.667	50.06	25.15	45.85	24.98	8.04606	97.8602
274.833	49.93	25.16	45.96	24.95	8.04606	111.068
275	49.88	25.16	46.04	24.97	8.0788	106.639
275.167	49.84	25.16	46.16	24.9	8.05479	91.0605
275.333	49.83	25.15	46.2	24.75	8.08317	99.4459

## Sheet: 60
time	Thin	Thut	Tcout	Tcin	mw	FR
0	17.37	17.94	18.18	17.61	0	0
0.166667	17.37	17.94	18.19	17.62	0	2.79224
0.333333	17.37	17.94	18.19	17.62	0	7.07321
0.5	17.37	17.95	18.19	17.61	0	4.58623
0.666667	17.36	17.95	18.19	17.62	0	2.51013
0.833333	17.36	17.96	18.18	17.62	0	7.57668
1	17.36	17.96	18.19	17.61	0	9.07118
1.16667	17.36	17.97	18.19	17.61	0	10.7451
1.33333	17.36	17.98	18.19	17.61	0	12.1181
1.5	17.36	17.99	18.2	17.61	0	9.58623
1.66667	17.36	17.99	18.19	17.61	0	8.12355
1.83333	17.36	18	18.19	17.61	0	4.56597
2	17.36	18	18.19	17.61	0	4.81192
2.16667	17.35	18.01	18.19	17.6	0	10.7769
2.33333	17.35	18.02	18.2	17.6	0	15.0275
2.5	17.35	18.02	18.19	17.6	0	9.36632
2.66667	17.36	18.03	18.2	17.61	0	6.10822
2.83333	17.35	18.03	18.2	17.61	0	13.5634
3	17.35	18.04	18.2	17.6	0	11.3744
3.16667	17.35	18.05	18.2	17.6	0	6.16175
3.33333	17.35	18.05	18.21	17.6	0	7.50868
3.5	17.35	18.06	18.21	17.61	0	5.31829
3.66667	17.35	18.06	18.2	17.6	0	5.94039
3.83333	17.34	18.07	18.21	17.6	0	4.62818
4	17.35	18.07	18.21	17.6	0	11.5582
4.16667	17.35	18.08	18.21	17.6	0	12.4653
4.33333	17.35	18.09	18.21	17.6	0	10.1548
4.5	17.35	18.1	18.21	17.6	0	12.0891
4.66667	17.35	18.1	18.22	17.61	0	8.71094
4.83333	17.35	18.1	18.22	17.6	0	10.2054
5	17.35	18.12	18.22	17.6	0	8.01939
5.16667	17.34	18.12	18.22	17.6	0	2.66348
5.33333	17.34	18.12	18.22	17.6	0	1.54803
5.5	17.35	18.12	18.22	17.6	0	9.21875
5.66667	17.35	18.14	18.23	17.61	0	10.5686
5.83333	17.34	18.15	18.25	17.6	0	4.13628
6	17.4	18.4	18.97	17.58	0	41.9401
6.16667	17.93	18.76	19.29	17.68	0	97.5752
6.33333	20.24	18.8	19.35	17.79	0	94.7049
6.5	23.61	18.81	23.88	17.8	0	84.7714
6.66667	27.83	18.81	24.8	17.82	0	101.806
6.83333	31.5	18.81	25.75	17.85	0	105.838
7	34.16	18.8	26.79	17.87	0	99.4936
7.16667	36.71	18.81	27.83	17.88	0	100.338
7.33333	38.96	18.8	28.99	17.88	0	100.094
7.5	41.08	18.8	29.95	17.86	0	101.455
7.66667	42.9	18.8	31.07	17.84	0	102.098
7.83333	44.73	18.81	32.09	17.82	0	102.208
8	46.34	18.8	33.02	17.82	0	101.092
8.16667	47.97	18.8	34.05	17.83	0	95.4138
8.33333	49.7	18.8	35	17.84	0	98.8195
8.5	51.36	18.79	35.98	17.86	0	101.61
8.66667	52.81	18.8	37.06	17.88	0	100.185
8.83333	54.14	18.79	38.01	17.92	0	102.617
9	55.32	18.79	38.97	17.94	0	103.835
9.16667	56.38	18.78	39.82	17.96	0	97.9528
9.33333	57.7	18.78	40.59	17.99	0	99.5877
9.5	58.91	18.77	41.19	18.02	0	100.67
9.66667	59.86	18.77	41.82	18.05	0	96.6189
9.83333	60.33	18.76	42.43	18.07	0	100.755
10	60.53	18.75	42.93	18.1	0	102.289
10.1667	60.32	18.75	43.59	18.11	0	96.3628
10.3333	59.98	18.74	44.07	18.12	0	97.4465
10.5	59.8	18.73	44.65	18.14	0	107.648
10.6667	59.57	18.73	44.89	18.17	0	103.614
10.8333	59.44	18.73	45.51	18.2	0	90.9722
11	59.81	18.72	45.89	18.22	0	98.1944
11.1667	60.25	18.72	46.32	18.24	0	104.919
11.3333	60.55	18.71	46.71	18.25	0	99.9146
11.5	60.82	18.71	47.06	18.27	0	98.5084
11.6667	61.01	18.71	47.24	18.28	0	97.2179
11.8333	61.02	18.7	47.37	18.29	0	100.421
12	60.94	18.7	47.65	18.3	0	103.037
12.1667	60.67	18.69	47.84	18.32	0	100.404
12.3333	60.43	18.69	47.92	18.33	0	100.292
12.5	60.31	18.68	48.1	18.34	0	101.618
12.6667	60.3	18.68	48.33	18.35	0	97.5579
12.8333	60.35	18.68	48.53	18.36	0	96.2543
13	60.51	18.68	48.67	18.36	0	102.114
13.1667	60.68	18.66	48.89	18.38	0	99.2622
13.3333	60.82	18.66	49.09	18.39	0	99.7324
13.5	60.94	18.66	49.23	18.42	0	103.612
13.6667	60.8	18.66	49.49	18.43	0	100.859
13.8333	60.63	18.65	49.61	18.45	0	103.508
14	60.45	18.65	49.66	18.46	0	100.219
14.1667	60.35	18.65	49.7	18.47	0	95.5237
14.3333	60.32	18.65	49.63	18.48	0	98.8542
14.5	60.37	18.64	49.77	18.5	0	100.525
14.6667	60.4	18.64	49.85	18.51	0	98.1525
14.8333	60.41	18.64	49.82	18.52	0	97.1021
15	60.39	18.64	49.89	18.53	0	99.0625
15.1667	60.3	18.64	49.98	18.55	0	99.621
15.3333	60.23	18.64	50.18	18.55	0	100.512
15.5	60.16	18.63	50.32	18.57	0	101.295
15.6667	60.06	18.63	50.47	18.58	0	100.57
15.8333	59.97	18.63	50.47	18.6	0	99.5718
16	60.01	18.63	50.47	18.6	0	100.845
16.1667	60.05	18.63	50.52	18.61	0	96.7636
16.3333	60.14	18.64	50.62	18.63	0	97.7141
16.5	60.25	18.63	50.73	18.64	0	103.328
16.6667	60.32	18.63	50.81	18.66	0	103.817
16.8333	60.36	18.63	50.95	18.66	0	101.341
17	60.35	18.63	51.06	18.66	0	100.388
17.1667	60.43	18.63	51.19	18.66	0	99.8047
17.3333	60.45	18.64	51.39	18.67	0	98.5749
17.5	60.43	18.64	51.53	18.69	0	97.7474
17.6667	60.4	18.63	51.68	18.7	0	99.9132
17.8333	60.31	18.63	51.87	18.7	0	102.284
18	60.19	18.64	51.98	18.71	0	98.9092
18.1667	60.07	18.64	52.2	18.72	0	99.6643
18.3333	59.96	18.64	52.37	18.73	0	101.308
18.5	59.87	18.64	52.5	18.73	0	97.3857
18.6667	59.86	18.65	52.63	18.73	0	94.9928
18.8333	59.93	18.65	52.74	18.73	0	99.9421
19	60.05	18.64	52.89	18.73	0	102.685
19.1667	60.13	18.65	52.94	18.73	0	100.661
19.3333	60.12	18.66	53.04	18.73	0	101.992
19.5	60.09	18.65	53.07	18.73	0	101.625
19.6667	60.03	18.66	53.06	18.74	0	97.2352
19.8333	59.96	18.67	53.12	18.75	0	98.2176
20	59.93	18.67	53.13	18.74	0	100.709
20.1667	59.89	18.68	53.09	18.75	0	99.9797
20.3333	59.89	18.68	53.17	18.75	0	98.9352
20.5	59.96	18.69	53.25	18.76	0	101.442
20.6667	60	18.69	53.23	18.76	0	100.729
20.8333	60.06	18.7	53.25	18.77	0	101.784
21	60.01	18.7	53.27	18.78	0	100.203
21.1667	59.99	18.71	53.26	18.79	0.00873148	101.798
21.3333	59.99	18.71	53.3	18.79	0.0371088	103.375
21.5	59.97	18.72	53.31	18.79	0.0327431	96.0561
21.6667	60.04	18.72	53.33	18.8	0.00873148	96.5495
21.8333	60.15	18.72	53.34	18.81	0.0371088	96.8533
22	60.28	18.73	53.34	18.81	0.0371088	97.6099
22.1667	60.39	18.73	53.35	18.81	0.0371088	105.189
22.3333	60.34	18.74	53.41	18.81	0.0371088	104.243
22.5	60.22	18.74	53.4	18.82	0.0371088	100.333
22.6667	60.09	18.75	53.44	18.81	0.0371088	100.087
22.8333	60.05	18.75	53.48	18.83	0.0371088	101.369
23	60.08	18.76	53.52	18.83	0.0371088	99.4936
23.1667	60.14	18.76	53.61	18.84	0.0371088	98.1814
23.3333	60.23	18.76	53.69	18.84	0.0371088	101.903
23.5	60.32	18.77	53.75	18.84	0.0414745	99.5616
23.6667	60.4	18.77	53.78	18.85	0.0698518	97.7792
23.8333	60.42	18.78	53.84	18.84	0.042566	97.0645
24	60.4	18.78	53.77	18.85	0.0742176	101.704
24.1667	60.27	18.78	53.85	18.85	0.0731262	101.088
24.3333	60.12	18.79	53.86	18.85	0.0742176	97.4971
24.5	59.97	18.8	53.8	18.85	0.0742176	99.7078
24.6667	59.9	18.8	53.78	18.85	0.0742176	100.845
24.8333	59.91	18.81	53.8	18.86	0.0742176	101.995
25	59.9	18.82	53.77	18.86	0.0742176	101.082
25.1667	59.9	18.83	53.77	18.86	0.0742176	100.861
25.3333	59.94	18.84	53.74	18.86	0.0829491	102.436
25.5	60.02	18.84	53.76	18.86	0.0971377	103.438
25.6667	60.08	18.85	53.79	18.87	0.111326	98.6936
25.8333	60.11	18.85	53.81	18.87	0.111326	96.8721
26	60.21	18.86	53.8	18.88	0.111326	100.363
26.1667	60.24	18.86	53.79	18.87	0.111326	100.275
26.3333	60.21	18.87	53.79	18.88	0.111326	98.2813
26.5	60.19	18.88	53.82	18.88	0.111326	97.7792
26.6667	60.09	18.89	53.76	18.9	0.146252	96.3006
26.8333	59.97	18.89	53.76	18.9	0.148435	97.9586
27	59.87	18.9	53.78	18.89	0.148435	101.484
27.1667	59.78	18.91	53.79	18.91	0.148435	102.727
27.3333	59.78	18.92	53.81	18.91	0.148435	102.007
27.5	59.8	18.93	53.74	18.91	0.148435	101.301
27.6667	59.83	18.93	53.68	18.92	0.148435	101.13
27.8333	59.9	18.93	53.63	18.91	0.148435	99.7743
28	59.98	18.95	53.59	18.91	0.153892	98.8093
28.1667	60.14	18.95	53.67	18.92	0.185544	96.1111
28.3333	60.29	18.96	53.72	18.92	0.185544	100.729
28.5	60.39	18.96	53.71	18.92	0.185544	104.165
28.6667	60.34	18.97	53.81	18.92	0.185544	100.696
28.8333	60.23	18.97	53.85	18.93	0.185544	101.512
29	60.11	18.98	53.92	18.92	0.188818	99.5631
29.1667	60.01	18.98	53.99	18.93	0.18991	96.467
29.3333	59.99	18.99	54.03	18.94	0.222653	100.245
29.5	59.93	19	54.08	18.95	0.222653	97.8313
29.6667	59.95	19	54.08	18.95	0.222653	96.2818
29.8333	60	19	54.15	18.95	0.222653	102.671
30	60	19.01	54.15	18.95	0.244481	100.165
30.1667	59.93	19.01	54.18	18.94	0.259762	97.0283
30.3333	59.92	19.02	54.14	18.94	0.259762	102.348
30.5	59.91	19.03	54.18	18.95	0.259762	100.124
30.6667	59.93	19.04	54.19	18.95	0.282682	99.6933
30.8333	59.95	19.05	54.18	18.95	0.297962	105.136
31	60.01	19.05	54.19	18.94	0.297962	100.735
31.1667	60.07	19.07	54.14	18.95	0.297962	96.2456
31.3333	60.1	19.08	54.13	18.96	0.331796	98.6415
31.5	60.12	19.1	54.15	18.97	0.306693	104.29
31.6667	60.1	19.1	54.2	18.97	0.335071	97.8834
31.8333	60.04	19.1	54.2	18.97	0.335071	98.52
32	60.02	19.1	54.18	18.97	0.349259	101.694
32.1667	59.95	19.12	54.21	18.97	0.372179	102.821
32.3333	59.93	19.12	54.2	18.97	0.372179	101.962
32.5	59.92	19.13	54.16	18.98	0.372179	97.3438
32.6667	60.01	19.14	54.11	18.98	0.372179	99.9436
32.8333	60.11	19.14	54.11	18.98	0.404923	101.202
33	60.21	19.16	54.16	18.99	0.409288	100.664
33.1667	60.21	19.15	53.94	18.99	0.409288	95.476
33.3333	60.19	19.16	54.16	18.99	0.409288	101.652
33.5	60.17	19.17	53.86	18.99	0.41802	104.627
33.6667	60.08	19.16	54.05	18.99	0.446397	97.8935
33.8333	59.99	19.17	53.89	18.99	0.446397	100.929
34	59.94	19.18	53.78	19	0.446397	101.413
34.1667	59.9	19.19	53.69	19	0.44858	95.7885
34.3333	59.96	19.2	53.93	19.01	0.483506	101.577
34.5	60.05	19.2	53.75	19.01	0.483506	99.7353
34.6667	60.12	19.21	53.67	19.02	0.483506	95.9997
34.8333	59.57	23.23	53.78	19.01	0.483505	98.6097
35	59.67	23.24	53.81	19.01	0.490054	101.866
35.1667	59.79	23.26	53.74	19.01	0.490054	104.848
35.3333	59.87	23.27	53.89	19.02	0.491146	102.089
35.5	60.01	23.28	53.71	19.01	0.527163	97.1629
35.6667	60.19	23.29	53.74	19.01	0.527163	100.463
35.8333	60.31	23.31	53.58	19.02	0.527163	100.642
36	60.44	23.32	53.76	19.02	0.564272	95.0391
36.1667	60.49	23.33	53.93	19.02	0.564272	100.447
36.3333	60.42	23.35	53.8	19.01	0.564272	103.124
36.5	60.25	23.36	53.77	19.02	0.564272	97.6186
36.6667	59.99	23.38	53.89	19.03	0.601381	99.4054
36.8333	59.8	23.4	53.7	19.03	0.601381	101.095
37	59.63	23.41	53.87	19.04	0.601381	96.603
37.1667	59.55	23.43	53.97	19.04	0.638489	100.663
37.3333	59.55	23.45	53.56	19.04	0.638489	101.568
37.5	59.61	23.46	53.43	19.04	0.638489	100.094
37.6667	59.74	23.47	53.52	19.04	0.657044	96.7173
37.8333	59.92	23.49	53.81	19.04	0.675598	100.409
38	60.03	23.5	53.78	19.04	0.675598	105.425
38.1667	60.06	23.5	53.65	19.04	0.708341	100.234
38.3333	60.02	23.51	53.75	19.04	0.712707	99.1536
38.5	60	23.52	53.97	19.05	0.712707	98.8281
38.6667	59.98	23.52	53.82	19.05	0.712707	96.1777
38.8333	59.97	23.51	54.07	19.06	0.746541	99.8249
39	59.99	23.52	53.9	19.06	0.750907	102.548
39.1667	59.97	23.53	53.98	19.07	0.750907	103.634
39.3333	59.96	23.53	53.72	19.07	0.761821	102.772
39.5	59.91	23.53	53.91	19.06	0.767278	94.3056
39.6667	59.98	23.53	53.95	19.07	0.788016	97.257
39.8333	60.09	23.54	54.04	19.06	0.788016	98.9193
40	60.15	23.55	53.91	19.07	0.825125	100.888
40.1667	60.12	23.56	54.02	19.07	0.825125	104.638
40.3333	60.03	23.56	54.04	19.08	0.825125	100.023
40.5	59.91	23.57	53.98	19.07	0.834947	94.2998
40.6667	59.88	23.58	54.04	19.08	0.862234	98.9858
40.8333	59.93	23.57	54.15	19.09	0.862234	106.687
41	59.93	23.58	54.28	19.09	0.880788	101.725
41.1667	59.92	23.59	54.11	19.09	0.899342	96.956
41.3333	59.97	23.59	54.05	19.09	0.899342	98.9395
41.5	59.99	23.6	54.19	19.1	0.899342	102.125
41.6667	60.01	23.61	54.07	19.1	0.936451	100.123
41.8333	60.04	23.62	54.21	19.11	0.936451	97.5492
42	60.04	23.63	54.19	19.11	0.936451	98.5778
42.1667	60.07	23.64	53.96	19.11	0.936451	95.4008
42.3333	60.06	23.65	53.92	19.12	0.97356	98.7905
42.5	60	23.66	54.04	19.11	0.97356	104.825
42.6667	59.83	23.66	54.09	19.11	0.97356	103.702
42.8333	59.66	23.69	54.23	19.12	0.983382	102.114
43	59.54	23.69	53.95	19.12	1.01176	99.0119
43.1667	59.59	23.69	53.93	19.12	1.01176	97.2237
43.3333	59.83	23.7	54.17	19.12	1.01176	100.969
43.5	60.04	23.71	53.68	19.13	1.01285	100.557
43.6667	60.25	23.71	53.73	19.13	1.04887	102.648
43.8333	60.37	23.72	54.17	19.14	1.04887	103.288
44	60.38	23.73	54.03	19.15	1.04887	96.0388
44.1667	60.31	23.74	53.93	19.15	1.05323	98.6097
44.3333	60.31	23.75	54.02	19.16	1.08598	103.079
44.5	60.2	23.76	53.89	19.17	1.08598	98.9815
44.6667	60.05	23.77	54.04	19.17	1.08598	98.1785
44.8333	59.94	23.78	54.09	19.17	1.08598	98.7601
45	59.82	23.79	53.9	19.18	1.12309	99.3866
45.1667	59.79	23.8	53.98	19.18	1.12309	97.2323
45.3333	59.84	23.81	53.96	19.18	1.12309	96.8634
45.5	59.92	23.83	54.12	19.19	1.12418	104.278
45.6667	59.93	23.84	54.03	19.2	1.16019	106.154
45.8333	59.84	23.85	54.01	19.21	1.16019	100.519
46	59.78	23.86	53.9	19.22	1.16019	95.1895
46.1667	59.84	23.87	54.28	19.23	1.16456	98.261
46.3333	59.9	23.88	54.27	19.24	1.1973	106.183
46.5	59.99	23.9	54.12	19.24	1.1973	103.556
46.6667	60.06	23.9	53.85	19.25	1.1973	98.4086
46.8333	60.14	23.91	54.23	19.25	1.1973	94.5269
47	60.21	23.92	54.22	19.26	1.23441	92.7778
47.1667	60.3	23.93	53.99	19.26	1.23441	103.508
47.3333	60.26	23.96	54.02	19.27	1.23441	106.49
47.5	60.06	23.96	54.04	19.27	1.23441	100.438
47.6667	59.87	23.97	53.97	19.29	1.27152	96.0243
47.8333	59.79	23.99	53.88	19.3	1.27152	98.4751
48	59.8	24	53.93	19.3	1.27152	100.414
48.1667	59.86	24.01	53.75	19.31	1.27152	102.895
48.3333	59.93	24.02	54.06	19.31	1.30972	103.16
48.5	59.99	24.03	53.85	19.31	1.30972	99.8249
48.6667	60.02	24.04	53.76	19.33	1.30972	100.881
48.8333	60.03	24.05	53.78	19.35	1.30972	98.1091
49	60.08	24.06	53.89	19.35	1.34465	94.2983
49.1667	60.14	24.08	53.78	19.36	1.34683	102.088
49.3333	60.17	24.08	53.75	19.36	1.34683	105.572
49.5	60.13	24.09	53.66	19.37	1.34683	98.7341
49.6667	60.07	24.1	53.68	19.38	1.34683	98.5098
49.8333	60.05	24.11	53.63	19.39	1.34683	101.565
50	60.03	24.11	53.67	19.4	1.3512	99.1855
50.1667	60.07	24.12	53.62	19.41	1.35556	99.3128
50.3333	60.11	24.14	53.57	19.42	1.38394	100.447
50.5	60.09	24.14	53.71	19.44	1.38394	96.6421
50.6667	60.13	24.15	53.64	19.44	1.38394	98.9439
50.8333	60.14	24.16	53.63	19.45	1.38394	105.822
51	60.06	24.18	53.62	19.46	1.3883	98.7254
51.1667	59.97	24.18	53.94	19.48	1.41777	93.844
51.3333	59.96	24.2	53.64	19.49	1.42105	99.9624
51.5	59.9	24.21	53.98	19.5	1.42105	98.3449
51.6667	59.81	24.23	53.81	19.51	1.42105	98.1959
51.8333	59.71	24.24	53.9	19.52	1.45816	108.024
52	59.62	24.25	53.77	19.52	1.45816	106.675
52.1667	59.54	24.25	53.77	19.53	1.45816	97.4117
52.3333	59.65	24.27	53.92	19.54	1.46252	96.2688
52.5	59.95	24.29	54.16	19.55	1.49527	97.4002
52.6667	60.24	24.3	54.21	19.58	1.49527	100.12
52.8333	60.47	24.31	54.14	19.59	1.49527	104.87
53	60.49	24.33	54.22	19.6	1.52801	98.9439
53.1667	60.39	24.34	54.11	19.63	1.53238	97.5709
53.3333	60.18	24.35	54.28	19.65	1.53238	97.7691
53.5	59.92	24.36	54.08	19.66	1.53456	99.9117
53.6667	59.66	24.38	53.9	19.67	1.56948	100.009
53.8333	59.49	24.4	53.95	19.69	1.56948	97.7734
54	59.44	24.41	53.96	19.71	1.56948	103.022
54.1667	59.42	24.43	53.91	19.72	1.56948	101.422
54.3333	59.52	24.44	53.98	19.73	1.60768	100.748
54.5	59.72	24.44	53.85	19.75	1.60768	100.632
54.6667	59.96	24.45	53.96	19.78	1.60768	100.441
54.8333	60.18	24.46	54.12	19.8	1.64479	101.296
55	60.38	24.47	54.23	19.81	1.64479	101.111
55.1667	60.47	24.48	54.27	19.83	1.64479	99.5631
55.3333	60.53	24.49	54.04	19.85	1.64479	102.159
55.5	60.52	24.5	53.85	19.88	1.65025	99.9653
55.6667	60.38	24.5	54.04	19.9	1.6819	98.1525
55.8333	60.25	24.52	54.27	19.9	1.6819	101.503
56	60.14	24.52	54.13	19.91	1.6819	98.8686
56.1667	60.05	24.53	54.16	19.92	1.6819	98.9323
56.3333	59.99	24.53	54.09	19.95	1.6819	98.0802
56.5	59.97	24.53	54.18	19.97	1.69609	96.8837
56.6667	59.97	24.52	54.09	20.01	1.70264	99.9219
56.8333	59.98	24.53	54.08	20.02	1.71901	102.76
57	59.93	24.52	54.02	20.04	1.71901	101.429
57.1667	59.85	24.51	54.22	20.06	1.71901	99.4112
57.3333	59.81	24.51	54.08	20.08	1.71901	98.2017
57.5	59.8	24.51	54.28	20.1	1.75612	98.7587
57.6667	59.82	24.5	53.92	20.11	1.75612	99.9682
57.8333	59.85	24.5	54.21	20.14	1.75612	101.348
58	59.86	24.5	54.18	20.15	1.75612	104.449
58.1667	59.85	24.49	53.87	20.17	1.7845	95.6713
58.3333	59.88	24.49	54.09	20.2	1.78995	96.8446
58.5	59.98	24.49	54.11	20.22	1.79323	104.356
58.6667	60.01	24.49	54.01	20.23	1.79323	99.2679
58.8333	60	24.49	53.98	20.25	1.83034	99.7352
59	59.97	24.49	54.5	20.27	1.83034	101.982
59.1667	59.91	24.48	54.52	20.28	1.83034	97.5738
59.3333	59.97	24.46	53.73	20.31	1.8347	102.394
59.5	60.03	24.46	53.81	20.34	1.86854	103.734
59.6667	60.1	24.46	53.97	20.39	1.86854	97.6838
59.8333	60.18	24.45	54.19	20.41	1.86854	101.029
60	60.26	24.45	54.23	20.44	1.86854	102.322
60.1667	60.29	24.43	54.18	20.44	1.86963	100.373
60.3333	60.28	24.43	53.88	20.45	1.90565	99.8134
60.5	60.24	24.43	53.89	20.47	1.90565	99.7642
60.6667	60.15	24.43	53.96	20.48	1.90565	97.814
60.8333	60.07	24.42	53.88	20.49	1.90565	97.9485
61	60.02	24.42	54.04	20.5	1.90565	99.2347
61.1667	60	24.41	53.91	20.52	1.93839	101.075
61.3333	59.96	24.4	53.96	20.54	1.94275	101.965
61.5	59.97	24.4	54.08	20.57	1.94275	97.7445
61.6667	59.97	24.4	54.02	20.6	1.94275	97.5608
61.8333	59.97	24.4	54.13	20.63	1.94275	100.939
62	59.97	24.4	53.98	20.65	1.94275	100.98
62.1667	59.91	24.39	54.04	20.66	1.9755	101.188
62.3333	59.79	24.39	53.94	20.71	1.97986	97.8877
62.5	59.71	24.38	54.06	20.73	1.97986	100
62.6667	59.71	24.39	54.18	20.76	1.97986	104.037
62.8333	59.78	24.4	54.1	20.78	2.01588	100.139
63	59.85	24.4	54.12	20.79	2.01697	100.605
63.1667	59.9	24.4	53.97	20.81	2.01697	100.949
63.3333	59.98	24.39	54.26	20.84	2.01697	97.8805
63.5	60.07	24.39	54.09	20.88	2.01697	97.8501
63.6667	60.24	24.39	53.96	20.91	2.05408	98.8209
63.8333	60.32	24.38	54.03	20.93	2.05408	100.152
64	60.33	24.37	54.27	20.96	2.05408	99.2245
64.1667	60.19	24.38	54.13	20.98	2.05408	102.138
64.3333	60.03	24.38	54.27	21.01	2.05408	99.3851
64.5	59.86	24.37	54.24	21.03	2.09119	97.772
64.6667	59.76	24.37	54.09	21.05	2.09119	101.749
64.8333	59.67	24.36	54.19	21.07	2.09119	96.1343
65	59.72	24.37	53.75	21.08	2.11957	99.5139
65.1667	59.79	24.37	53.9	21.1	2.1283	105.288
65.3333	59.79	24.36	54.06	21.13	2.1283	103.002
65.5	59.78	24.37	53.8	21.15	2.1283	99.9696
65.6667	59.86	24.37	53.8	21.17	2.15886	102.759
65.8333	59.98	24.36	53.82	21.18	2.1665	103.595
66	60.12	24.37	53.99	21.2	2.1665	97.7358
66.1667	60.29	24.36	53.99	21.24	2.1665	99.5775
66.3333	60.46	24.36	54.12	21.27	2.18942	99.3461
66.5	60.58	24.35	54.11	21.29	2.20033	97.5217
66.6667	60.58	24.34	53.96	21.3	2.20361	96.4352
66.8333	60.51	24.33	53.8	21.32	2.20361	98.2841
67	60.35	24.33	53.61	21.35	2.20361	103.649
67.1667	60.07	24.33	53.45	21.4	2.20361	103.568
67.3333	59.79	24.34	53.62	21.43	2.22216	99.5501
67.5	59.57	24.33	53.77	21.45	2.24072	99.3938
67.6667	59.49	24.32	53.49	21.48	2.24072	98.5098
67.8333	59.58	24.33	53.66	21.5	2.24072	103.403
68	59.75	24.33	53.79	21.54	2.24072	100.318
68.1667	59.99	24.31	53.7	21.58	2.24072	95.9983
68.3333	60.2	24.31	53.89	21.62	2.24945	95.748
68.5	60.4	24.3	53.97	21.64	2.27782	98.4881
68.6667	60.47	24.3	53.86	21.67	2.27782	104.838
68.8333	60.36	24.29	53.97	21.7	2.27782	100.369
69	60.1	24.29	53.88	21.72	2.31384	100.059
69.1667	59.82	24.3	53.63	21.73	2.31493	98.342
69.3333	59.63	24.3	53.7	21.76	2.31493	101.047
69.5	59.55	24.3	53.76	21.79	2.31493	99.0683
69.6667	59.57	24.3	54.04	21.82	2.35204	95.9433
69.8333	59.74	24.31	53.67	21.83	2.35204	99.9465
70	59.91	24.32	53.49	21.86	2.35204	103.335
70.1667	59.97	24.32	53.82	21.88	2.3706	105.203
70.3333	59.93	24.32	53.63	21.9	2.38915	98.5561
70.5	59.88	24.32	53.73	21.93	2.38915	100.845
70.6667	59.83	24.32	53.74	21.96	2.38915	102.157
70.8333	59.85	24.32	53.91	21.99	2.39024	98.9742
71	59.95	24.32	53.9	22.03	2.42626	96.1603
71.1667	60.12	24.31	53.88	22.05	2.42626	98.5677
71.3333	60.35	24.31	53.96	22.06	2.42626	100.624
71.5	60.42	24.3	53.84	22.09	2.42626	101.548
71.6667	60.38	24.3	54.01	22.1	2.43172	100.242
71.8333	60.23	24.29	53.87	22.11	2.46446	95.7176
72	60.01	24.29	53.85	22.15	2.46446	101.62
72.1667	59.84	24.29	53.91	22.18	2.46446	99.5703
72.3333	59.69	24.3	54.07	22.19	2.46446	98.3782
72.5	59.65	24.29	53.96	22.2	2.50157	102.836
72.6667	59.68	24.3	54	22.22	2.50157	97.6345
72.8333	59.84	24.3	54.14	22.24	2.50157	96.3209
73	60.02	24.3	54.23	22.25	2.50266	101.633
73.1667	60.13	24.31	53.81	22.26	2.53868	103.413
73.3333	60.15	24.31	53.75	22.27	2.53868	100.958
73.5	60.11	24.31	54.01	22.3	2.53868	98.3492
73.6667	60.05	24.31	54.08	22.32	2.55941	102.528
73.8333	60	24.32	53.95	22.35	2.57579	102.922
74	59.92	24.31	54.16	22.39	2.57579	99.2202
74.1667	59.88	24.31	54.14	22.4	2.57579	100.32
74.3333	59.89	24.31	53.97	22.43	2.60416	96.1647
74.5	60.01	24.32	54.04	22.44	2.61289	96.3556
74.6667	60.14	24.32	54.07	22.45	2.61289	104.282
74.8333	60.2	24.31	53.94	22.46	2.61289	100.375
75	60.15	24.32	54.12	22.47	2.61289	95.884
75.1667	60.14	24.31	54.28	22.47	2.63582	103.265
75.3333	60.08	24.31	54.03	22.48	2.65001	100.9
75.5	59.96	24.31	54.22	22.5	2.65001	97.8342
75.6667	59.87	24.32	54.06	22.52	2.65328	100.414
75.8333	59.78	24.32	54.12	22.55	2.66856	101.259
76	59.78	24.33	54.06	22.58	2.68711	102.572
76.1667	59.81	24.33	53.98	22.62	2.68711	96.794
76.3333	59.83	24.33	54.1	22.63	2.6893	98.6097
76.5	59.95	24.33	54.22	22.64	2.72204	101.704
76.6667	60.09	24.32	54.13	22.68	2.72422	98.193
76.8333	60.17	24.32	54.11	22.71	2.72422	100.813
77	60.23	24.32	54.04	22.73	2.72422	103.429
77.1667	60.18	24.33	54.13	22.74	2.76242	98.9207
77.3333	60.08	24.33	53.98	22.76	2.76242	97.8964
77.5	59.96	24.33	54.07	22.79	2.76242	101.205
77.6667	59.87	24.34	54.11	22.82	2.76242	103.257
77.8333	59.81	24.34	54.06	22.84	2.76679	101.317
78	59.86	24.34	54.14	22.85	2.78098	96.6768
78.1667	59.99	24.34	54.2	22.86	2.79953	95.5179
78.3333	60.22	24.33	54.54	22.87	2.79953	101.178
78.5	60.4	24.32	54.39	22.89	2.79953	102.691
78.6667	60.46	24.32	54.15	22.91	2.79953	97.6027
78.8333	60.37	24.33	53.98	22.93	2.83664	103.728
79	60.23	24.32	53.92	22.98	2.83664	101.549
79.1667	60.04	24.33	54.02	23.02	2.83664	96.1936
79.3333	59.85	24.32	53.97	23.05	2.83664	100.149
79.5	59.76	24.33	53.88	23.06	2.85192	101.082
79.6667	59.71	24.33	53.86	23.06	2.87375	101.519
79.8333	59.73	24.34	54.04	23.07	2.87375	102.224
80	59.81	24.34	54.15	23.08	2.87375	102.052
80.1667	59.94	24.35	54.05	23.09	2.87375	99.4256
80.3333	60.08	24.34	54.05	23.12	2.89012	93.0049
80.5	60.21	24.35	53.77	23.13	2.90867	95.1794
80.6667	60.32	24.34	54.21	23.15	2.91086	101.528
80.8333	60.26	24.34	54.18	23.16	2.91086	99.7367
81	60.08	24.34	54.09	23.16	2.91086	101.222
81.1667	59.85	24.34	54.29	23.18	2.91086	102.611
81.3333	59.67	24.34	54.08	23.19	2.94797	99.2592
81.5	59.57	24.34	54.3	23.2	2.94797	100.796
81.6667	59.6	24.34	54.12	23.21	2.94797	99.0177
81.8333	59.71	24.35	54.23	23.23	2.96761	99.9016
82	59.93	24.35	54.28	23.26	2.98508	101.542
82.1667	60.08	24.35	54.29	23.29	2.98508	101.273
82.3333	60.22	24.35	54.08	23.31	2.99272	100.243
82.5	60.28	24.36	54.22	23.33	3.02328	98.9511
82.6667	60.23	24.37	54.08	23.36	3.02328	98.1785
82.8333	60.11	24.39	53.75	23.39	3.02328	96.0359
83	59.95	24.39	53.92	23.39	3.06038	101.865
83.1667	59.81	24.4	54.05	23.4	3.06038	101.8
83.3333	59.7	24.4	53.88	23.41	3.06038	100.894
83.5	59.64	24.41	53.71	23.43	3.06038	101.619
83.6667	59.63	24.4	53.82	23.46	3.06257	97.8892
83.8333	59.73	24.4	53.93	23.49	3.09749	101.214
84	59.89	24.4	54.05	23.53	3.09749	101.861
84.1667	60.03	24.4	53.91	23.57	3.09749	99.3562
84.3333	60.14	24.39	53.9	23.59	3.09749	98.3102
84.5	60.31	24.39	54.07	23.6	3.13242	101.506
84.6667	60.42	24.4	54.22	23.61	3.12041	102.188
84.8333	60.45	24.39	53.93	23.65	3.1346	97.147
85	60.44	24.39	53.87	23.7	3.1346	96.7651
85.1667	60.37	24.39	54.08	23.72	3.1346	96.2905
85.3333	60.24	24.39	54.33	23.75	3.1346	102.432
85.5	60.06	24.39	53.85	23.79	3.16844	103.436
85.6667	59.88	24.4	54.1	23.83	3.17171	94.9479
85.8333	59.7	24.4	54.31	23.87	3.17171	96.1183
86	59.6	24.41	54.2	23.9	3.18153	97.7373
86.1667	59.55	24.42	54.29	23.9	3.20882	103.591
86.3333	59.58	24.42	54.25	23.91	3.20882	102.028
86.5	59.63	24.43	54.14	23.93	3.22956	96.9285
86.6667	59.7	24.44	54.52	23.96	3.24593	100.007
86.8333	59.85	24.46	54.43	23.99	3.24593	101.701
87	59.91	24.47	54.21	24.02	3.25139	98.9395
87.1667	59.97	24.47	54.32	24.05	3.28304	100.203
87.3333	59.95	24.48	54.06	24.06	3.28304	104.504
87.5	59.89	24.48	54.15	24.09	3.31906	104.747
87.6667	59.87	24.49	54.24	24.14	3.32124	99.5457
87.8333	59.88	24.49	54.34	24.17	3.32124	98.8628
88	59.98	24.49	54.36	24.16	3.32124	102.814
88.1667	60.16	24.49	53.85	24.18	3.33761	103.274
88.3333	60.33	24.5	53.74	24.22	3.35834	96.6999
88.5	60.55	24.51	54.04	24.25	3.35834	97.7069
88.6667	60.65	24.5	54.09	24.26	3.35834	103.678
88.8333	60.59	24.5	54.26	24.3	3.35834	100.809
89	60.45	24.51	54.33	24.35	3.35834	98.0888
89.1667	60.28	24.5	54.21	24.37	3.36926	97.2338
89.3333	60.13	24.49	54.09	24.4	3.39327	96.7954
89.5	59.96	24.49	54.12	24.42	3.39546	100.68
89.6667	59.84	24.5	54.5	24.44	3.39546	98.3637
89.8333	59.77	24.51	54.3	24.48	3.41401	95.4659
90	59.76	24.51	54.62	24.52	3.43256	100.697
90.1667	59.77	24.52	54.45	24.55	3.43256	103.358
90.3333	59.75	24.52	54.32	24.58	3.43256	100.347
90.5	59.76	24.53	54.54	24.6	3.43256	94.9855
90.6667	59.84	24.54	54.46	24.62	3.46967	95.3472
90.8333	59.9	24.55	54.59	24.65	3.46967	103.555
91	59.85	24.55	54.55	24.69	3.46967	108.364
91.1667	59.78	24.56	54.61	24.74	3.50678	98.6675
91.3333	59.68	24.57	54.53	24.77	3.50678	92.9962
91.5	59.73	24.59	54.21	24.79	3.52534	101.525
91.6667	59.74	24.6	54.58	24.79	3.54389	103.767
91.8333	59.74	24.61	54.49	24.81	3.54389	101.078
92	59.77	24.62	54.54	24.82	3.54389	99.4661
92.1667	59.83	24.62	54.65	24.85	3.57882	99.7555
92.3333	59.98	24.63	54.36	24.87	3.581	103.092
92.5	60.11	24.62	54.91	24.9	3.581	99.864
92.6667	60.28	24.62	54.96	24.92	3.581	98.2682
92.8333	60.39	24.62	54.74	24.94	3.6192	100.464
93	60.45	24.62	54.03	24.94	3.6192	100.912
93.1667	60.41	24.62	54.49	24.98	3.6192	103.345
93.3333	60.29	24.63	54.5	25.01	3.62138	100.959
93.5	60.2	24.63	54.33	25.03	3.65412	99.1262
93.6667	60.12	24.64	54.27	24.78	3.65631	96.1169
93.8333	60.13	24.65	54.21	23.83	3.65631	96.6088
94	60.15	24.66	54.13	22.85	3.65631	106.373
94.1667	60.12	24.66	53.88	22.36	3.66067	103.957
94.3333	60.04	24.67	54.13	22.02	3.66504	100.447
94.5	59.97	24.66	54.22	21.74	3.69342	100.606
94.6667	59.95	24.66	54.37	21.74	3.69342	97.8067
94.8333	60.02	24.66	53.73	21.84	3.69342	102.818
95	60.12	24.66	54.12	21.97	3.69342	100.59
95.1667	60.21	24.66	54.17	22.35	3.69342	95.34
95.3333	60.29	24.66	54.17	22.8	3.72179	96.9343
95.5	60.35	24.66	54.18	23.19	3.71197	101.014
95.6667	60.31	24.66	54.08	23.51	3.73053	100.457
95.8333	60.21	24.67	53.88	23.76	3.73053	96.7737
96	60.05	24.67	53.75	24	3.73053	97.636
96.1667	59.84	24.68	53.96	24.14	3.73053	100.012
96.3333	59.67	24.68	54.11	24.23	3.76327	102.156
96.5	59.56	24.68	53.64	24.33	3.76763	102.794
96.6667	59.5	24.69	53.8	24.45	3.76763	101.186
96.8333	59.55	24.69	54.06	24.53	3.76763	100.825
97	59.67	24.7	53.62	24.52	3.77746	98.7775
97.1667	59.91	24.7	53.75	24.44	3.80147	100.094
97.3333	60.18	24.71	54.14	24.4	3.80474	100.181
97.5	60.38	24.71	54.06	24.36	3.80474	96.8663
97.6667	60.56	24.71	53.45	24.42	3.80474	103.754
97.8333	60.56	24.71	53.66	24.5	3.80474	101.558
98	60.4	24.71	54.18	24.57	3.84185	92.8935
98.1667	60.16	24.71	53.98	24.66	3.84185	98.9381
98.3333	59.94	24.72	53.81	24.66	3.84185	105.592
98.5	59.73	24.73	53.84	24.59	3.84185	99.3258
98.6667	59.61	24.72	53.6	24.59	3.84185	95.2836
98.8333	59.61	24.74	53.82	24.56	3.84731	97.1007
99	59.76	24.74	53.87	24.64	3.88005	103.326
99.1667	59.87	24.75	53.84	24.65	3.88005	101.282
99.3333	59.95	24.75	54.13	24.64	3.88005	97.0067
99.5	60.05	24.75	53.98	24.58	3.88442	105.094
99.6667	60.11	24.75	53.91	24.43	3.91716	102.927
99.8333	60.09	24.76	53.88	24.52	3.91716	99.0929
100	60.05	24.76	53.92	24.62	3.91716	99.7873
100.167	60.04	24.76	53.76	24.68	3.91716	97.3539
100.333	60.04	24.77	53.92	24.69	3.95318	96.8764
100.5	60.11	24.78	53.98	24.75	3.95427	98.9598
100.667	60.14	24.78	54.02	24.86	3.95427	102.817
100.833	60.06	24.79	54.22	24.91	3.95427	100.188
101	59.93	24.79	54.25	25.13	3.95864	98.9916
101.167	59.82	24.8	54.13	25.25	3.99138	102.365
101.333	59.75	24.8	54.21	25.19	3.99138	96.088
101.5	59.73	24.8	54.2	25.22	3.99138	98.5735
101.667	59.82	24.8	54.17	25.33	4.02849	101.63
101.833	59.87	24.81	54.12	25.34	4.02849	95.4051
102	59.96	24.82	54.02	25.42	4.02849	97.3409
102.167	60	24.83	54.16	25.32	4.0656	99.5587
102.333	59.94	24.84	54	25.32	4.0656	105.781
102.5	59.8	24.84	54.15	25.39	4.0656	103.514
102.667	59.62	24.86	53.94	25.43	4.08197	97.2135
102.833	59.55	24.86	54.14	25.47	4.10271	99.349
103	59.66	24.86	54.15	25.45	4.10271	103.141
103.167	59.86	24.87	54.08	25.56	4.10271	102.164
103.333	60.03	24.86	54.19	25.44	4.13872	99.7381
103.5	60.2	24.87	54.1	24.54	4.13981	98.8701
103.667	60.44	24.86	53.93	23.66	4.13981	99.0755
103.833	60.58	24.86	53.98	23.03	4.13981	105.408
104	60.59	24.86	54.04	22.64	4.15073	98.4823
104.167	60.47	24.87	53.81	22.4	4.17801	94.9523
104.333	60.35	24.87	53.83	22.42	4.17801	101.943
104.5	60.15	24.87	54.28	22.76	4.17801	98.3348
104.667	59.96	24.88	53.92	23.1	4.17801	100.297
104.833	59.82	24.88	54.07	23.28	4.17801	102.286
105	59.73	24.88	54.08	23.55	4.20857	98.1554
105.167	59.73	24.88	54.1	23.8	4.21512	100.538
105.333	59.82	24.89	54.47	23.83	4.21512	97.908
105.5	59.93	24.89	54.38	23.84	4.21512	97.9167
105.667	60.04	24.89	54.41	23.79	4.22385	102.571
105.833	60.08	24.9	54.24	23.93	4.25223	100.534
106	60.04	24.9	54.42	24.07	4.25223	98.3782
106.167	59.96	24.91	54.43	23.94	4.25332	102.266
106.333	59.91	24.92	54.62	23.71	4.28934	102.582
106.5	59.84	24.92	54.24	23.6	4.28934	97.9138
106.667	59.81	24.94	54.36	23.63	4.28934	99.4546
106.833	59.82	24.94	54.44	23.88	4.31226	96.7969
107	59.85	24.94	54.74	24.13	4.32645	97.7228
107.167	59.91	24.95	54.76	24.15	4.32645	104.24
107.333	59.93	24.96	54.87	24.08	4.36356	102.815
107.5	59.96	24.96	54.85	24.25	4.36356	99.6499
107.667	59.97	24.96	54.8	24.36	4.36356	98.5098
107.833	60.03	24.97	54.83	24.36	4.40067	97.6823
108	60.08	24.97	54.87	24.34	4.40067	96.9662
108.167	60.14	24.98	54.6	24.36	4.40067	97.7141
108.333	60.09	24.99	54.86	24.15	4.43559	98.6661
108.5	59.93	25.01	54.89	24.14	4.43777	103.738
108.667	59.74	25.02	54.88	24.43	4.43777	106.719
108.833	59.53	25.03	54.99	24.64	4.44214	99.09
109	59.45	25.03	54.84	24.54	4.47598	96.3021
109.167	59.63	25.03	54.98	24.63	4.47598	102.031
109.333	59.91	25.04	54.81	24.79	4.47598	99.5472
109.5	60.13	25.03	54.84	24.76	4.51308	101.518
109.667	60.3	25.04	54.97	24.83	4.51308	105.997
109.833	60.37	25.04	54.8	24.9	4.51308	99.2636
110	60.42	25.04	54.97	24.97	4.5491	97.1629
110.167	60.39	25.04	55.01	24.97	4.55019	102.148
110.333	60.32	25.05	54.82	25.02	4.55019	99.0538
110.5	60.19	25.05	54.8	24.95	4.55019	100.025
110.667	60.09	25.06	54.78	24.81	4.55238	103.631
110.833	60.04	25.06	54.59	24.69	4.55456	93.546
111	60.02	25.07	54.68	24.94	4.5873	95.1606
111.167	59.99	25.08	54.49	25.26	4.5873	105.273
111.333	59.9	25.08	54.48	25.48	4.5873	102.895
111.5	59.82	25.08	54.61	25.33	4.60586	101.343
111.667	59.81	25.08	54.6	25.26	4.62223	102.27
111.833	59.87	25.07	54.57	25.05	4.62441	97.1412
112	59.99	25.08	54.13	25.11	4.62441	98.6285
112.167	60.22	25.07	53.77	25.26	4.62441	103.629
112.333	60.42	25.07	54.3	25.43	4.62441	102.818
112.5	60.49	25.08	54.14	25.34	4.62441	96.2008
112.667	60.43	25.07	54.13	25.38	4.64078	95.3834
112.833	60.31	25.07	54.03	25.5	4.65388	100.211
113	60.18	25.08	53.86	25.36	4.66152	102.555
113.167	60	25.08	53.77	25.31	4.66152	101.94
113.333	59.87	25.07	53.69	25.29	4.66152	96.8012
113.5	59.84	25.08	53.71	25.18	4.66152	102.244
113.667	59.9	25.09	53.61	25.17	4.68226	103.911
113.833	59.97	25.09	53.66	25.06	4.69535	97.0284
114	60.01	25.09	53.6	25.05	4.69863	99.3576
114.167	60.14	25.08	53.58	24.83	4.69863	100.734
114.333	60.19	25.09	53.18	24.89	4.69863	99.1536
114.5	60.24	25.08	53.69	24.95	4.69863	100.726
114.667	60.23	25.08	53.31	24.98	4.70299	101.931
114.833	60.16	25.09	53.12	25.21	4.73355	100.217
115	60.05	25.08	53.2	25.34	4.73683	97.5058
115.167	60.01	25.08	53.16	24.93	4.73683	97.6186
115.333	59.99	25.09	53.53	24.91	4.73683	99.3142
115.5	59.96	25.09	53.76	25.36	4.73683	98.2118
115.667	59.89	25.09	53.67	25.29	4.73683	98.3869
115.833	59.89	25.09	53.39	25.34	4.77394	107.076
116	59.87	25.1	53.42	25.53	4.77394	104.335
116.167	59.83	25.1	53.2	25.74	4.77394	94.4025
116.333	59.84	25.1	53.25	25.68	4.77394	94.0929
116.5	59.99	25.11	53.1	26.01	4.77394	96.8707
116.667	60.07	25.11	53.21	26.32	4.81105	101.175
116.833	60.02	25.12	53.31	26.08	4.81105	105.249
117	59.88	25.13	53.31	25.79	4.81105	105.392
117.167	59.71	25.14	53.18	25.83	4.81105	101.984
117.333	59.6	25.13	53.43	25.78	4.81214	100.046
117.5	59.66	25.13	53.15	25.66	4.84816	95.8637
117.667	59.96	25.14	53.29	25.49	4.84816	97.8169
117.833	60.31	25.14	53.35	25.52	4.84816	99.9045
118	60.51	25.15	53.61	25.95	4.84816	97.5984
118.167	60.54	25.15	53.33	25.75	4.85798	99.7946
118.333	60.34	25.16	53.26	25.87	4.88417	98.7254
118.5	60.07	25.16	53.64	26.17	4.88526	106.618
118.667	59.8	25.16	53.2	25.94	4.88526	105.625
118.833	59.6	25.16	53.54	25.77	4.89399	91.645
119	59.56	25.17	53.72	25.62	4.92237	92.3582
119.167	59.66	25.17	54.01	25.56	4.92237	103.004
119.333	59.81	25.19	53.91	25.71	4.92237	104.31
119.5	59.93	25.19	53.52	25.89	4.92565	101.263
119.667	59.96	25.2	53.42	25.89	4.95948	96.7593
119.833	59.97	25.2	53.62	25.64	4.95948	98.397
120	59.95	25.2	53.61	25.47	4.95948	103.555
120.167	59.9	25.21	53.46	25.25	4.97913	100.777
120.333	59.88	25.21	53.65	25.13	4.99659	97.2323
120.5	59.91	25.21	53.9	25.07	4.99659	101.448
120.667	60.03	25.22	54.09	25.43	4.99659	102.92
120.833	60.05	25.22	53.99	25.74	5.03042	97.8168
121	60.02	25.22	53.93	26.07	5.00641	98.9945
121.167	60.05	25.23	54.06	26.3	5.03479	102.348
121.333	60.08	25.23	54.3	25.7	5.03479	103.592
121.5	60.06	25.23	54.22	24.82	5.04352	98.5286
121.667	60.05	25.23	54.31	23.77	5.0719	92.3539
121.833	60.05	25.24	54.11	23.18	5.0719	94.4994
122	60.06	25.25	54.12	23.01	5.09373	103.157
122.167	60	25.26	54.28	22.87	5.10901	100.221
122.333	59.81	25.26	54.19	22.92	5.11119	98.928
122.5	59.61	25.27	54.46	22.94	5.14612	104.125
122.667	59.45	25.28	54.18	22.94	5.14612	100.589
122.833	59.4	25.28	54.1	23.14	5.14612	106.709
123	59.44	25.28	54.29	23.25	5.18323	105.036
123.167	59.57	25.28	54.78	23.16	5.18323	96.8229
123.333	59.9	25.28	54.38	22.99	5.19305	96.1777
123.5	60.37	25.28	54.33	22.9	5.22033	99.1869
123.667	60.76	25.28	54.51	22.74	5.22033	96.6406
123.833	61.01	25.29	54.49	22.64	5.22033	101.398
124	61.04	25.29	54.56	22.74	5.22252	103.319
124.167	60.75	25.29	54.49	23.07	5.25744	98.6965
124.333	60.29	25.3	54.3	23.12	5.25744	100.872
124.5	59.86	25.3	54.26	22.82	5.25744	101.168
124.667	59.51	25.31	54.21	22.55	5.27163	95.1447
124.833	59.36	25.31	54.18	22.73	5.29455	98.4042
125	59.39	25.31	53.93	22.76	5.29455	103.776
125.167	59.56	25.31	54.46	22.91	5.29455	96.5466
125.333	59.85	25.31	54.45	23.06	5.29455	96.6377
125.5	60.11	25.31	54.22	23.46	5.29455	102.277
125.667	60.26	25.3	54.19	23.7	5.30437	105.146
125.833	60.24	25.3	54.1	23.5	5.33275	101.221
126	60.16	25.31	54.07	23.34	5.33275	97.8689
126.167	60.04	25.31	54.15	23.52	5.33275	96.1516
126.333	60.05	25.31	53.93	23.82	5.33275	94.8901
126.5	60.09	25.31	54.14	23.9	5.36986	99.1247
126.667	60.02	25.31	54.25	23.75	5.36986	109.116
126.833	59.95	25.32	54.07	23.55	5.36986	103.691
127	59.86	25.32	54.41	23.38	5.36986	94.077
127.167	59.91	25.31	54.57	23.33	5.37204	99.0451
127.333	59.98	25.31	54.44	23.68	5.39933	96.8938
127.5	60.1	25.32	54.52	24.04	5.40697	99.5833
127.667	60.15	25.31	54.68	24	5.40697	100.595
127.833	60.16	25.31	54.47	23.68	5.40697	96.2674
128	60.08	25.32	54.39	23.24	5.44408	103.205
128.167	59.93	25.32	54.62	23.15	5.44408	99.7164
128.333	59.76	25.33	54.56	23.48	5.44626	99.8756
128.5	59.64	25.34	54.69	23.84	5.48119	105.269
128.667	59.6	25.35	54.76	23.86	5.48119	101.686
128.833	59.62	25.36	54.83	23.8	5.48119	98.4433
129	59.75	25.36	54.83	23.52	5.5183	97.4219
129.167	60.01	25.36	54.96	23.28	5.5183	96.1039
129.333	60.22	25.37	54.91	23.22	5.51939	101.827
129.5	60.35	25.37	54.87	23.1	5.5554	100.172
129.667	60.31	25.38	54.88	23.25	5.5554	97.4783
129.833	60.15	25.37	54.93	23.51	5.5554	100.955
130	59.89	25.38	54.98	23.75	5.59361	100.475
130.167	59.69	25.38	55.03	23.59	5.59361	99.2665
130.333	59.59	25.39	54.83	23.39	5.59361	99.864
130.5	59.57	25.39	55.08	23.5	5.63071	103.724
130.667	59.66	25.4	55	23.38	5.63071	102.296
130.833	59.82	25.39	55.05	23.42	5.63071	97.908
131	60.02	25.4	54.89	23.61	5.66455	95.7914
131.167	60.28	25.4	55.06	23.92	5.66782	98.4607
131.333	60.52	25.39	54.77	23.8	5.66782	102.07
131.5	60.59	25.4	54.94	23.49	5.68638	104.061
131.667	60.45	25.4	54.64	23.51	5.70493	104.492
131.833	60.22	25.39	54.91	23.68	5.70493	102.423
132	60	25.4	54.81	23.41	5.70493	95.5932
132.167	59.88	25.4	54.76	23.44	5.70493	94.9725
132.333	59.9	25.39	54.47	23.47	5.70493	98.8325
132.5	60.04	25.38	54.54	23.72	5.73767	102.211
132.667	60.15	25.38	54.79	23.79	5.74095	104.994
132.833	60.15	25.37	54.62	23.77	5.74204	99.2535
133	60.16	25.36	54.83	23.7	5.74204	97.0732
133.167	60.19	25.36	54.78	23.69	5.74204	98.2002
133.333	60.22	25.36	54.67	23.61	5.74204	98.4534
133.5	60.26	25.36	54.93	23.59	5.74204	98.4505
133.667	60.24	25.37	54.95	23.75	5.74204	96.629
133.833	60.13	25.36	54.84	23.63	5.77915	99.3692
134	59.93	25.36	54.47	23.45	5.77915	103.592
134.167	59.71	25.36	54.56	23.59	5.77915	100.499
134.333	59.52	25.35	54.57	23.88	5.77915	99.3678
134.5	59.48	25.35	54.97	24.12	5.7977	99.1146
134.667	59.62	25.35	54.96	24.08	5.81517	104.102
134.833	59.76	25.36	54.84	23.95	5.81626	102.279
135	59.95	25.35	54.91	23.95	5.81626	94.9161
135.167	60.21	25.36	54.77	24	5.837	101.623
135.333	60.38	25.36	54.52	23.99	5.85337	102.719
135.5	60.38	25.36	55.18	23.64	5.85337	99.5284
135.667	60.3	25.37	54.82	23.51	5.85337	98.6762
135.833	60.13	25.38	54.95	23.51	5.85337	101.628
136	59.92	25.39	55.08	23.45	5.89157	102.299
136.167	59.77	25.38	55.04	23.24	5.89157	99.932
136.333	59.71	25.39	55.04	23.18	5.89157	99.1985
136.5	59.74	25.39	55.34	23.35	5.89157	96.2572
136.667	59.92	25.38	55.23	23.64	5.91121	95.1765
136.833	60.16	25.39	54.91	23.81	5.92868	101.377
137	60.25	25.39	54.93	23.82	5.92868	102.328
137.167	60.2	25.4	55.01	23.82	5.92868	99.7323
137.333	60.03	25.4	55.01	23.71	5.96578	103.296
137.5	59.85	25.41	54.92	23.86	5.96578	100.906
137.667	59.67	25.41	54.67	24.02	5.96578	99.8235
137.833	59.61	25.41	54.39	24.14	5.96688	101.107
138	59.65	25.42	54.58	24.24	5.99962	97.9572
138.167	59.82	25.41	54.72	24.25	6.00289	97.0443
138.333	60.09	25.41	54.39	24.25	6.00289	104.507
138.5	60.25	25.4	54.97	24.31	6.00289	104.308
138.667	60.31	25.39	54.78	24.14	6.00289	96.1965
138.833	60.34	25.39	54.85	24.13	6.03782	96.9401
139	60.37	25.38	54.88	24.1	6.04	102.553
139.167	60.39	25.38	55.05	24	6.04	98.1742
139.333	60.29	25.36	54.8	23.86	6.04	98.6675
139.5	60.22	25.35	54.83	23.76	6.04	99.6528
139.667	60.08	25.35	54.88	23.61	6.07711	97.6866
139.833	59.95	25.35	54.75	23.48	6.07711	95.6959
140	59.88	25.37	54.64	23.67	6.07711	97.7995
140.167	59.81	25.37	54.68	23.99	6.07711	104.552
140.333	59.7	25.38	54.69	23.89	6.08039	104.955
140.5	59.6	25.38	54.7	23.76	6.11422	102.785
140.667	59.61	25.38	54.81	23.82	6.11422	95.8536
140.833	59.69	25.37	54.68	23.88	6.11422	98.6589
141	59.87	25.37	54.36	23.91	6.11531	101.076
141.167	60.12	25.36	54.83	23.73	6.13277	99.0451
141.333	60.33	25.35	55.04	24.03	6.15133	102.879
141.5	60.48	25.35	54.64	24.29	6.15133	99.5182
141.667	60.51	25.35	54.61	24.31	6.15133	101.311
141.833	60.41	25.35	54.76	24.1	6.17097	100.705
142	60.25	25.35	54.72	23.96	6.18953	97.3886
142.167	60.08	25.35	54.63	23.61	6.18953	95.1649
142.333	59.98	25.35	54.57	23.36	6.18953	96.156
142.5	59.86	25.35	54.67	23.73	6.18953	102.865
142.667	59.73	25.35	54.87	24.24	6.21791	102.059
142.833	59.66	25.36	54.68	24.24	6.22664	99.0784
143	59.67	25.36	54.7	24.17	6.22664	100.15
143.167	59.74	25.36	54.68	24.18	6.22664	100.639
143.333	59.87	25.35	54.44	24.03	6.22664	98.6704
143.5	60	25.35	54.51	23.95	6.23755	99.783
143.667	60.17	25.35	54.69	23.77	6.26375	101.764
143.833	60.18	25.35	54.69	23.67	6.26375	100.793
144	60.1	25.34	54.82	23.57	6.26375	97.4826
144.167	59.98	25.35	54.83	23.67	6.26593	100.328
144.333	59.9	25.35	54.78	23.94	6.30085	104.776
144.5	59.81	25.36	54.94	24.14	6.30085	101.272
144.667	59.78	25.36	54.93	24.25	6.30085	96.4815
144.833	59.8	25.35	55.05	24.34	6.30085	99.3605
145	59.94	25.36	54.88	24.28	6.30085	102.794
145.167	60.07	25.36	54.99	24.12	6.32159	97.1831
145.333	60.12	25.36	55.11	23.93	6.33796	92.2251
145.5	60.19	25.37	54.64	23.83	6.33796	95.0145
145.667	60.08	25.37	55.1	24.1	6.33796	102.096
145.833	59.86	25.38	54.98	24.17	6.33796	104.388
146	59.57	25.39	54.76	24.01	6.36743	103.336
146.167	59.39	25.39	54.8	23.81	6.37507	99.0755
146.333	59.4	25.4	55.07	23.63	6.37507	101.914
146.5	59.56	25.4	55.1	23.62	6.37507	102.309
146.667	59.83	25.4	54.75	23.72	6.37507	96.6189
146.833	60.16	25.4	55.1	23.86	6.37944	98.2017
147	60.43	25.4	55	24.13	6.41218	103.377
147.167	60.51	25.39	54.76	24.29	6.41218	97.8487
147.333	60.42	25.4	54.94	24.37	6.41218	93.4042
147.5	60.25	25.39	54.65	24.53	6.41327	101.717
147.667	60.02	25.39	54.73	24.43	6.44929	102.325
147.833	59.81	25.4	54.8	24.28	6.44929	105.522
148	59.63	25.39	54.71	24.14	6.44929	100.875
148.167	59.61	25.39	54.99	24.09	6.44929	96.8287
148.333	59.77	25.39	55.35	24.19	6.48749	100.394
148.5	60.01	25.38	55.31	24.2	6.48749	99.7078
148.667	60.26	25.37	55.14	24.04	6.48749	96.752
148.833	60.5	25.37	55.04	23.75	6.52023	96.7969
149	60.51	25.37	54.89	23.58	6.5246	99.5385
149.167	60.41	25.38	55.1	23.54	6.5246	100.36
149.333	60.18	25.38	55.31	23.36	6.53551	100.427
149.5	59.92	25.38	55.1	23.49	6.56171	99.7338
149.667	59.73	25.4	55.13	23.92	6.56171	104.991
149.833	59.57	25.41	55.42	24.37	6.57044	103.374
150	59.53	25.41	55.55	24.55	6.59882	96.3816
150.167	59.67	25.41	55.47	24.5	6.59882	98.5287
150.333	59.89	25.41	55.51	24.45	6.59882	98.3232
150.5	60.17	25.41	55.53	24.7	6.63593	100.734
150.667	60.31	25.41	55.19	24.67	6.63593	101.903
150.833	60.3	25.41	55.48	24.73	6.64466	104.064
151	60.15	25.42	55.52	24.84	6.67303	99.3273
151.167	59.99	25.42	55.48	24.93	6.67303	98.303
151.333	59.85	25.43	55.24	24.95	6.70796	105.82
151.5	59.76	25.44	55.02	24.88	6.71014	98.7283
151.667	59.75	25.44	55.65	24.86	6.71014	101.94
151.833	59.89	25.44	55.42	24.66	6.71124	103.394
152	60.06	25.43	55.48	24.54	6.74725	94.1971
152.167	60.33	25.42	55.43	24.44	6.74834	98.5214
152.333	60.52	25.42	55.19	24.67	6.74834	99.9204
152.5	60.55	25.43	55.13	24.72	6.76471	97.2483
152.667	60.48	25.45	55.25	24.42	6.78545	100.755
152.833	60.23	25.45	55.27	24.3	6.78545	103.811
153	59.89	25.46	55.21	24.48	6.82256	101.042
153.167	59.57	25.46	55.13	24.31	6.82256	100.448
153.333	59.39	25.45	55.29	24.34	6.82256	99.2159
153.5	59.42	25.46	55.69	24.34	6.82256	101.21
153.667	59.7	25.45	55.65	24.61	6.85967	101.693
153.833	59.95	25.46	55.4	24.67	6.85967	96.8649
154	60.25	25.45	55.38	24.6	6.85967	98.941
154.167	60.5	25.44	55.3	24.54	6.85967	99.3113
154.333	60.58	25.44	55.64	24.48	6.87604	98.9381
154.5	60.5	25.42	55.37	24.44	6.89678	104.301
154.667	60.25	25.42	55.36	24.42	6.89678	100.814
154.833	59.98	25.42	55.42	24.48	6.89678	93.6545
155	59.8	25.41	55.3	24.48	6.93389	98.7572
155.167	59.7	25.41	55.23	24.78	6.93389	105.501
155.333	59.67	25.42	55.44	24.93	6.93389	105.427
155.5	59.65	25.42	55.51	24.91	6.971	99.5877
155.667	59.74	25.42	55.43	25.06	6.971	94.1551
155.833	60.03	25.44	55.45	24.99	6.971	96.4062
156	60.29	25.45	55.69	24.84	6.98082	98.3709
156.167	60.39	25.46	55.76	24.68	7.00811	97.0891
156.333	60.25	25.46	55.58	24.58	7.00811	103.882
156.5	59.96	25.47	55.55	24.54	7.02229	104.204
156.667	59.64	25.47	55.68	24.47	7.04521	95.4311
156.833	59.45	25.45	55.79	24.63	7.04631	100.693
157	59.45	25.45	55.58	24.75	7.04631	106.408
157.167	59.52	25.45	55.59	24.5	7.08341	94.2187
157.333	59.79	25.45	55.76	24.33	7.08341	94.5747
157.5	60.24	25.46	55.57	24.58	7.0856	105.98
157.667	60.47	25.47	55.69	24.68	7.12052	101.254
157.833	60.57	25.48	55.71	24.55	7.12052	104.256
158	60.51	25.48	55.73	24.26	7.12052	101.996
158.167	60.31	25.48	55.48	24.18	7.15763	98.3941
158.333	60.1	25.48	55.5	24.51	7.15763	96.0778
158.5	59.93	25.49	55.57	24.66	7.15763	96.2008
158.667	59.87	25.49	55.6	24.93	7.19474	105.939
158.833	59.79	25.49	55.48	25.08	7.19474	98.5142
159	59.77	25.5	55.54	24.91	7.19474	97.2107
159.167	59.84	25.49	55.66	25.05	7.19474	103.035
159.333	59.93	25.5	55.5	25.28	7.20456	101.537
159.5	60.02	25.5	55.29	25.19	7.23185	100.692
159.667	60.11	25.49	55.43	24.93	7.23185	100.498
159.833	60.22	25.49	55.33	24.66	7.23185	98.1134
160	60.37	25.49	55.11	24.47	7.23185	100.337
160.167	60.39	25.48	55.27	24.49	7.23185	102.784
160.333	60.29	25.47	55.14	24.54	7.23185	97.8371
160.5	60.18	25.45	55.25	24.7	7.26896	99.197
160.667	60.04	25.45	55.23	24.93	7.26896	104.007
160.833	59.91	25.45	55.08	24.96	7.26896	100.726
161	59.88	25.45	55.14	24.86	7.26896	97.1296
161.167	59.93	25.44	55.2	24.84	7.26896	96.2587
161.333	60.01	25.43	55.29	24.9	7.26896	97.0457
161.5	60.09	25.44	55.31	24.85	7.27769	101.484
161.667	60.09	25.43	54.95	24.83	7.30607	102.501
161.833	60.03	25.43	55.16	24.95	7.30607	98.6516
162	59.98	25.42	55.26	24.84	7.30607	98.1539
162.167	59.93	25.42	55.25	25.08	7.30607	99.7685
162.333	59.93	25.42	55.17	25.12	7.34427	97.1239
162.5	59.93	25.43	55.23	24.75	7.34427	101.062
162.667	59.9	25.45	55	24.84	7.34427	104.013
162.833	59.8	25.45	54.76	24.94	7.34427	100.44
163	59.75	25.46	54.35	25.07	7.34427	104.411
163.167	59.72	25.45	54.93	25.21	7.38138	99.8828
163.333	59.83	25.45	54.76	25	7.38138	96.4251
163.5	60.06	25.45	54.78	25.06	7.38138	99.4546
163.667	60.2	25.45	54.88	25.06	7.38138	102.478
163.833	60.3	25.45	54.87	24.94	7.38138	100.378
164	60.32	25.44	55	24.88	7.38138	101.335
164.167	60.3	25.43	54.84	24.89	7.41848	97.3785
164.333	60.23	25.42	54.79	24.88	7.41848	93.8498
164.5	60.17	25.41	54.96	24.94	7.41848	101.427
164.667	60.03	25.41	55	24.97	7.41848	101.858
164.833	59.9	25.41	55.13	24.97	7.41848	98.4621
165	59.82	25.42	54.94	24.78	7.45559	95.2908
165.167	59.84	25.43	55.15	24.8	7.45559	97.8067
165.333	59.82	25.43	54.92	24.9	7.45559	102.621
165.5	59.78	25.43	55.29	24.89	7.45559	102.209
165.667	59.72	25.44	54.82	25.14	7.47415	100.721
165.833	59.71	25.44	55.22	25.55	7.4927	99.7164
166	59.69	25.44	55.34	25.38	7.4927	103.487
166.167	59.73	25.45	55.05	24.92	7.50143	101.823
166.333	59.85	25.46	55.36	24.81	7.52981	99.2607
166.5	59.99	25.46	55.38	24.79	7.52981	99.5848
166.667	60.13	25.47	55.19	24.81	7.544	99.4025
166.833	60.21	25.47	55.32	24.69	7.56692	101.412
167	60.26	25.48	55.23	24.65	7.56692	99.2737
167.167	60.25	25.48	55.08	24.64	7.56692	96.7216
167.333	60.17	25.49	54.7	24.69	7.56692	96.9257
167.5	59.99	25.49	55.03	24.85	7.60512	101.918
167.667	59.77	25.51	54.62	25.06	7.60512	102.98
167.833	59.58	25.51	55.23	24.93	7.60512	98.9265
168	59.51	25.51	55.19	24.8	7.60949	104.06
168.167	59.57	25.51	54.98	24.75	7.64005	102.891
168.333	59.68	25.52	54.64	24.61	7.64223	98.0888
168.5	59.93	25.51	54.84	24.46	7.64223	102.29
168.667	60.22	25.5	55.28	24.6	7.64223	99.9146
168.833	60.44	25.49	55.18	24.75	7.64223	97.5781
169	60.64	25.48	55.29	24.53	7.67934	100.597
169.167	60.72	25.47	55.13	24.84	7.67934	103.009
169.333	60.68	25.47	54.98	24.91	7.67934	101.859
169.5	60.54	25.46	55.32	24.97	7.67934	99.8162
169.667	60.34	25.46	55.14	24.87	7.67934	93.8498
169.833	60.17	25.45	54.95	25.12	7.71426	94.7844
170	60.03	25.46	55.12	25.5	7.71645	103.304
170.167	59.93	25.46	55.07	25.55	7.71645	103.001
170.333	59.82	25.46	54.55	25.15	7.71645	99.783
170.5	59.77	25.47	54.73	24.97	7.71645	103.058
170.667	59.76	25.48	54.72	24.97	7.75356	98.2581
170.833	59.78	25.48	54.94	25.04	7.75356	97.2787
171	59.85	25.48	54.74	25.01	7.75356	103.203
171.167	59.93	25.48	54.41	25.03	7.75356	98.5778
171.333	60.05	25.48	54.71	25	7.75792	97.3119
171.5	60.16	25.49	54.6	25.11	7.79066	100.658
171.667	60.19	25.49	54.48	25.33	7.79066	103.605
171.833	60.17	25.49	54.73	25.45	7.79066	101.085
172	60.1	25.49	54.88	25.15	7.79066	98.4476
172.167	59.98	25.48	54.82	25.13	7.82777	98.4317
172.333	59.91	25.47	54.86	25.25	7.82777	101.392
172.5	59.89	25.46	54.81	25.08	7.82777	96.6999
172.667	59.9	25.45	54.89	24.8	7.82777	97.5159
172.833	59.94	25.45	54.83	24.63	7.82777	104.51
173	59.97	25.46	54.74	24.64	7.84414	95.9925
173.167	59.98	25.46	54.88	24.66	7.86488	93.2133
173.333	60.02	25.47	54.68	24.64	7.86488	103.575
173.5	59.97	25.47	54.95	24.81	7.86488	102.781
173.667	59.89	25.47	54.79	24.92	7.87361	102.377
173.833	59.8	25.47	54.84	24.89	7.90308	103.344
174	59.71	25.49	54.75	24.82	7.90308	98.8961
174.167	59.69	25.49	54.73	24.64	7.90308	96.2297
174.333	59.84	25.5	54.21	24.52	7.90417	95.5483
174.5	60.01	25.49	54.61	24.64	7.94019	103.902
174.667	60.06	25.49	54.24	24.76	7.94019	98.776
174.833	60.07	25.5	54.19	24.67	7.94019	97.704
175	60.06	25.5	54.5	24.5	7.94346	108.527
175.167	60	25.51	54.05	24.52	7.97512	103.066
175.333	59.94	25.52	54.32	24.62	7.9773	96.8244
175.5	59.91	25.51	54.41	24.81	7.9773	99.3663
175.667	59.97	25.51	54.63	25.1	7.9773	100.816
175.833	60.11	25.5	54.71	25.29	7.9773	99.8394
176	60.21	25.5	54.88	25.18	7.99913	101.043
176.167	60.29	25.49	54.24	25.2	8.01441	92.9008
176.333	60.37	25.48	54.19	25.02	8.01441	92.7373
176.5	60.38	25.48	54.5	24.82	8.01441	103.012
176.667	60.25	25.48	54.05	24.8	8.03405	102.073
176.833	60	25.48	54.32	24.71	8.05152	100.728
177	59.75	25.49	54.41	24.73	8.05152	100.087
177.167	59.56	25.5	54.63	24.73	8.06789	100.975
177.333	59.48	25.52	54.71	24.95	8.08863	97.1513
177.5	59.55	25.53	54.88	25.13	8.08863	95.3602
177.667	59.68	25.54	54.71	25.16	8.09299	104.229
177.833	59.78	25.55	54.88	25.21	8.09299	102.705

## Sheet: 70
time	Thin	Thout	Tcout	Tcin	mw	FR
0	17.31	17.86	17.74	17.57	0	0
0.166667	17.31	17.85	17.74	17.56	0	1.63339
0.333333	17.31	17.85	17.74	17.56	0	2.14988
0.5	17.3	17.85	17.74	17.56	0	2.65191
0.666667	17.3	17.86	17.74	17.55	0	2.48119
0.833333	17.3	17.86	17.74	17.55	0	0.687211
1	17.3	17.87	17.74	17.55	0	0.652489
1.16667	17.3	17.87	17.74	17.55	0	5.93895
1.33333	17.3	17.87	17.74	17.54	0	5.95197
1.5	17.3	17.88	17.74	17.55	0	0.664063
1.66667	17.3	17.88	17.74	17.55	0	0.67419
1.83333	17.29	17.89	17.74	17.54	0	0.704572
2	17.29	17.9	17.74	17.54	0	1.26157
2.16667	17.3	17.9	17.74	17.55	0	1.81279
2.33333	17.29	17.91	17.75	17.54	0	1.85619
2.5	17.29	17.91	17.75	17.54	0	1.33681
2.66667	17.29	17.92	17.74	17.54	0	1.27604
2.83333	17.29	17.92	17.76	17.54	0	2.07176
3	17.29	17.93	17.75	17.54	0	2.3886
3.16667	17.29	17.93	17.75	17.54	0	1.54369
3.33333	17.29	17.93	17.75	17.54	0	0.707465
3.5	17.28	17.95	17.76	17.54	0	1.8099
3.66667	17.29	17.95	17.76	17.54	0	1.79688
3.83333	17.29	17.95	17.76	17.54	0	1.52778
4	17.29	17.96	17.76	17.55	0	2.17448
4.16667	17.28	17.96	17.76	17.54	0	1.36429
4.33333	17.29	17.97	17.76	17.54	0	0.740741
4.5	17.28	17.98	17.76	17.54	0	2.08912
4.66667	17.29	17.98	17.77	17.54	0	2.08912
4.83333	17.28	18	17.77	17.54	0	3.76881
5	17.29	18	17.77	17.54	0	4.08709
5.16667	17.29	18	17.77	17.54	0	2.2989
5.33333	17.29	18.01	17.78	17.54	0	2.7228
5.5	17.29	18.01	17.78	17.54	0	2.26852
5.66667	17.29	18.02	17.78	17.54	0	3.39699
5.83333	17.28	18.03	17.78	17.55	0	2.81973
6	17.29	18.03	17.79	17.54	0	5.19676
6.16667	17.32	18.06	18.03	17.51	0	60.5917
6.33333	17.66	18.08	18.16	17.49	0	98.7775
6.5	20.28	18.06	18.17	17.47	0	89.2231
6.66667	24.06	18.05	21.9	17.48	0	104.055
6.83333	27.95	18.04	23.16	17.5	0	95.6424
7	31.25	18.05	24.19	17.55	0	97.9673
7.16667	34.27	18.04	25.17	17.61	0	99.4387
7.33333	36.82	18.04	26.2	17.64	0	99.9812
7.5	39.18	18.04	27.36	17.65	0	116.072
7.66667	41.79	18.04	28.45	17.65	0	94.171
7.83333	44.24	18.04	29.59	17.62	0	92.1889
8	46.35	18.04	30.66	17.6	0	106.674
8.16667	48.09	18.03	31.97	17.58	0	106.092
8.33333	49.69	18.03	33.21	17.57	0	88.3102
8.5	51.28	18.03	34.46	17.56	0	86.9401
8.66667	52.75	18.03	35.62	17.57	0	105.79
8.83333	54.07	18.03	36.65	17.57	0	106.874
9	55.2	18.02	37.75	17.57	0	105.55
9.16667	56.34	18.02	38.76	17.57	0	101.623
9.33333	57.61	18.02	39.96	17.59	0	98.3492
9.5	59.02	18.01	40.91	17.59	0	102.915
9.66667	60.3	18.01	41.78	17.59	0	96.4569
9.83333	61.32	18	42.74	17.61	0	97.3409
10	62.29	18	43.62	17.61	0	101.082
10.1667	63.17	18	44.62	17.61	0	103.319
10.3333	64.05	17.99	45.27	17.62	0	105.667
10.5	65.13	18	46.02	17.63	0	95.0347
10.6667	66.31	17.99	46.67	17.63	0	99.8206
10.8333	67.16	17.99	47.27	17.64	0	101.351
11	68.05	17.99	48	17.64	0	98.1438
11.1667	68.78	17.98	48.63	17.65	0	100.136
11.3333	69.41	17.98	49.13	17.66	0	97.4696
11.5	69.61	17.98	49.75	17.66	0	91.9936
11.6667	69.7	17.98	50.33	17.67	0	100.864
11.8333	69.82	17.98	50.77	17.68	0	100.417
12	69.87	17.98	51.52	17.68	0	93.4418
12.1667	69.94	17.98	51.95	17.69	0	97.7734
12.3333	70.06	17.97	52.54	17.69	0	106.602
12.5	70.31	17.97	53.09	17.7	0	111.278
12.6667	70.6	17.97	53.43	17.7	0	103.394
12.8333	70.82	17.97	53.76	17.71	0	92.0443
13	71.04	17.96	54.13	17.72	0	88.4028
13.1667	71.14	17.96	54.26	17.72	0	106.471
13.3333	71.01	17.95	54.54	17.73	0	112.682
13.5	70.82	17.96	54.75	17.73	0	108.112
13.6667	70.6	17.96	55.03	17.73	0	98.4607
13.8333	70.35	17.96	55.18	17.73	0	91.4873
14	70.16	17.96	55.43	17.73	0	101.668
14.1667	70.08	17.95	55.6	17.73	0	97.2179
14.3333	70.1	17.95	55.86	17.74	0	94.9566
14.5	70.41	17.95	55.82	17.74	0	102.13
14.6667	70.75	17.95	56.08	17.75	0	101.114
14.8333	71.05	17.95	56.52	17.75	0	98.2451
15	71.12	17.95	56.62	17.75	0	99.0799
15.1667	71.03	17.95	56.53	17.76	0	103.873
15.3333	70.81	17.95	56.56	17.77	0	96.7824
15.5	70.53	17.95	56.69	17.77	0	92.0602
15.6667	70.25	17.94	56.97	17.77	0	101.594
15.8333	70	17.95	57.1	17.77	0.0001	107.6
16	69.95	17.94	57.3	17.78	0.001	97.9528
16.1667	70.42	17.95	57.72	17.79	0.003	89.6166
16.3333	71.84	17.94	58.16	17.79	0.004	108.325
16.5	73.46	17.95	58.58	17.79	0.005	105.541
16.6667	70.06	17.94	59.08	17.79	0.007	101.879
16.8333	69.93	17.94	59.38	17.8	0.0141887	92.9383
17	69.77	17.94	60.99	17.8	0.0338345	81.8345
17.1667	69.63	17.94	61.13	17.8	0.0360174	111.832
17.3333	69.61	17.94	61.06	17.81	0.0371088	113.291
17.5	69.69	17.94	61	17.81	0.0371088	92.4696
17.6667	69.88	17.94	60.95	17.81	0.0371088	98.3521
17.8333	70.15	17.94	60.95	17.82	0.0371088	98.9048
18	70.34	17.94	61.06	17.82	0.0371088	87.2873
18.1667	70.44	17.94	61.11	17.82	0.0371088	98.6082
18.3333	70.49	17.95	61.15	17.83	0.0371088	112.231
18.5	70.42	17.94	60.99	17.83	0.0654861	104.459
18.6667	69.95	22.24	60.97	17.83	0.071654	95.897
18.8333	70.17	22.25	61.01	17.83	0.071654	96.5987
19	70.25	22.26	61.18	17.84	0.108763	98.9945
19.1667	70.24	22.27	61.2	17.83	0.108763	94.4386
19.3333	70.17	22.28	61.28	17.84	0.108763	99.4936
19.5	70.06	22.29	61.37	17.84	0.13714	109.993
19.6667	69.93	22.31	61.28	17.85	0.145872	102.361
19.8333	69.77	22.32	61.11	17.85	0.145872	98.0281
20	69.63	22.33	60.96	17.85	0.154603	88.3319
20.1667	69.61	22.34	61.25	17.86	0.182981	100.865
20.3333	69.69	22.35	61.19	17.86	0.182981	112.788
20.5	69.88	22.36	61.28	17.86	0.182981	100.861
20.6667	70.15	22.37	61.26	17.86	0.216815	98.6299
20.8333	70.34	22.37	61.22	17.87	0.220089	98.0744
21	70.44	22.39	61.16	17.87	0.220089	90.9939
21.1667	70.49	22.4	61.01	17.87	0.255015	93.5055
21.3333	70.42	22.41	60.99	17.87	0.257198	102.933
21.5	70.29	22.42	61.06	17.87	0.257198	101.143
21.6667	70.07	22.44	60.94	17.88	0.257198	102.192
21.8333	69.86	22.44	60.99	17.88	0.257198	101.437
22	69.79	22.46	61.02	17.88	0.294307	101.222
22.1667	69.83	22.46	61.09	17.87	0.294307	105.709
22.3333	69.88	22.48	61.16	17.88	0.294307	107.406
22.5	69.95	22.48	60.95	17.89	0.294307	92.0095
22.6667	70.01	22.49	61.02	17.9	0.332507	88.1467
22.8333	70.1	22.51	60.96	17.9	0.332507	104.774
23	70.08	22.52	60.91	17.89	0.332507	100.317
23.1667	70.03	22.53	60.91	17.89	0.36525	97.1701
23.3333	69.92	22.54	60.77	17.89	0.369616	105.323
23.5	69.86	22.55	60.59	17.9	0.369616	102.451
23.6667	69.85	22.57	60.59	17.89	0.369616	100.042
23.8333	69.88	22.58	60.44	17.89	0.406725	94.9682
24	69.96	22.59	60.24	17.9	0.406725	89.728
24.1667	70	22.6	60.27	17.9	0.406725	106.59
24.3333	70.07	22.61	60.29	17.9	0.406725	97.4667
24.5	70.13	22.62	60.21	17.9	0.443834	93.7124
24.6667	70.15	22.63	60.15	17.9	0.443834	109.484
24.8333	70.16	22.65	60.19	17.91	0.443834	104.191
25	70.18	22.65	60.11	17.91	0.443834	96.8779
25.1667	70.17	22.67	59.86	17.91	0.443834	104.442
25.3333	70.11	22.68	59.93	17.91	0.448199	98.0831
25.5	70	22.69	59.75	17.92	0.480942	89.116
25.6667	69.88	22.7	59.74	17.92	0.480942	105.544
25.8333	69.84	22.71	59.78	17.92	0.480942	101.891
26	69.81	22.73	59.54	17.92	0.514777	95.7031
26.1667	69.81	22.74	59.51	17.92	0.518051	97.6201
26.3333	69.9	22.75	59.54	17.92	0.518051	108.387
26.5	70.02	22.77	59.58	17.92	0.518051	101.921
26.6667	70.14	22.78	59.55	17.93	0.518051	94.6672
26.8333	70.24	22.79	59.33	17.93	0.55516	112.772
27	70.32	22.8	59.43	17.93	0.55516	97.4552
27.1667	70.34	22.82	59.36	17.93	0.55516	97.5984
27.3333	70.25	22.83	59.57	17.93	0.55516	105.023
27.5	70.16	22.84	59.61	17.94	0.59336	89.6976
27.6667	70	22.86	59.66	17.93	0.59336	93.7659
27.8333	69.9	22.87	59.63	17.93	0.59336	108.785
28	69.79	22.88	59.55	17.94	0.59336	113.138
28.1667	69.73	22.89	59.52	17.93	0.630469	91.0778
28.3333	69.75	22.92	59.42	17.94	0.630469	90.8087
28.5	69.74	22.93	59.42	17.94	0.630469	104.352
28.6667	69.73	22.94	59.45	17.94	0.630469	112.846
28.8333	69.73	22.96	59.47	17.94	0.667578	113.082
29	69.79	22.97	59.5	17.94	0.667578	90.4905
29.1667	69.89	22.99	59.48	17.94	0.686132	97.8168
29.3333	70.02	22.99	59.54	17.94	0.704687	109.34
29.5	70.14	23.01	59.53	17.94	0.704687	92.0341
29.6667	70.22	23.03	59.29	17.95	0.713418	86.127
29.8333	70.28	23.04	59.37	17.95	0.741795	91.6059
30	70.25	23.07	59.43	17.95	0.741795	101.146
30.1667	70.13	23.08	59.44	17.96	0.753801	113.692
30.3333	69.96	23.1	59.43	17.96	0.778904	97.7575
30.5	69.75	23.11	59.39	17.96	0.778904	92.7966
30.6667	69.57	23.13	59.43	17.96	0.79091	102.682
30.8333	69.51	23.13	59.24	17.96	0.816013	104.965
31	69.59	23.14	59.15	17.96	0.816013	100.156
31.1667	69.75	23.16	59.21	17.96	0.820379	91.6146
31.3333	69.84	23.18	59.31	17.96	0.853122	103.102
31.5	69.94	23.19	59.33	17.97	0.853122	92.2439
31.6667	70.1	23.2	59.23	17.97	0.853122	97.4508
31.8333	70.22	23.22	59.29	17.96	0.891322	104.494
32	70.33	23.23	59.49	17.97	0.891322	106.143
32.1667	70.38	23.25	59.63	17.97	0.891322	113.148
32.3333	70.38	23.27	59.43	17.97	0.909876	87.1239
32.5	70.3	23.28	59.51	17.97	0.928431	95.7378
32.6667	70.23	23.3	59.42	17.98	0.928431	107.96
32.8333	70.09	23.32	59.52	17.98	0.928431	100.882
33	69.93	23.33	59.7	17.98	0.951351	99.3345
33.1667	69.86	23.35	59.78	17.98	0.965539	99.6282
33.3333	69.76	23.37	59.74	17.98	0.965539	103.391
33.5	69.69	23.38	59.66	17.98	0.993917	105.12
33.6667	69.72	23.39	59.73	17.98	1.00265	91.7665
33.8333	69.8	23.41	59.76	17.98	1.00265	89.8047
34	69.96	23.42	59.91	17.99	1.03976	107.739
34.1667	70.07	23.44	59.86	17.99	1.03976	103.688
34.3333	70.11	23.45	59.94	17.98	1.03976	101.658
34.5	70.06	23.46	60	17.99	1.07687	97.2815
34.6667	70.04	23.48	60.01	17.99	1.07687	104.662
34.8333	69.99	23.49	60.17	17.99	1.10743	103.222
35	69.91	23.5	60.24	17.99	1.11397	94.9783
35.1667	69.81	23.52	60.32	17.99	1.11507	96.25
35.3333	69.68	23.54	60.42	17.99	1.15108	88.7109
35.5	69.64	23.55	60.28	18	1.15108	110.182
35.6667	69.65	23.56	60.11	18	1.16309	110.146
35.8333	69.75	23.57	59.99	18	1.18928	85.6366
36	69.87	23.58	59.87	18	1.18928	101.348
36.1667	70.11	23.6	59.98	18.01	1.22639	111.625
36.3333	70.29	23.6	59.62	18.01	1.22639	89.9161
36.5	70.48	23.62	59.68	18.01	1.22639	91.6826
36.6667	70.56	23.63	59.48	18.01	1.22639	108.043
36.8333	70.61	23.65	59.29	18.01	1.2635	102.694
37	70.53	23.65	59.3	18.02	1.2635	99.0466
37.1667	70.32	23.67	59.3	18.02	1.2635	97.3322
37.3333	70.07	23.68	59.23	18.02	1.2635	93.2552
37.5	69.9	23.69	59.44	18.02	1.2635	109.588
37.6667	69.79	23.71	59.51	18.02	1.27332	102.96
37.8333	69.71	23.72	59.36	18.03	1.30061	87.8082
38	69.73	23.73	59.16	18.02	1.30061	104.375
38.1667	69.84	23.75	59.35	18.02	1.30061	104.682
38.3333	70.05	23.77	59.26	18.03	1.3017	93.5142
38.5	70.17	23.79	59.34	18.03	1.33772	101.926
38.6667	70.18	23.81	59.39	18.03	1.33772	109.196
38.8333	70.09	23.83	59.25	18.03	1.33772	107.729
39	69.95	23.84	59.15	18.04	1.33772	102.001
39.1667	69.77	23.86	59.02	18.04	1.37483	96.9705
39.3333	69.7	23.87	58.92	18.03	1.37483	80.191
39.5	69.72	23.88	58.92	18.05	1.37919	86.7998
39.6667	69.81	23.9	58.98	18.05	1.40975	102.331
39.8333	69.98	23.92	59.2	18.05	1.41194	103.037
40	70.08	23.93	59.41	18.05	1.41194	109.395
40.1667	70.17	23.94	59.28	18.05	1.41194	108.646
40.3333	70.18	23.94	59.26	18.05	1.44031	105.673
40.5	70.1	23.95	59.4	18.05	1.45014	105.557
40.6667	70.01	23.95	59.37	18.06	1.45014	97.147
40.8333	69.99	23.95	59.37	18.06	1.45014	89.8467
41	69.93	23.96	59.64	18.06	1.45887	91.6001
41.1667	69.83	23.97	59.66	18.07	1.48725	100.812
41.3333	69.82	23.98	59.59	18.07	1.48725	112.616
41.5	69.77	23.98	59.41	18.07	1.50362	108.942
41.6667	69.78	23.99	59.5	18.08	1.52435	97.7821
41.8333	69.82	23.99	59.6	18.08	1.52435	100.833
42	69.82	23.99	59.71	18.09	1.56146	102.467
42.1667	69.82	24	59.77	18.09	1.56146	84.4343
42.3333	69.87	24	59.72	18.09	1.56146	93.2161
42.5	69.98	24	59.59	18.09	1.59857	110.127
42.6667	70.09	24.01	59.62	18.11	1.59857	100.722
42.8333	70.25	24.01	59.7	18.1	1.59857	97.8328
43	70.35	24.01	59.69	18.11	1.59857	100.142
43.1667	70.38	24.01	59.69	18.12	1.63568	97.9557
43.3333	70.31	24.02	59.83	18.11	1.63568	108.106
43.5	70.19	24.01	59.82	18.11	1.63568	118.134
43.6667	69.98	24.01	59.83	18.12	1.67279	87.7228
43.8333	69.81	24.02	59.96	18.12	1.67279	89.4126
44	69.67	24.02	60.04	18.12	1.67279	103.882
44.1667	69.71	24.02	60.18	18.14	1.7099	96.3932
44.3333	69.8	24.02	60.19	18.13	1.7099	101.332
44.5	69.95	24.02	60.2	18.14	1.7099	97.2627
44.6667	70.05	24.03	60.32	18.15	1.7099	112.865
44.8333	70.04	24.02	60.38	18.15	1.7481	99.3562
45	69.94	24.03	60.73	18.16	1.7481	93.342
45.1667	69.78	24.02	60.82	18.16	1.74919	106.441
45.3333	69.71	24.02	60.58	18.17	1.78521	99.0929
45.5	69.71	24.02	60.52	18.16	1.78521	103.482
45.6667	69.8	24.02	60.42	18.17	1.82123	104.86
45.8333	70	24.02	60.42	18.18	1.82232	92.7315
46	70.13	24.03	60.33	18.18	1.82232	99.5168
46.1667	70.23	24.02	60.41	18.19	1.85942	97.5854
46.3333	70.27	24.03	60.35	18.2	1.85942	108.174
46.5	70.21	24.04	60.24	18.2	1.87143	106.719
46.6667	70.14	24.03	60.22	18.21	1.89653	82.6664
46.8333	70.06	24.04	60.13	18.21	1.92491	94.2419
47	70.01	24.04	60.14	18.21	1.93364	97.8979
47.1667	69.91	24.05	60.09	18.22	1.93364	96.7303
47.3333	69.83	24.05	60.21	18.23	1.97075	104.745
47.5	69.8	24.05	60.44	18.24	1.97075	103.64
47.6667	69.72	24.04	60.2	18.25	1.98494	105.671
47.8333	69.7	24.04	60.07	18.26	2.00786	91.7014
48	69.84	24.03	60.09	18.27	2.01004	89.5182
48.1667	69.94	24.02	60.2	18.28	2.04606	112.532
48.3333	70.02	24.01	60.11	18.29	2.04606	93.3145
48.5	70.15	24.02	60.15	18.29	2.05588	96.1748
48.6667	70.3	24.01	60.32	18.29	2.07662	110.796
48.8333	70.43	24	60.38	18.3	2.08317	103.766
49	70.48	24.01	60.35	18.31	2.08754	100.945
49.1667	70.47	24	60.34	18.32	2.12028	98.5923
49.3333	70.43	23.99	60.49	18.33	2.12028	99.8727
49.5	70.33	24	60.48	18.34	2.15739	101.23
49.6667	70.17	24	60.43	18.35	2.15739	105.628
49.8333	69.96	24	60.5	18.35	2.17594	86.344
50	69.76	24.01	60.54	18.37	2.19449	103.141
50.1667	69.63	24.01	60.57	18.37	2.20432	109.741
50.3333	69.69	24	60.59	18.38	2.23161	91.862
50.5	69.8	24	60.55	18.39	2.23161	88.9091
50.6667	69.95	24.01	60.62	18.41	2.26762	97.6331
50.8333	70.01	24.02	60.67	18.42	2.26871	114.563
51	70.05	24.02	60.69	18.43	2.26871	93.4664
51.1667	70	24.03	60.56	18.44	2.30582	91.6609
51.3333	69.86	24.02	60.68	18.45	2.30582	112.846
51.5	69.68	24.02	60.69	18.46	2.33966	101.111
51.6667	69.62	24.01	60.68	18.46	2.34402	95.0289
51.8333	69.67	24.01	60.74	18.46	2.34402	104.473
52	69.85	24.01	60.74	18.47	2.38004	95.463
52.1667	70	24.01	60.78	18.5	2.38113	99.2911
52.3333	70.17	24.01	60.66	18.51	2.38113	104.88
52.5	70.19	24.01	60.59	18.54	2.41824	101.454
52.6667	70.15	24.02	60.75	18.55	2.41824	99.5891
52.8333	70.11	24.02	60.93	18.56	2.41824	98.4028
53	70.05	24.02	60.89	18.57	2.45535	109.978
53.1667	69.97	24.03	61.02	18.57	2.45535	94.0408
53.3333	69.98	24.03	60.97	18.58	2.45535	103.244
53.5	70.05	24.03	60.9	18.61	2.49246	107.691
53.6667	70.13	24.03	60.87	18.62	2.49246	81.5828
53.8333	70.25	24.02	60.73	18.63	2.49246	98.2161
54	70.31	24.03	60.66	18.65	2.52848	104.663
54.1667	70.36	24.04	60.68	18.66	2.52957	94.1233
54.3333	70.34	24.03	60.68	18.67	2.52957	93.941
54.5	70.22	24.04	60.62	18.69	2.52957	102.144
54.6667	70.04	24.04	60.5	18.7	2.52957	106.124
54.8333	69.85	24.04	60.52	18.71	2.55794	102.092
55	69.68	24.03	60.47	18.73	2.5634	101.678
55.1667	69.61	24.03	60.6	18.75	2.56668	100.409
55.3333	69.73	24.02	60.55	18.75	2.56668	98.1149
55.5	69.87	24.03	60.66	18.76	2.5765	100.489
55.6667	69.98	24.02	60.56	18.79	2.60488	96.3744
55.8333	70.08	24.03	60.56	18.81	2.60488	101.309
56	70.24	24.03	60.39	18.84	2.60488	108.442
56.1667	70.34	24.04	60.41	18.88	2.61361	92.8313
56.3333	70.31	24.04	60.3	18.9	2.64198	95.3038
56.5	70.21	24.05	60.33	18.91	2.64198	98.9034
56.6667	70.09	24.05	60.29	18.93	2.64198	98.0179
56.8333	70.03	24.05	60.29	18.93	2.67909	107.775
57	69.99	24.05	60.2	18.95	2.67909	99.8539
57.1667	69.97	24.05	60.2	18.96	2.67909	94.8553
57.3333	69.99	24.05	60.35	18.99	2.68346	105.511
57.5	69.97	24.05	60.34	19.01	2.7162	107.328
57.6667	69.85	24.05	60.3	19.03	2.7162	95.3805
57.8333	69.69	24.06	60.54	19.06	2.73476	91.5929
58	69.59	24.05	60.56	19.1	2.75331	104.68
58.1667	69.65	24.06	60.35	19.12	2.75331	92.798
58.3333	69.78	24.06	60.32	19.15	2.77405	99.5414
58.5	69.93	24.07	60.46	19.16	2.79042	105.611
58.6667	70.07	24.07	60.49	19.18	2.79042	93.7529
58.8333	70.17	24.07	60.37	19.19	2.79042	104.047
59	70.26	24.06	60.42	19.2	2.82753	99.9277
59.1667	70.34	24.07	60.56	19.22	2.82753	106.166
59.3333	70.37	24.07	60.53	19.25	2.82753	106.266
59.5	70.32	24.07	60.53	19.28	2.84717	97.8573
59.6667	70.23	24.07	60.67	19.31	2.86464	93.6343
59.8333	70.04	24.08	60.7	19.33	2.86464	100.71
60	69.82	24.07	60.54	19.36	2.88756	107.941
60.1667	69.67	24.08	60.54	19.36	2.90284	95.3169
60.3333	69.61	24.1	60.73	19.39	2.90284	92.8689
60.5	69.59	24.1	60.53	19.41	2.92357	101.795
60.6667	69.71	24.1	60.75	19.44	2.93994	102.154
60.8333	69.72	24.11	60.98	19.46	2.93994	100.077
61	69.73	24.12	60.77	19.46	2.97378	98.6212
61.1667	69.82	24.12	60.88	19.51	2.97706	105.133
61.3333	69.99	24.12	60.85	19.54	2.97706	96.8779
61.5	70.11	24.13	60.72	19.6	2.99997	100.028
61.6667	70.11	24.13	60.73	19.65	3.01416	94.2216
61.8333	70.09	24.14	60.56	19.69	3.01416	90.57
62	70.17	24.13	60.51	19.72	3.01525	103.342
62.1667	70.27	24.13	60.51	19.77	3.03599	110.326
62.3333	70.31	24.14	60.45	19.81	3.05127	99.3461
62.5	70.28	24.14	60.47	19.84	3.05127	101.853
62.6667	70.16	24.14	60.34	19.87	3.05127	107.465
62.8333	70.06	24.14	60.31	19.89	3.05127	86.5495
63	69.98	24.14	60.35	19.91	3.08838	101.532
63.1667	69.93	24.14	60.3	19.93	3.08838	105.628
63.3333	69.92	24.15	60.26	19.96	3.08838	94.0943
63.5	69.91	24.16	60.55	19.98	3.08838	97.1007
63.6667	69.98	24.16	60.58	20.01	3.10912	107.352
63.8333	69.99	24.16	60.58	20.05	3.12549	102.222
64	70.08	24.17	60.45	20.1	3.12549	103.06
64.1667	70.31	24.16	60.56	20.16	3.12549	102.993
64.3333	70.49	24.17	60.52	20.21	3.12549	99.4734
64.5	70.53	24.17	60.43	20.24	3.1626	110.428
64.6667	70.42	24.18	60.53	20.27	3.1626	86.9763
64.8333	70.2	24.18	60.53	20.31	3.1626	93.3898
65	69.99	24.18	60.41	20.36	3.16478	113.633
65.1667	69.82	24.19	60.47	20.39	3.2008	96.4178
65.3333	69.68	24.2	60.46	20.42	3.2008	93.9757
65.5	69.62	24.21	60.37	20.46	3.23572	100.93
65.6667	69.58	24.21	60.29	20.51	3.23791	93.1149
65.8333	69.6	24.22	60.31	20.55	3.23791	94.9812
66	69.71	24.22	60.08	20.59	3.239	104.061
66.1667	69.83	24.23	60.09	20.63	3.27502	105.825
66.3333	69.89	24.23	60.05	20.68	3.27502	104.478
66.5	69.98	24.24	60.08	20.71	3.28375	86.6913
66.6667	70.03	24.23	60.12	20.75	3.31103	100.045
66.8333	70	24.24	60.23	20.79	3.31212	102.713
67	69.98	24.24	60.29	20.84	3.31212	95.6019
67.1667	69.97	24.24	60.42	20.89	3.31212	111.868
67.3333	70.01	24.24	60.64	20.93	3.31322	105.067
67.5	70.04	24.24	60.78	20.96	3.34923	92.7807
67.6667	70.16	24.25	60.78	21	3.34923	102.305
67.8333	70.29	24.24	60.65	21.03	3.34923	106.891
68	70.32	24.25	60.71	21.07	3.36561	103.239
68.1667	70.24	24.26	60.75	21.12	3.38634	105.93
68.3333	70.13	24.26	60.63	21.17	3.38634	97.6664
68.5	70.03	24.26	60.66	21.22	3.40817	95.9766
68.6667	69.93	24.27	60.75	21.26	3.42345	107.332
68.8333	69.91	24.27	60.82	21.29	3.42345	105.221
69	69.92	24.28	60.93	21.32	3.46165	94.5935
69.1667	69.99	24.29	60.8	21.34	3.46165	84.9248
69.3333	70.12	24.3	60.79	21.4	3.49876	94.1898
69.5	70.11	24.31	60.81	21.47	3.49876	107.064
69.6667	69.91	24.32	60.72	21.54	3.51295	103.683
69.8333	69.65	24.32	60.57	21.58	3.53587	91.726
70	69.4	24.33	60.49	21.61	3.53587	103.507
70.1667	69.31	24.33	60.53	21.62	3.53914	113.997
70.3333	69.45	24.33	60.68	21.63	3.57298	81.82
70.5	69.7	24.34	60.83	21.67	3.57298	98.1626
70.6667	70.11	24.33	60.69	21.74	3.60681	108.452
70.8333	70.44	24.33	60.64	21.81	3.61009	88.7312
71	70.55	24.33	60.5	21.88	3.61009	98.6863
71.1667	70.6	24.33	60.49	21.94	3.6472	100.495
71.3333	70.45	24.34	60.39	22	3.6472	105.291
71.5	70.14	24.34	60.49	22.08	3.6472	105.338
71.6667	69.82	24.34	60.58	22.14	3.68431	94.4618
71.8333	69.59	24.35	60.74	22.19	3.68431	96.671
72	69.5	24.35	60.61	22.23	3.68431	109.857
72.1667	69.56	24.35	60.66	22.26	3.72141	105.512
72.3333	69.64	24.35	60.74	22.29	3.72141	86.5553
72.5	69.82	24.36	60.61	22.34	3.72141	87.6215
72.6667	70.06	24.36	60.64	22.39	3.75961	104.047
72.8333	70.28	24.37	60.51	22.43	3.75961	105.822
73	70.36	24.37	60.5	22.45	3.75961	97.581
73.1667	70.39	24.37	60.42	22.48	3.78908	99.9132
73.3333	70.31	24.38	60.47	22.52	3.79672	104.53
73.5	70.27	24.38	60.47	22.55	3.79672	99.3027
73.6667	70.22	24.38	60.52	22.59	3.79672	100.749
73.8333	70.14	24.38	60.52	22.66	3.80109	97.7156
74	70.02	24.39	60.33	22.73	3.83383	101.94
74.1667	70	24.4	60.2	22.78	3.83383	111.348
74.3333	69.95	24.4	60.29	22.82	3.83383	99.5081
74.5	69.92	24.4	60.34	22.87	3.84147	89.1233
74.6667	69.84	24.41	60.27	22.92	3.87094	100.02
74.8333	69.8	24.42	60.24	22.96	3.87094	99.4213
75	69.81	24.42	60.32	23.01	3.87094	101.089
75.1667	69.88	24.43	60.43	23.06	3.90368	102.425
75.3333	69.97	24.44	60.4	23.12	3.87967	101.429
75.5	70.1	24.43	60.46	23.14	3.90805	93.2494
75.6667	70.17	24.45	60.48	23.15	3.90805	99.3953
75.8333	70.2	24.45	60.5	23.18	3.90805	112.86
76	70.21	24.46	60.57	23.23	3.94079	96.6088
76.1667	70.14	24.46	60.47	23.28	3.94516	95.8941
76.3333	70.02	24.46	60.66	23.33	3.94516	98.6183
76.5	69.91	24.47	60.68	23.39	3.94516	108.16
76.6667	69.87	24.47	60.63	23.46	3.98227	102.826
76.8333	69.92	24.48	60.61	23.51	3.98227	91.8244
77	69.96	24.48	60.67	23.55	3.98227	100.265
77.1667	70.02	24.49	60.7	23.58	4.01828	103.403
77.3333	70.04	24.5	60.59	23.6	4.01937	99.7786
77.5	70.01	24.51	60.66	23.62	4.01937	93.7182
77.6667	69.96	24.52	60.7	23.66	4.02374	98.3941
77.8333	69.88	24.52	60.72	23.68	4.05758	106.554
78	69.78	24.53	60.67	23.71	4.05758	90.6221
78.1667	69.79	24.54	60.63	23.75	4.05758	99.6369
78.3333	69.89	24.55	60.76	23.8	4.09468	102.798
78.5	69.95	24.54	60.73	23.86	4.09468	94.5602
78.6667	69.97	24.54	60.78	23.9	4.09468	103.691
78.8333	69.95	24.55	60.71	23.91	4.09468	101.696
79	69.96	24.55	60.82	23.91	4.13179	103.277
79.1667	69.96	24.55	60.97	23.93	4.13179	99.2086
79.3333	69.99	24.56	60.93	23.98	4.13179	97.4378
79.5	70	24.57	60.88	24.02	4.14598	97.3872
79.6667	70	24.57	61	24.06	4.1689	105.631
79.8333	69.96	24.57	60.8	24.1	4.1689	105.723
80	69.93	24.58	60.75	24.15	4.17545	96.8432
80.1667	69.9	24.59	60.69	24.19	4.18746	93.3073
80.3333	69.86	24.59	60.74	24.21	4.20601	99.4444
80.5	69.84	24.6	60.59	24.21	4.20601	103.64
80.6667	69.86	24.6	60.6	24.23	4.20819	105.32
80.8333	69.9	24.61	60.59	24.23	4.23657	99.7222
81	70.09	24.61	60.54	24.25	4.24312	95.9881
81.1667	70.3	24.61	60.66	24.26	4.24312	105.697
81.3333	70.45	24.61	60.56	24.28	4.27914	94.6383
81.5	70.52	24.62	60.49	24.3	4.28023	92.1065
81.6667	70.53	24.62	60.59	24.34	4.28023	108.759
81.8333	70.51	24.63	60.46	24.41	4.28023	96.0894
82	70.35	24.63	60.49	24.46	4.30315	96.8388
82.1667	70.13	24.64	60.53	24.48	4.31079	107.37
82.3333	69.88	24.64	60.55	24.51	4.31843	98.7833
82.5	69.69	24.64	60.57	24.54	4.31843	101.865
82.6667	69.58	24.65	60.57	24.58	4.33698	99.9841
82.8333	69.55	24.65	60.65	24.62	4.35554	99.8365
83	69.6	24.65	60.77	24.66	4.35554	96.114
83.1667	69.76	24.66	60.79	24.68	4.35554	98.4201
83.3333	69.98	24.67	60.79	24.71	4.35554	104.051
83.5	70.13	24.67	60.96	24.72	4.39265	96.9893
83.6667	70.23	24.66	60.97	24.74	4.39265	105.629
83.8333	70.23	24.68	61	24.78	4.39265	103.165
84	70.18	24.68	60.97	24.79	4.42976	91.169
84.1667	70.07	24.69	60.9	24.8	4.42976	102.863
84.3333	70	24.69	60.91	24.82	4.43303	106.606
84.5	69.87	24.71	60.95	24.88	4.46686	100.051
84.6667	69.71	24.71	60.89	24.94	4.46686	91.9488
84.8333	69.57	24.72	60.86	24.97	4.48542	88.0541
85	69.53	24.72	60.88	25	4.50397	104.884
85.1667	69.62	24.73	60.91	25.02	4.50397	110.844
85.3333	69.83	24.74	60.89	25.03	4.50397	103.711
85.5	70.08	24.74	60.86	25.09	4.52253	101.471
85.6667	70.24	24.74	60.86	24.63	4.54108	92.772
85.8333	70.35	24.75	60.93	23.85	4.54108	93.1409
86	70.42	24.75	60.88	23.23	4.54108	106.917
86.1667	70.3	24.76	60.79	22.49	4.57819	101.026
86.3333	70.12	24.76	60.88	22.04	4.57819	97.5188
86.5	69.97	24.77	60.89	21.88	4.57819	99.2347
86.6667	69.8	24.77	60.86	22.14	4.61421	96.127
86.8333	69.65	24.77	60.92	22.21	4.61639	99.7772
87	69.65	24.77	61.08	22.22	4.61639	99.9494
87.1667	69.83	24.78	61.16	22.2	4.61966	101.233
87.3333	70.02	24.79	61.01	22.17	4.63931	104.518
87.5	70.28	24.79	61.16	22.12	4.6535	102.384
87.6667	70.42	24.8	61.27	21.94	4.6535	101.259
87.8333	70.44	24.8	61.18	21.88	4.69061	97.9688
88	70.39	24.8	61.24	21.96	4.69061	101.392
88.1667	70.25	24.81	61.19	21.96	4.69061	94.9436
88.3333	70.1	24.82	61.18	21.88	4.71353	99.3547
88.5	69.88	24.83	61.14	22.09	4.72772	105.654
88.6667	69.62	24.84	61.08	22.2	4.72772	94.1146
88.8333	69.42	24.85	61.05	22.24	4.73645	98.4288
89	69.37	24.85	60.91	22.36	4.76483	101.408
89.1667	69.42	24.85	61.03	22.47	4.76483	100.014
89.3333	69.53	24.86	61.1	22.63	4.76483	101.675
89.5	69.83	24.86	60.85	22.79	4.80193	108.796
89.6667	70.18	24.86	60.79	22.85	4.80193	98.465
89.8333	70.46	24.86	60.72	22.91	4.8063	92.0776
90	70.6	24.86	60.71	23.13	4.83904	98.1771
90.1667	70.64	24.87	60.71	23.3	4.83904	89.3475
90.3333	70.56	24.88	60.55	23.23	4.83904	105.317
90.5	70.4	24.88	60.55	23.11	4.83904	113.344
90.6667	70.19	24.88	60.42	23.16	4.8576	100.247
90.8333	70.03	24.88	60.54	23.26	4.87615	97.6346
91	69.9	24.89	60.55	23.22	4.87615	93.002
91.1667	69.83	24.89	60.4	23.16	4.87833	91.3918
91.3333	69.9	24.9	60.36	23.18	4.91217	103.62
91.5	69.99	24.9	60.41	23.21	4.91435	108.77
91.6667	70.08	24.9	60.18	23.2	4.91435	105.741
91.8333	70.18	24.9	60.15	23.13	4.91654	97.3915
92	70.28	24.91	60.2	22.93	4.95146	95.3892
92.1667	70.32	24.91	60.2	22.77	4.95146	104.258
92.3333	70.32	24.91	60.25	23.03	4.95146	103.701
92.5	70.2	24.91	60.12	23.31	4.97984	100.033
92.6667	70.05	24.92	60.05	23.4	4.98857	94.2318
92.8333	69.94	24.92	60.05	23.4	4.98857	93.3333
93	69.84	24.93	60.07	23.2	4.99621	101.829
93.1667	69.81	24.94	60.06	23.06	5.02568	96.6985
93.3333	69.84	24.95	59.96	23.11	5.02568	93.8715
93.5	69.8	24.96	60.09	23.15	5.02568	111.591
93.6667	69.78	24.96	60.15	23.36	5.03441	102.277
93.8333	69.76	24.96	59.98	23.51	5.06279	94.3837
94	69.79	24.96	60	23.52	5.06279	104.913
94.1667	69.9	24.96	59.95	23.43	5.06279	105.926
94.3333	70.09	24.96	59.86	23.48	5.08571	101.364
94.5	70.25	24.96	59.94	23.51	5.0999	96.8576
94.6667	70.32	24.97	59.78	23.35	5.11845	95.2922
94.8333	70.26	24.97	59.85	23.35	5.137	95.3009
95	70.18	24.99	59.89	23.52	5.137	107.562
95.1667	70.03	24.99	59.74	23.51	5.137	100.751
95.3333	69.87	25	59.75	23.39	5.14792	88.3044
95.5	69.74	25	59.76	23.24	5.17521	104.225
95.6667	69.76	25	59.6	23.2	5.17521	107.734
95.8333	69.83	25.01	59.56	23.24	5.17521	91.9213
96	69.92	25.01	59.6	23.53	5.18503	103.769
96.1667	70.02	25.02	59.58	23.74	5.21231	111.808
96.3333	70.05	25.02	59.66	23.72	5.21231	87.5304
96.5	70.06	25.02	59.78	23.56	5.21668	96.114
96.6667	70.13	25.02	59.83	23.64	5.23523	102.988
96.8333	70.14	25.02	59.83	23.96	5.24942	97.555
97	70.11	25.03	60.05	24.04	5.24942	102.264
97.1667	70	25.03	60.14	23.91	5.26579	108.895
97.3333	69.92	25.04	60.2	23.79	5.28653	101.257
97.5	69.84	25.04	60.22	23.74	5.28653	93.0816
97.6667	69.81	25.05	60.16	23.62	5.28653	104.994
97.8333	69.83	25.05	60.42	23.73	5.32364	106.862
98	69.9	25.04	60.74	23.89	5.32364	102.348
98.1667	69.95	25.05	60.88	24.06	5.32364	95.8666
98.3333	70.07	25.05	60.85	24.15	5.36075	105.396
98.5	70.1	25.06	60.95	24.05	5.36075	101.748
98.6667	70.04	25.07	60.91	24.08	5.39349	92.9745
98.8333	69.99	25.08	60.72	23.91	5.39786	96.9517
99	69.91	25.09	60.74	23.82	5.39786	101.385
99.1667	69.74	25.1	60.8	23.68	5.43497	98.8701
99.3333	69.52	25.11	60.83	23.86	5.43497	98.1265
99.5	69.32	25.11	60.67	24.08	5.44042	103.394
99.6667	69.23	25.12	60.65	24.09	5.47317	97.8429
99.8333	69.32	25.12	60.57	24.03	5.47317	92.0009
100	69.57	25.12	60.58	24.18	5.48299	104.498
100.167	70.08	25.12	60.59	24.27	5.51028	102.525
100.333	70.57	25.12	60.51	24.19	5.51028	88.0266
100.5	70.94	25.12	60.56	24.12	5.51028	96.888
100.667	70.94	25.12	60.58	24.16	5.54411	106.761
100.833	70.66	25.12	60.59	24.42	5.54738	107.755
101	70.25	25.12	60.61	24.32	5.54738	95.7523
101.167	69.82	25.12	60.6	24.58	5.54738	99.4589
101.333	69.55	25.12	60.56	24.74	5.5703	99.145
101.5	69.4	25.13	60.65	24.78	5.58449	90.1997
101.667	69.4	25.13	60.6	24.82	5.58449	101.703
101.833	69.6	25.12	60.57	24.91	5.58449	108.19
102	70	25.12	60.57	24.72	5.6216	100.198
102.167	70.37	25.12	60.66	24.77	5.6216	103.796
102.333	70.56	25.12	60.59	24.81	5.6216	108.045
102.5	70.56	25.13	60.75	24.66	5.65762	99.5833
102.667	70.47	25.12	60.72	24.68	5.65871	97.568
102.833	70.3	25.12	60.85	24.76	5.65871	97.3061
103	70.11	25.13	60.77	24.81	5.66744	101.981
103.167	69.99	25.13	60.66	24.74	5.69582	101.658
103.333	69.93	25.13	60.65	24.89	5.69582	96.1299
103.5	69.92	25.13	60.67	25.05	5.69691	94.7497
103.667	70.01	25.14	60.73	24.86	5.73293	95.311
103.833	70.06	25.15	60.74	25	5.73293	99.0842
104	70.06	25.16	60.69	24.91	5.73293	106.043
104.167	69.93	25.16	60.62	24.81	5.75148	101.108
104.333	69.7	25.17	60.52	25.04	5.77113	102.648
104.5	69.54	25.16	60.6	25.31	5.77113	101.225
104.667	69.47	25.16	60.63	25.3	5.77113	94.5877
104.833	69.6	25.16	60.58	25.18	5.80824	99.5052
105	69.8	25.16	60.69	25.4	5.80824	101.398
105.167	70.05	25.17	60.78	25.58	5.80824	100.23
105.333	70.25	25.17	60.77	25.42	5.84535	104.884
105.5	70.35	25.17	60.66	25.48	5.84535	97.3177
105.667	70.35	25.17	60.76	24.98	5.84535	91.9488
105.833	70.31	25.18	60.76	24.41	5.84644	104.381
106	70.25	25.18	60.65	24.15	5.88245	103.793
106.167	70.23	25.18	60.72	24.1	5.88245	95.1939
106.333	70.1	25.18	60.71	24.38	5.88245	98.1366
106.5	69.91	25.19	60.76	24.8	5.89119	107.091
106.667	69.8	25.19	60.84	25.17	5.91956	107.72
106.833	69.68	25.19	60.68	25.32	5.91956	88.1785
107	69.6	25.19	60.7	25.29	5.9534	93.1395
107.167	69.69	25.2	60.6	25.44	5.95667	108.811
107.333	69.93	25.2	60.59	25.52	5.95667	101.325
107.5	70.26	25.21	60.68	25.7	5.97632	92.4161
107.667	70.38	25.22	60.62	25.62	5.99378	101.51
107.833	70.29	25.21	60.54	25.62	5.99378	100.859
108	70.07	25.22	60.67	25.68	5.99378	101.385
108.167	69.85	25.22	60.73	25.64	6.03089	103.449
108.333	69.69	25.22	60.67	25.91	6.03089	98.1351
108.5	69.66	25.21	60.63	25.93	6.03089	94.9233
108.667	69.78	25.22	60.53	25.86	6.06472	101.659
108.833	69.91	25.22	60.41	25.63	6.06909	101.768
109	70.05	25.22	60.37	25.26	6.06909	107.444
109.167	70.19	25.23	60.36	25.51	6.07127	104.025
109.333	70.34	25.23	60.4	25.41	6.1062	90.4094
109.5	70.5	25.24	60.33	25.44	6.1062	100.504
109.667	70.49	25.24	60.31	25.31	6.1062	108.122
109.833	70.32	25.24	60.22	25.4	6.12257	95.8594
110	70.06	25.24	60.22	25.55	6.14331	96.4714
110.167	69.83	25.25	60.19	25.41	6.14331	94.877
110.333	69.72	25.25	60.28	24.98	6.14331	100.365
110.5	69.74	25.25	60.29	24.87	6.14331	110.641
110.667	69.87	25.25	60.27	25.07	6.18042	94.6586
110.833	70.08	25.24	60.41	25.24	6.18042	98.7153
111	70.28	25.25	60.38	25.2	6.1826	98.669
111.167	70.36	25.25	60.32	24.95	6.21753	98.8498
111.333	70.23	25.25	60.44	24.99	6.21753	106.282
111.5	70.05	25.26	60.45	24.94	6.21753	104.356
111.667	69.81	25.27	60.45	24.85	6.25463	102.769
111.833	69.59	25.27	60.53	25.09	6.25463	97.037
112	69.38	25.27	60.68	25.34	6.25463	99.3446
112.167	69.32	25.28	60.73	25.58	6.29174	96.0966
112.333	69.4	25.28	60.92	25.6	6.29174	97.4841
112.5	69.57	25.29	60.9	25.45	6.29174	98.9034
112.667	69.85	25.29	60.74	25.48	6.3223	104.107
112.833	70.2	25.3	60.95	25.55	6.32994	107.266
113	70.33	25.3	60.93	25.58	6.32994	96.3383
113.167	70.36	25.3	60.95	25.98	6.33431	97.5333
113.333	70.22	25.32	60.85	26.26	6.36705	98.1626
113.5	70.02	25.33	60.72	26.13	6.36705	102.342
113.667	69.8	25.33	60.71	25.99	6.40416	105.496
113.833	69.66	25.33	60.67	26.07	6.40416	95.9823
114	69.64	25.33	60.75	26.36	6.40416	86.5582
114.167	69.74	25.34	60.73	26.7	6.44127	97.9499
114.333	69.95	25.35	60.66	26.46	6.44127	109.702
114.5	70.19	25.35	60.7	26.19	6.44127	103.102
114.667	70.32	25.35	60.91	26.24	6.44236	100.227
114.833	70.39	25.35	60.99	26.02	6.47838	103.827
115	70.38	25.34	61	26.01	6.47838	99.9248
115.167	70.38	25.33	60.97	25.99	6.47838	97.7054
115.333	70.35	25.33	60.95	25.88	6.51549	103.513
115.5	70.3	25.32	60.87	25.45	6.51549	93.0729
115.667	70.17	25.32	60.9	24.79	6.51549	95.1302
115.833	69.94	25.33	60.89	23.79	6.5526	97.7242
116	69.66	25.33	60.88	23.35	6.5526	94.0133
116.167	69.41	25.33	60.81	23.96	6.5526	115.12
116.333	69.35	25.34	60.72	24.43	6.58861	102.371
116.5	69.43	25.33	60.71	24.68	6.58971	97.6895
116.667	69.6	25.33	60.68	24.73	6.58971	105.82
116.833	69.9	25.33	60.73	24.56	6.62681	96.2587
117	70.21	25.32	60.72	24.3	6.62791	97.0153
117.167	70.42	25.31	60.78	23.83	6.62791	101.305
117.333	70.52	25.31	60.61	23.47	6.63009	102.339
117.5	70.54	25.3	60.66	23.43	6.66501	96.5408
117.667	70.48	25.3	60.65	23.68	6.66501	100.119
117.833	70.38	25.31	60.58	23.98	6.66501	97.079
118	70.18	25.3	60.61	24.03	6.70212	97.4928
118.167	69.98	25.3	60.62	23.88	6.70212	104.622
118.333	69.8	25.3	60.62	23.5	6.70212	94.7107
118.5	69.72	25.3	60.71	23.3	6.70649	101.431
118.667	69.71	25.29	60.65	23.25	6.73923	109.904
118.833	69.81	25.28	60.54	23.17	6.73923	98.0223
119	70.04	25.29	60.33	23.57	6.74032	87.7792
119.167	70.14	25.28	60.2	23.79	6.74796	100.275
119.333	70.15	25.27	60.3	23.63	6.77634	107.556
119.5	70.08	25.27	60.31	23.47	6.77634	98.7471
119.667	69.98	25.27	60.3	23.57	6.80472	99.7714
119.833	69.96	25.27	60.22	23.79	6.81345	104.792
120	69.91	25.26	60.33	23.83	6.81345	97.4667
120.167	69.84	25.26	60.41	23.68	6.81345	99.4575
120.333	69.84	25.25	60.37	23.21	6.85056	93.5041
120.5	69.98	25.25	60.39	23.18	6.85056	91.101
120.667	70.21	25.24	60.45	23.33	6.85056	108.407
120.833	70.43	25.24	60.39	23.6	6.85056	105.343
121	70.51	25.24	60.48	23.87	6.88767	101.366
121.167	70.43	25.23	60.39	23.98	6.88767	99.9942
121.333	70.27	25.22	60.5	24.07	6.88767	103.245
121.5	70.04	25.22	60.43	23.82	6.91168	102.713
121.667	69.74	25.22	60.46	23.5	6.92587	94.9754
121.833	69.45	25.22	60.54	23.33	6.92587	98.0223
122	69.33	25.23	60.48	23.15	6.96298	101.133
122.167	69.49	25.22	60.54	23	6.96298	102.817
122.333	69.73	25.23	60.53	22.9	6.96298	102.054
122.5	69.9	25.22	60.57	22.64	6.99572	101.379
122.667	70.03	25.22	60.59	22.64	7.00008	102.868
122.833	70.18	25.21	60.66	22.69	7.00008	100.922
123	70.28	25.21	60.63	22.74	7.03719	98.18
123.167	70.31	25.21	60.47	22.76	7.03719	98.2899
123.333	70.26	25.21	60.53	22.46	7.03719	100.953
123.5	70.2	25.21	60.63	22.66	7.06557	101.147
123.667	70.16	25.21	60.69	23.2	7.0743	101.153
123.833	70.14	25.21	60.65	23.68	7.0743	89.2708
124	70.08	25.21	60.61	24	7.0743	99.4227
124.167	70.03	25.2	60.65	24.15	7.11141	109.35
124.333	69.91	25.21	60.67	24.17	7.11141	98.8846
124.5	69.85	25.2	60.64	23.98	7.11141	98.6241
124.667	69.88	25.2	60.64	24.2	7.12014	95.353
124.833	69.94	25.2	60.61	24.48	7.14852	98.5966
125	69.96	25.19	60.63	24.29	7.14852	104.102
125.167	69.9	25.19	60.62	24.37	7.1507	102.691
125.333	69.86	25.19	60.53	24.32	7.18672	95.732
125.5	69.88	25.17	60.6	23.85	7.18672	105.767
125.667	69.95	25.17	60.46	23.42	7.20527	111.949
125.833	70.07	25.17	60.43	23.24	7.22383	91.4786
126	70.15	25.16	60.36	23.28	7.22383	88.899
126.167	70.21	25.16	60.5	23.6	7.22492	90.9794
126.333	70.19	25.16	60.39	23.56	7.26094	93.3637
126.5	70.11	25.16	60.41	23.22	7.26094	99.9392
126.667	69.97	25.16	60.37	23.27	7.26094	113.019
126.833	69.86	25.16	60.53	23.38	7.26203	108.831
127	69.76	25.15	60.63	23.02	7.29805	98.2248
127.167	69.71	25.15	60.64	23.07	7.29805	99.2607
127.333	69.8	25.13	60.63	23.78	7.29805	96.7998
127.5	69.98	25.12	60.61	24.24	7.32097	99.4502
127.667	70.12	25.12	60.65	24.04	7.33516	109.738
127.833	70.26	25.12	60.71	24.15	7.33516	103.948
128	70.37	25.1	60.39	24.46	7.37226	99.7758
128.167	70.36	25.11	60.41	24.12	7.37226	92.5665
128.333	70.26	25.11	60.37	23.91	7.37226	96.7708
128.5	70.15	25.12	60.53	23.85	7.37554	104.53
128.667	69.98	25.11	60.63	23.61	7.40937	107.596
128.833	69.84	25.11	60.64	23.56	7.40937	92.5333
129	69.76	25.11	60.63	23.5	7.40937	84.6658
129.167	69.73	25.11	60.61	23.55	7.44648	110.453
129.333	69.78	25.11	60.65	23.66	7.44648	107.078
129.5	69.87	25.1	60.71	23.85	7.44648	96.2992

## Sheet: 80
time	Thin	Thout	Tcout	Tcin	mw	Fr
0	18.82	19.53	20.79	18.96	0	0
0.166667	18.82	19.52	20.8	18.95	0	1.86487
0.333333	18.81	19.53	20.8	18.96	0	6.39178
0.5	18.81	19.53	20.79	18.95	0	6.84751
0.666667	18.81	19.53	20.8	18.95	0	4.05093
0.833333	18.81	19.54	20.8	18.95	0	13.5981
1	18.81	19.54	20.79	18.95	0	13.0425
1.16667	18.81	19.55	20.8	18.95	0	1.93721
1.33333	18.81	19.55	20.79	18.95	0	1.19502
1.5	18.8	19.55	20.8	18.94	0	7.89207
1.66667	18.81	19.55	20.8	18.95	0	8.79051
1.83333	18.8	19.55	20.8	18.94	0	2.71991
2	18.8	19.56	20.79	18.94	0	9.4864
2.16667	18.8	19.56	20.8	18.94	0	14.6832
2.33333	18.81	19.56	20.8	18.94	0	10.0087
2.5	18.8	19.56	20.8	18.94	0	8.93084
2.66667	18.8	19.57	20.8	18.94	0	10.8463
2.83333	18.8	19.58	20.8	18.94	0	8.52865
3	18.8	19.58	20.8	18.94	0	6.5162
3.16667	18.8	19.59	20.8	18.94	0	4.88281
3.33333	18.8	19.59	20.8	18.94	0	7.90509
3.5	18.8	19.59	20.8	18.95	0	14.3345
3.66667	18.8	19.59	20.8	18.94	0	12.1383
3.83333	18.8	19.6	20.81	18.94	0	6.40191
4	18.8	19.61	20.81	18.94	0	5.25897
4.16667	18.8	19.61	20.8	18.94	0	7.11227
4.33333	18.8	19.62	20.8	18.94	0	5.72193
4.5	18.8	19.62	20.81	18.94	0	3.85851
4.66667	18.8	19.62	20.8	18.94	0	5.21991
4.83333	18.8	19.62	20.81	18.94	0	8.68056
5	18.8	19.63	20.82	18.94	0	7.94994
5.16667	18.8	19.63	20.81	18.94	0	5.34433
5.33333	18.8	19.64	20.81	18.94	0	9.03067
5.5	18.8	19.64	20.81	18.94	0	11.2572
5.66667	18.8	19.64	20.81	18.94	0	9.40104
5.83333	18.8	19.64	20.81	18.94	0	8.74132
6	18.8	19.65	20.82	18.94	0	5.57436
6.16667	18.8	19.65	20.81	18.95	0	3.83681
6.33333	18.8	19.65	20.81	18.94	0	5.40654
6.5	18.8	19.66	20.82	18.95	0	3.9945
6.66667	18.8	19.66	20.82	18.95	0	8.90336
6.83333	18.8	19.66	20.82	18.94	0	10.3299
7	18.8	19.67	20.82	18.95	0	7.83709
7.16667	18.8	19.67	20.82	18.94	0	11.5133
7.33333	18.8	19.68	20.82	18.94	0	12.2512
7.5	18.79	19.68	20.83	18.94	0	10.2358
7.66667	18.8	19.68	20.83	18.95	0	5.70168
7.83333	18.8	19.68	20.82	18.94	0	1.2963
8	18.8	19.68	20.83	18.95	0	1.20226
8.16667	18.8	19.69	20.83	18.94	0	10.395
8.33333	18.8	19.69	20.83	18.95	0	14.252
8.5	18.8	19.69	20.83	18.94	0	8.00492
8.66667	18.8	19.7	20.83	18.94	0	5.27633
8.83333	18.8	19.69	20.83	18.95	0	3.75
9	18.8	19.69	20.84	18.94	0	3.73553
9.16667	18.8	19.7	20.83	18.95	0	3.03096
9.33333	18.8	19.7	20.83	18.95	0	4.13194
9.5	18.8	19.7	20.84	18.95	0	11.752
9.66667	18.8	19.69	20.84	18.95	0	12.445
9.83333	18.8	19.7	20.84	18.95	0	5.8478
10	18.8	19.7	20.84	18.95	0	4.239
10.1667	18.8	19.7	20.84	18.94	0	13.9931
10.3333	18.8	19.71	20.84	18.95	0	17.5449
10.5	18.8	19.71	20.85	18.95	0	8.70226
10.6667	18.8	19.72	20.84	18.95	0	6.3831
10.8333	18.81	19.71	20.84	18.95	0	5.61777
11	18.8	19.71	20.84	18.95	0	8.90625
11.1667	18.8	19.72	20.85	18.95	0	14.3345
11.3333	18.81	19.71	20.85	18.95	0	13.7934
11.5	18.81	19.72	20.84	18.95	0	12.1947
11.6667	18.81	19.72	20.84	18.95	0	11.0836
11.8333	18.81	19.72	20.86	18.95	0	11.1256
12	18.8	19.72	20.86	18.95	0	5.78848
12.1667	18.81	19.72	20.85	18.96	0	5.03472
12.3333	18.81	19.72	20.84	18.95	0	12.3698
12.5	18.81	19.72	20.75	18.96	0	15.489
12.6667	18.8	19.72	20.74	18.96	0	10.4037
12.8333	18.81	19.72	20.76	18.96	0	3.36661
13	18.8	19.73	20.76	18.96	0	0.973669
13.1667	18.81	19.73	20.77	18.96	0	1.93287
13.3333	18.81	19.72	20.78	18.95	0	10.4037
13.5	18.81	19.72	20.78	18.96	0	11.0503
13.6667	18.81	19.73	20.79	18.96	0	9.03501
13.8333	18.81	19.73	20.8	18.96	0	10.6105
14	18.81	19.72	20.8	18.96	0	7.59693
14.1667	18.81	19.73	20.8	18.96	0	11.9647
14.3333	18.81	19.73	20.8	18.96	0	15.0463
14.5	18.81	19.73	20.8	18.96	0	12.3654
14.6667	18.81	19.73	20.81	18.96	0	13.2653
14.8333	18.81	19.73	20.81	18.96	0	10.939
15	18.81	19.73	20.8	18.96	0	3.88599
15.1667	18.81	19.73	20.81	18.96	0	1.81134
15.3333	18.81	19.73	20.81	18.96	0	3.60388
15.5	18.81	19.74	20.81	18.96	0	6.03733
15.6667	18.8	19.74	20.81	18.96	0	6.50608
15.8333	18.81	19.74	20.81	18.96	0	4.89294
16	18.81	19.74	20.81	18.96	0	2.84144
16.1667	18.81	19.75	20.81	18.96	0	2.70833
16.3333	18.87	19.81	20.81	18.97	0	39.5312
16.5	19.06	21.35	20.81	18.96	0	85.5932
16.6667	20.81	21.87	20.81	18.94	0	92.6808
16.8333	24.69	21.88	23.87	18.96	0	93.4954
17	28.74	21.86	24.52	19.01	0	101.371
17.1667	32.06	21.86	25.38	19.12	0	103.715
17.3333	34.97	21.86	26.23	19.29	0	95.8102
17.5	37.84	21.85	27.04	19.43	0	97.9934
17.6667	40.56	21.84	27.73	19.55	0	104.444
17.8333	42.86	21.83	28.32	19.59	0	97.105
18	45.15	21.82	29.26	19.61	0	101.931
18.1667	47.14	21.81	30.41	19.62	0	101.979
18.3333	48.9	21.8	31.73	19.66	0	98.4896
18.5	50.56	21.77	32.95	19.73	0	105.806
18.6667	52.09	21.77	34.17	19.84	0	103.09
18.8333	53.54	21.75	35.28	20	0	98.0339
19	55.09	21.74	36.46	20.14	0	97.6461
19.1667	56.69	21.73	37.55	20.25	0	96.6233
19.3333	58.36	21.73	38.41	20.31	0	100.709
19.5	59.81	21.72	39.26	20.36	0	97.1484
19.6667	61.45	21.7	40.29	20.43	0	93.9352
19.8333	62.98	21.66	41.15	20.52	0	106.346
20	64	21.65	42.1	20.6	0	107.179
20.1667	64.62	21.64	42.89	20.66	0	101.955
20.3333	65.34	21.63	43.67	20.71	0	103.983
20.5	66.13	21.61	44.78	20.78	0	96.2515
20.6667	67.23	21.6	45.93	20.85	0	96.6016
20.8333	68.88	21.6	47.15	20.93	0	102.015
21	70.32	21.59	48.31	20.98	0	99.8264
21.1667	71.42	21.58	49.29	21.04	0	96.7549
21.3333	72.69	21.57	50.42	21.11	0	96.6667
21.5	73.78	21.57	51.29	21.17	0	98.0078
21.6667	74.65	21.57	51.96	21.2	0	97.5868
21.8333	75.54	21.56	52.87	21.21	0	99.605
22	76.29	21.57	53.59	21.23	0	103.228
22.1667	77.01	21.56	54.36	21.25	0	104.133
22.3333	77.64	21.56	54.92	21.28	0	98.4028
22.5	78.27	21.55	55.56	21.33	0	102.014
22.6667	78.87	21.55	56.23	21.37	0	105.488
22.8333	79.4	21.55	56.94	21.42	0	98.0367
23	80.03	21.54	57.54	21.46	0	93.98
23.1667	80.63	21.54	57.97	21.51	0	98.5185
23.3333	81.03	21.54	58.49	21.55	0	103.653
23.5	81.01	21.54	59.02	21.59	0	102.066
23.6667	80.69	21.53	59.38	21.66	0	97.9398
23.8333	80.27	21.53	59.65	21.73	0	99.1305
24	79.98	21.52	59.87	21.76	0	102.308
24.1667	79.85	21.52	60.25	21.81	0	100.673
24.3333	79.92	21.52	60.69	21.83	0	96.1994
24.5	80.16	21.52	61.18	21.87	0	100.017
24.6667	80.66	21.52	61.36	21.91	0	101.928
24.8333	80.91	21.51	61.89	21.96	0	100.832
25	81.14	21.51	62.28	22.01	0	99.5992
25.1667	81.06	21.52	62.73	22.07	0	95.1837
25.3333	80.94	21.52	62.98	22.11	0	99.5501
25.5	80.7	21.52	63.24	22.14	0	103.782
25.6667	80.41	21.51	63.38	22.18	0	100.282
25.8333	80.09	21.52	63.63	22.21	0	96.5119
26	79.93	21.53	63.66	22.22	0	101.788
26.1667	80.05	21.53	63.66	22.23	0	103.432
26.3333	80.2	21.53	63.65	22.24	0	99.0292
26.5	80.4	21.54	63.75	22.26	0	96.8967
26.6667	80.69	21.54	63.8	22.27	0	100.706
26.8333	80.88	21.54	63.94	22.31	0	102.222
27	80.99	21.54	64.17	22.36	0.0283773	97.9572
27.1667	80.86	21.55	64.37	22.42	0.0371088	103.653
27.3333	80.68	21.55	64.55	22.46	0.0371088	101.529
27.5	80.35	21.55	64.83	22.51	0.0371088	92.9369
27.6667	80.15	21.56	65.07	22.55	0.0371088	101.83
27.8333	80.06	21.56	65.29	22.61	0.0371088	101.464
28	79.98	21.57	65.19	22.62	0.0371088	94.5211
28.1667	80.1	21.56	65.39	22.62	0.0371088	102.885
28.3333	80.25	21.56	65.46	22.61	0.0371088	101.874
28.5	80.29	21.57	65.7	22.6	0.0371088	97.6895
28.6667	80.29	21.58	65.84	22.63	0.0567546	101.835
28.8333	80.33	21.58	65.9	22.65	0.0742176	100.819
29	80.35	21.59	66.07	22.67	0.0742176	100.317
29.1667	80.34	21.59	66.07	22.67	0.0742176	100.651
29.3333	80.25	21.6	66.18	22.69	0.0742176	101.149
29.5	80.19	21.61	66.38	22.73	0.0742176	101.045
29.6667	80.21	21.62	66.46	22.76	0.0971377	99.0567
29.8333	80.19	21.62	66.49	22.77	0.111326	99.5023
30	80.17	21.63	66.54	22.77	0.111326	99.5385
30.1667	80.18	21.63	66.47	22.76	0.111326	97.8602
30.3333	80.19	21.63	66.53	22.76	0.146252	98.0396
30.5	80.14	21.65	66.42	22.78	0.148435	96.5336
30.6667	80.15	21.65	66.4	22.8	0.148435	103.174
30.8333	80.13	21.66	66.29	22.83	0.148435	107.688
31	79.98	21.67	66.32	22.83	0.185544	99.8278
31.1667	79.88	21.67	66.22	22.84	0.185544	100.281
31.3333	79.89	21.68	66.24	22.84	0.185544	99.6296
31.5	79.98	21.68	66.18	22.85	0.193184	96.5422
31.6667	80.18	21.7	66.11	22.87	0.222653	99.5009
31.8333	80.38	21.71	66.13	22.9	0.222653	101.507
32	80.53	21.71	66.06	22.92	0.222653	100.713
32.1667	80.54	21.72	65.95	22.94	0.259762	97.4812
32.3333	80.58	21.73	65.9	22.95	0.259762	99.5602
32.5	80.54	21.74	65.99	22.93	0.259762	102.555
32.6667	80.44	21.74	66.03	22.95	0.278316	96.9459
32.8333	80.25	21.75	66.06	22.94	0.297962	100.741
33	80.05	21.76	65.88	22.96	0.297962	103.27
33.1667	79.89	21.77	65.86	22.98	0.331796	98.6213
33.3333	79.85	21.77	65.89	22.99	0.335071	94.9074
33.5	79.99	21.79	65.94	22.98	0.335071	96.7679
33.6667	80.15	21.79	65.95	22.99	0.367814	103.931
33.8333	80.18	21.8	65.96	23	0.372179	104.455
34	80.16	21.82	66.01	23	0.372179	101.165
34.1667	80.11	21.82	66.01	23	0.409288	100.912
34.3333	80.02	21.83	66.09	22.99	0.409288	96.9459
34.5	80.04	21.84	66.13	23	0.409288	97.7112
34.6667	80.14	21.84	66.11	23.02	0.446397	104.194
34.8333	80.17	21.85	66.11	23.02	0.446397	103.939
35	80.12	21.86	66.11	23.01	0.483506	96.6059
35.1667	80.09	21.87	66.32	23.01	0.483506	95.5874
35.3333	79.99	21.87	66.35	23.01	0.483506	98.6401
35.5	80.01	21.89	66.58	23.02	0.520615	102.76
35.6667	79.97	21.9	66.59	23.04	0.520615	104.158
35.8333	79.88	21.91	66.44	23.06	0.52498	95.8377
36	79.87	21.91	66.62	23.07	0.557723	99.7092
36.1667	79.93	21.93	66.83	23.06	0.557723	104.855
36.3333	79.96	21.93	67.01	23.05	0.595924	95.6004
36.5	80	21.94	67.01	23.04	0.595924	97.0689
36.6667	80.14	21.95	67.17	23.02	0.633032	104.89
36.8333	80.18	21.95	67.18	23	0.633032	103.469
37	80.09	21.97	67.37	23	0.670141	97.9268
37.1667	80.03	21.98	67.53	23	0.670141	96.7564
37.3333	80.09	21.99	67.61	23.01	0.705067	97.976
37.5	80.12	22	67.75	23.01	0.70725	100.738
37.6667	80.01	22	67.76	23	0.744359	98.9077
37.8333	79.9	22.01	67.94	22.99	0.744359	97.338
38	79.8	22.02	67.94	22.98	0.781468	99.6296
38.1667	79.74	22.04	68.06	22.98	0.818577	103.404
38.3333	79.63	22.05	68.2	23	0.818577	103.552
38.5	79.51	22.07	68.49	23.03	0.855685	97.8921
38.6667	79.5	22.07	68.34	23.04	0.855685	95.2821
38.8333	79.59	22.08	68.38	23.04	0.893885	102.773
39	79.77	22.09	68.54	23.06	0.893885	101.097
39.1667	79.92	22.1	68.63	23.05	0.930994	94.375
39.3333	80.09	22.11	68.47	23.05	0.945183	102.253
39.5	80.19	22.13	68.58	23.03	0.968103	104.498
39.6667	80.19	22.14	68.72	23.02	0.986657	101.348
39.8333	80.11	22.14	68.74	23.02	1.00521	98.5677
40	80.02	22.16	68.57	23.02	1.04232	98.5402
40.1667	80.01	22.17	68.29	23.03	1.04232	104.222
40.3333	80.02	22.19	68.37	23.08	1.06306	104.42
40.5	80.01	22.19	68.41	23.11	1.07943	99.8495
40.6667	80.09	22.21	68.33	23.12	1.07943	97.8414
40.8333	80.18	22.21	68.3	23.14	1.11654	99.1117
41	80.25	22.22	68.07	23.15	1.11654	100.453
41.1667	80.37	22.22	68.2	23.14	1.15474	100.534
41.3333	80.48	22.23	68.15	23.12	1.15474	97.3857
41.5	80.53	22.24	68.11	23.11	1.18312	95.9274
41.6667	80.52	22.25	68.12	23.13	1.19185	98.2031
41.8333	80.41	22.26	68.09	23.15	1.19185	101.67
42	80.24	22.26	68.27	23.14	1.22896	101.162
42.1667	80.01	22.27	68.14	23.13	1.22896	102.616
42.3333	79.82	22.28	68.1	23.14	1.26606	100.83
42.5	79.69	22.29	68.06	23.16	1.26606	99.2462
42.6667	79.67	22.3	67.92	23.16	1.28134	103.031
42.8333	79.75	22.3	67.94	23.16	1.30317	99.2347
43	79.88	22.32	68.13	23.16	1.30317	97.4494
43.1667	80.05	22.32	68.19	23.16	1.34028	102.827
43.3333	80.17	22.32	68.08	23.16	1.34137	103.88
43.5	80.25	22.34	68.13	23.14	1.37739	95.8941
43.6667	80.3	22.35	68.04	23.12	1.38176	98.0136
43.8333	80.3	22.35	68.02	23.11	1.4145	99.5385
44	80.26	22.37	68.06	23.13	1.4145	98.8165
44.1667	80.11	22.39	68.05	23.15	1.4527	100.415
44.3333	79.96	22.4	67.96	23.17	1.45379	101.48
44.5	79.82	22.41	68.03	23.17	1.48981	102.435
44.6667	79.71	22.41	68.1	23.17	1.48981	100.378
44.8333	79.71	22.41	68.12	23.17	1.52692	96.4482
45	79.88	22.43	67.88	23.17	1.52692	97.7344
45.1667	80.12	22.44	67.93	23.19	1.52692	102.716
45.3333	80.25	22.45	67.91	23.2	1.56403	100.194
45.5	80.32	22.45	67.91	23.2	1.56403	98.7297
45.6667	80.35	22.46	67.95	23.2	1.56621	96.5943
45.8333	80.31	22.47	68.05	23.2	1.60113	102.538
46	80.19	22.48	68.22	23.19	1.60441	104.482
46.1667	79.96	22.48	68.08	23.18	1.63824	97.1398
46.3333	79.79	22.49	68.15	23.16	1.63824	101.188
46.5	79.71	22.49	68.07	23.17	1.67535	97.5608
46.6667	79.68	22.52	68.17	23.19	1.67535	93.7775
46.8333	79.82	22.53	68.09	23.19	1.71246	96.8186
47	80.05	22.55	68.18	23.2	1.71246	103.623
47.1667	80.13	22.55	68.24	23.22	1.73102	107.266
47.3333	80.02	22.56	68.37	23.24	1.75066	103.079
47.5	79.88	22.56	68.24	23.23	1.75066	98.5272
47.6667	79.76	22.58	68.33	23.22	1.78777	97.3119
47.8333	79.8	22.58	68.36	23.23	1.78777	99.5269
48	79.87	22.59	68.48	23.22	1.81069	101.126
48.1667	79.97	22.61	68.5	23.22	1.82488	99.8929
48.3333	80.05	22.61	68.66	23.21	1.82488	100.353
48.5	80.09	22.62	68.64	23.23	1.86199	100.14
48.6667	80.12	22.62	68.8	23.23	1.86199	98.5721
48.8333	80.11	22.63	69.01	23.22	1.8991	100.871
49	80.09	22.64	69.03	23.21	1.8991	98.2784
49.1667	80.03	22.66	69.17	23.22	1.93621	96.0966
49.3333	79.98	22.67	69.2	23.22	1.93621	97.4233
49.5	79.89	22.69	69.32	23.22	1.96895	101.218
49.6667	79.79	22.7	69.46	23.24	1.97331	103.142
49.8333	79.74	22.73	69.64	23.24	1.9755	100.143
50	79.71	22.74	69.6	23.28	2.01152	102.593
50.1667	79.71	22.75	69.68	23.3	2.01152	98.4534
50.3333	79.81	22.75	69.65	23.31	2.01152	94.0871
50.5	80.03	22.76	69.55	23.31	2.0257	99.8003
50.6667	80.25	22.76	69.71	23.31	2.04862	105.27
50.8333	80.23	22.76	69.7	23.31	2.04862	98.9959
51	80.19	22.76	69.53	23.3	2.04862	95.3646
51.1667	80.08	22.77	69.58	23.3	2.08573	104.617
51.3333	79.92	22.78	69.54	23.29	2.08573	103.245
51.5	79.77	22.79	69.38	23.28	2.08573	99.4401
51.6667	79.7	22.79	69.3	23.29	2.12284	100.421
51.8333	79.63	22.8	69.27	23.3	2.12284	100.04
52	79.71	22.81	69.21	23.31	2.12284	103.028
52.1667	79.86	22.81	69.13	23.31	2.13485	101.761
52.3333	80.03	22.81	69.04	23.32	2.15995	97.6519
52.5	80.32	22.82	69.02	23.32	2.15995	93.601
52.6667	80.68	22.82	69.06	23.33	2.15995	99.4806
52.8333	80.86	22.83	69.08	23.32	2.19706	101.939
53	80.79	22.84	69.1	23.32	2.19706	98.2002
53.1667	80.46	22.85	69.1	23.32	2.20142	95.9621
53.3333	80.02	22.85	69.12	23.32	2.23417	96.7781
53.5	79.57	22.86	69.09	23.32	2.23417	104.372
53.6667	79.24	22.87	69.04	23.31	2.27128	105.401
53.8333	79.01	22.88	69.09	23.32	2.27128	98.0556
54	79.05	22.89	69.2	23.33	2.30948	98.7572
54.1667	79.35	22.9	69.3	23.33	2.30948	103.244
54.3333	79.76	22.91	69.4	23.33	2.30948	98.7905
54.5	80.15	22.92	69.42	23.33	2.34659	96.7477
54.6667	80.39	22.93	69.36	23.32	2.3826	101.775
54.8333	80.44	22.94	69.48	23.32	2.38369	104.712
55	80.37	22.94	69.59	23.31	2.38369	98.5011
55.1667	80.24	22.96	69.57	23.32	2.4208	98.1134
55.3333	80.15	22.97	69.67	23.32	2.4208	102.413
55.5	80.05	22.98	69.77	23.32	2.45791	101.052
55.6667	79.96	22.99	69.7	23.32	2.45791	98.8976
55.8333	79.92	22.99	69.76	23.33	2.47647	100.846
56	80	23.01	69.82	23.32	2.49502	97.4334
56.1667	80.08	23.02	69.87	23.33	2.49502	98.9323
56.3333	80.14	23.05	69.97	23.35	2.50375	103.552
56.5	80.16	23.06	70.11	23.36	2.53213	100.421
56.6667	80.17	23.06	70.13	23.37	2.53213	99.7439
56.8333	80.12	23.07	70.05	23.37	2.56924	97.4349
57	80.15	23.07	69.97	23.38	2.56924	98.5576
57.1667	80.12	23.08	69.88	23.38	2.5736	101.923
57.3333	80.07	23.08	69.95	23.38	2.60744	101.674
57.5	79.97	23.09	70.02	23.38	2.60744	98.261
57.6667	79.94	23.09	69.82	23.39	2.62708	94.3215
57.8333	80.01	23.09	69.9	23.39	2.64455	101.85
58	80.03	23.1	69.91	23.39	2.64455	105.802
58.1667	79.97	23.1	69.97	23.39	2.67838	101.017
58.3333	79.93	23.1	69.95	23.38	2.68166	99.8322
58.5	79.94	23.11	70.02	23.39	2.70021	97.0472
58.6667	79.99	23.12	70.03	23.39	2.71876	95.8869
58.8333	80.09	23.13	69.94	23.4	2.71876	99.5226
59	80.03	23.16	70.07	23.41	2.75587	100.075
59.1667	79.96	23.16	70.06	23.42	2.75587	101.422
59.3333	79.8	23.18	69.93	23.44	2.75587	94.5862
59.5	79.65	23.19	70.44	23.44	2.79298	99.5139
59.6667	79.57	23.2	70.69	23.43	2.79298	103.242
59.8333	79.5	23.21	70.59	23.45	2.80717	102.154
60	79.49	23.21	70.46	23.45	2.83009	100.564
60.1667	79.57	23.23	70.46	23.46	2.83009	101.377
60.3333	79.72	23.23	70.37	23.45	2.86829	102.196
60.5	79.88	23.24	70.2	23.46	2.86829	103.5
60.6667	80.01	23.25	70.02	23.48	2.88685	101.157
60.8333	80.19	23.26	70.09	23.5	2.9054	96.8258
61	80.46	23.26	70.14	23.5	2.9054	95.8058
61.1667	80.68	23.26	70.03	23.5	2.9054	98.7268
61.3333	80.73	23.26	69.97	23.52	2.92395	100.977
61.5	80.59	23.28	69.8	23.53	2.94251	96.7506
61.6667	80.32	23.28	69.85	23.54	2.94251	96.1372
61.8333	79.96	23.28	69.93	23.56	2.94251	97.0819
62	79.62	23.3	69.82	23.57	2.95888	102.496
62.1667	79.31	23.3	69.88	23.6	2.97962	103.42
62.3333	79.14	23.31	69.86	23.61	2.97962	101.529
62.5	79.13	23.31	69.92	23.62	2.97962	101.884
62.6667	79.35	23.31	69.96	23.63	3.01673	96.1386
62.8333	79.69	23.31	69.97	23.62	3.01673	96.3889
63	80.12	23.31	69.96	23.63	3.01673	99.2376
63.1667	80.34	23.31	69.92	23.63	3.05384	103.009
63.3333	80.38	23.32	69.96	23.63	3.05384	103.601
63.5	80.19	23.32	69.99	23.65	3.05384	100.861
63.6667	80.05	23.34	70.12	23.67	3.09094	102.975
63.8333	79.86	23.34	70.23	23.66	3.09094	102.677
64	79.75	23.35	70.25	23.67	3.12805	97.6143
64.1667	79.78	23.35	70.16	23.67	3.12805	95.4861
64.3333	79.94	23.36	70.06	23.68	3.12805	101.445
64.5	80.22	23.37	70.3	23.69	3.16625	104.848
64.6667	80.36	23.38	70.27	23.71	3.16625	100.854
64.8333	80.38	23.39	70.07	23.72	3.16625	96.1531
65	80.37	23.39	69.91	23.73	3.20336	99.9841
65.1667	80.29	23.4	69.91	23.73	3.20336	100.059
65.3333	80.13	23.41	69.74	23.74	3.24047	97.7662
65.5	79.92	23.42	69.6	23.76	3.24047	98.6314
65.6667	79.76	23.44	69.5	23.79	3.24047	104.644
65.8333	79.63	23.45	69.48	23.83	3.27758	101.403
66	79.51	23.45	69.42	23.84	3.27758	96.3672
66.1667	79.65	23.46	69.23	23.87	3.27758	98.9077
66.3333	79.96	23.46	69.28	23.9	3.31469	100.963
66.5	80.27	23.47	69.24	23.93	3.31469	101.133
66.6667	80.37	23.47	69.12	23.93	3.31469	103.232
66.8333	80.4	23.46	69.09	23.95	3.31469	100.454
67	80.35	23.46	69.16	23.96	3.3518	96.0735
67.1667	80.27	23.46	69.16	23.98	3.3518	97.9036
67.3333	80.17	23.46	69.04	23.99	3.38127	99.9682
67.5	80	23.46	68.93	24	3.38891	102.643
67.6667	79.81	23.46	68.96	24.02	3.38891	103.585
67.8333	79.79	23.47	68.87	24.04	3.39	99.1536
68	79.81	23.47	68.9	24.06	3.42602	95.6163
68.1667	79.95	23.47	68.88	24.08	3.42602	100.281
68.3333	80.09	23.48	68.86	24.1	3.46421	102.222
68.5	80.22	23.49	68.78	24.11	3.46421	100.12
68.6667	80.25	23.5	68.66	24.12	3.46531	99.4965
68.8333	80.2	23.51	68.7	24.16	3.50132	98.6053
69	80.13	23.52	68.66	24.19	3.50132	101.474
69.1667	79.96	23.52	68.57	24.22	3.53407	98.7037
69.3333	79.76	23.54	68.59	24.27	3.53843	97.2208
69.5	79.63	23.55	68.73	24.3	3.54062	101.583
69.6667	79.51	23.56	68.74	24.32	3.54716	102.406
69.8333	79.51	23.56	68.75	24.34	3.57554	102.339
70	79.64	23.55	68.93	24.36	3.57554	97.9195
70.1667	79.85	23.56	68.86	24.38	3.61265	95.4991
70.3333	80.11	23.56	68.96	24.38	3.61265	98.287
70.5	80.33	23.56	69.12	24.39	3.61702	103.654
70.6667	80.36	23.57	69.06	24.42	3.64976	101.246
70.8333	80.21	23.58	69.08	24.45	3.65085	96.1082
71	80.04	23.6	69.03	24.47	3.68687	99.0987
71.1667	79.81	23.6	69.27	24.5	3.68687	101.439
71.3333	79.63	23.62	69.34	24.52	3.72507	101.353
71.5	79.49	23.62	69.26	24.52	3.72507	99.8886
71.6667	79.46	23.64	69.27	24.53	3.76218	99.0104
71.8333	79.6	23.64	69.53	24.54	3.78073	103.915
72	79.77	23.66	69.66	24.56	3.79929	101.986
72.1667	79.94	23.67	69.64	24.58	3.83421	97.9369
72.3333	80.07	23.69	69.73	24.61	3.83639	96.4815
72.5	80.3	23.7	69.57	24.64	3.8735	97.6244
72.6667	80.46	23.71	69.78	24.67	3.8735	106.236
72.8333	80.4	23.73	69.77	24.7	3.91061	104.054
73	80.18	23.74	69.72	24.74	3.91061	100.328
73.1667	79.94	23.75	69.61	24.76	3.9128	96.5104
73.3333	79.87	23.76	69.52	24.78	3.94772	102.28
73.5	79.84	23.77	69.6	24.81	3.94772	102.38
73.6667	79.83	23.78	69.54	24.85	3.98483	93.7934
73.8333	79.93	23.8	69.48	24.91	3.98483	101.571
74	80.04	23.81	69.56	24.98	3.98483	100.924
74.1667	80.16	23.81	69.57	25.02	4.02194	98.8064
74.3333	80.23	23.82	69.44	25.03	4.02303	105.136
74.5	80.21	23.82	69.68	25.04	4.02303	99.0148
74.6667	80.17	23.82	69.75	25.04	4.06014	96.2052
74.8333	80.21	23.82	69.73	25.05	4.06014	99.4936
75	80.26	23.82	69.6	25.05	4.06123	98.7529
75.1667	80.28	23.83	69.66	25.08	4.09725	97.798
75.3333	80.29	23.85	69.73	25.11	4.09725	100.038
75.5	80.24	23.86	69.73	25.14	4.13436	102.844
75.6667	80.08	23.87	69.73	25.18	4.13654	96.3976
75.8333	79.87	23.89	69.58	25.21	4.17147	102.4
76	79.69	23.9	69.77	25.22	4.17365	100.046
76.1667	79.52	23.91	69.94	25.24	4.20857	97.9253
76.3333	79.5	23.93	69.92	25.28	4.20857	101.641
76.5	79.6	23.95	69.8	25.32	4.24568	100.402
76.6667	79.69	23.96	69.84	25.35	4.24568	104.272
76.8333	79.82	23.97	69.77	25.39	4.27406	99.0828
77	79.99	23.99	69.64	25.42	4.28279	96.7404
77.1667	80.11	24.01	69.73	25.49	4.28279	103.022
77.3333	80.19	24.02	69.81	25.54	4.32099	100.055
77.5	80.15	24.02	69.76	25.57	4.32099	96.9271
77.6667	80.07	24.03	69.79	25.58	4.32099	101.48
77.8333	79.97	24.04	69.78	25.58	4.3581	96.7723
78	79.95	24.05	69.63	25.61	4.3581	97.6997
78.1667	79.99	24.06	69.68	25.63	4.39412	107.293
78.3333	80	24.08	69.63	25.46	4.39521	100.861
78.5	79.99	24.09	69.46	24.67	4.39521	99.0292
78.6667	79.98	24.11	69.54	23.97	4.41376	102.03
78.8333	80	24.12	69.6	23.46	4.43232	100
79	80.03	24.13	69.51	23.14	4.43232	98.3811
79.1667	80.06	24.12	69.45	22.77	4.46943	100.572
79.3333	80.09	24.14	69.48	22.51	4.46943	102.956
79.5	80.18	24.14	69.4	22.65	4.50654	99.3591
79.6667	80.28	24.15	69.35	22.73	4.50654	96.6883
79.8333	80.49	24.16	69.36	22.89	4.50654	95.8449
80	80.55	24.17	69.36	23.1	4.53601	99.1956
80.1667	80.45	24.18	69.43	23.15	4.54364	104.625
80.3333	80.23	24.17	69.33	23.14	4.54364	100.434
80.5	79.9	24.18	69.26	23.21	4.55238	97.6982
80.6667	79.63	24.18	69.31	23.32	4.58075	98.0758
80.8333	79.48	24.17	69.42	23.31	4.58075	94.851
81	79.51	24.17	69.47	23.3	4.61895	100.191
81.1667	79.59	24.17	69.3	23.34	4.61895	105.529
81.3333	79.64	24.16	69.31	23.37	4.65606	100.968
81.5	79.7	24.16	69.32	23.45	4.65606	96.1487
81.6667	79.9	24.17	69.35	23.49	4.65825	98.8787
81.8333	80.12	24.16	69.47	23.56	4.69317	101.519
82	80.16	24.16	69.54	23.66	4.69317	103.494
82.1667	80.08	24.18	69.48	23.72	4.7019	102.993
82.3333	79.9	24.17	69.53	23.65	4.73028	99.0842
82.5	79.86	24.16	69.74	23.47	4.74119	96.6435
82.6667	79.94	24.16	69.84	23.45	4.76739	93.8918
82.8333	80.1	24.15	69.85	23.44	4.76739	95.9346
83	80.19	24.16	69.74	23.51	4.8045	103.851
83.1667	80.11	24.17	69.67	23.53	4.81323	102.72
83.3333	79.87	24.18	69.68	23.55	4.84161	100.812
83.5	79.6	24.19	69.76	23.62	4.84161	100.958
83.6667	79.39	24.19	69.71	23.82	4.87544	100.036
83.8333	79.42	24.2	69.52	23.95	4.87981	100.799
84	79.58	24.2	69.69	23.95	4.87981	97.2468
84.1667	79.86	24.2	69.76	23.79	4.91692	102.64
84.3333	80.15	24.18	69.68	23.54	4.91692	102.202
84.5	80.37	24.18	69.62	23.53	4.95402	98.5084
84.6667	80.56	24.19	69.51	23.69	4.95402	98.4852
84.8333	80.61	24.2	69.6	23.78	4.9824	98.5431
85	80.57	24.2	69.54	23.68	4.99113	103.741
85.1667	80.38	24.2	69.41	23.83	4.99113	101.949
85.3333	80.06	24.21	69.51	24.04	4.9955	96.9372
85.5	79.79	24.2	69.35	24.08	5.02824	104.42
85.6667	79.57	24.2	69.34	23.98	5.02824	104.003
85.8333	79.54	24.2	69.34	23.84	5.06535	95.787
86	79.7	24.19	69.27	23.79	5.06535	99.3953
86.1667	80.08	24.18	69.09	23.89	5.06753	100.509
86.3333	80.43	24.18	69.22	23.89	5.10246	98.5619
86.5	80.68	24.18	69.37	23.9	5.10246	101.127
86.6667	80.7	24.18	69.31	23.99	5.10464	99.7294
86.8333	80.59	24.18	69.42	23.94	5.13957	97.2801
87	80.41	24.18	69.5	23.96	5.13957	96.8359
87.1667	80.17	24.18	69.37	23.91	5.17777	101.007
87.3333	79.97	24.17	69.39	23.71	5.17777	100.634
87.5	79.73	24.18	69.57	23.68	5.20069	98.2335
87.6667	79.62	24.18	69.86	23.93	5.21488	99.7801
87.8333	79.56	24.19	69.83	24.01	5.21488	102.766
88	79.56	24.2	69.7	23.96	5.25199	101.552
88.1667	79.64	24.2	69.84	24	5.25199	98.2002
88.3333	79.69	24.2	69.93	23.86	5.28909	100.184
88.5	79.76	24.21	69.96	23.73	5.28909	95.6033
88.6667	79.85	24.22	70	23.87	5.28909	100.208
88.8333	79.98	24.23	70.12	24.07	5.3262	106.667
89	79.95	24.23	70.2	24.07	5.34476	103.048
89.1667	79.94	24.23	70.22	23.83	5.36331	99.9682
89.3333	79.88	24.23	70.22	23.6	5.36331	98.1901
89.5	79.91	24.24	70.53	23.62	5.40042	95.9201
89.6667	80.12	24.24	70.62	23.66	5.40042	97.9282
89.8333	80.24	24.26	70.51	23.55	5.43753	103.16
90	80.24	24.26	70.49	23.5	5.43753	101.561
90.1667	80.09	24.27	70.62	23.62	5.43753	97.0038
90.3333	79.92	24.29	70.56	23.73	5.47573	99.1508
90.5	79.8	24.29	70.62	23.86	5.47573	99.3779
90.6667	79.73	24.31	70.6	24.04	5.51284	101.212
90.8333	79.68	24.31	70.58	24.15	5.51284	102.857
91	79.65	24.31	70.56	24.09	5.5172	96.8084
91.1667	79.72	24.31	70.58	23.73	5.54995	100.396
91.3333	79.85	24.31	70.54	23.71	5.55104	105.324
91.5	79.98	24.31	70.53	23.92	5.58706	100.178
91.6667	80.17	24.31	70.61	24.06	5.58706	94.7266
91.8333	80.42	24.32	70.44	24.06	5.60561	99.1319
92	80.61	24.32	70.53	23.96	5.62417	102.309
92.1667	80.65	24.32	70.49	23.93	5.62853	98.0122
92.3333	80.54	24.32	70.39	24.03	5.66127	101.385
92.5	80.3	24.32	70.3	24.1	5.66127	99.3924
92.6667	80.07	24.33	70.16	24.23	5.66127	92.8559
92.8333	79.82	24.33	70.11	24.46	5.69838	103.195
93	79.65	24.34	69.99	24.49	5.69838	104.538
93.1667	79.51	24.34	69.9	24.4	5.73658	101.759
93.3333	79.47	24.33	69.99	24.55	5.73658	102.886
93.5	79.64	24.32	69.75	24.53	5.73658	100.631
93.6667	79.94	24.32	69.64	24.39	5.77369	101.648
93.8333	80.25	24.31	69.74	24.35	5.77369	100.116
94	80.57	24.31	69.91	24.47	5.77369	93.4491
94.1667	80.8	24.32	69.85	24.57	5.8108	95.7075
94.3333	80.9	24.32	69.72	24.56	5.8108	102.873
94.5	80.77	24.33	69.59	24.74	5.8108	105.645
94.6667	80.41	24.33	69.69	25	5.84464	98.5923
94.8333	79.95	24.32	69.93	24.85	5.84791	92.4696
95	79.62	24.33	69.67	24.72	5.85227	98.8701
95.1667	79.43	24.33	69.62	24.75	5.88502	104.812
95.3333	79.36	24.32	69.69	24.73	5.88502	101.055
95.5	79.41	24.32	69.6	24.27	5.92213	100.016
95.6667	79.58	24.33	69.56	24.04	5.92213	99.9031
95.8333	79.83	24.34	69.56	24.32	5.94068	99.7338
96	80.11	24.35	69.56	24.74	5.95924	101.129
96.1667	80.3	24.36	69.5	24.85	5.9898	101.832
96.3333	80.34	24.37	69.51	24.72	5.99634	102.354
96.5	80.31	24.38	69.58	24.87	5.99634	99.3403
96.6667	80.27	24.37	69.42	24.99	6.03454	101.129
96.8333	80.18	24.37	69.56	24.68	6.03454	96.2124
97	80.19	24.36	69.65	24.51	6.07165	96.9372
97.1667	80.2	24.37	69.63	24.39	6.07165	101.597
97.3333	80.12	24.37	69.52	24.31	6.10876	100.622
97.5	80.06	24.37	69.58	24.39	6.10876	98.8744
97.6667	79.99	24.39	69.64	24.62	6.10876	97.2179
97.8333	79.9	24.4	69.61	24.66	6.14587	101.055
98	79.82	24.4	69.61	24.73	6.14587	100.114
98.1667	79.73	24.41	69.56	24.89	6.18298	99.2926
98.3333	79.67	24.42	69.67	24.83	6.18298	98.0614
98.5	79.67	24.42	69.65	24.6	6.22009	93.8846
98.6667	79.7	24.44	69.56	24.49	6.22009	100.214
98.8333	79.74	24.44	69.64	24.61	6.2572	106.978
99	79.71	24.45	69.66	24.63	6.2572	101.262
99.1667	79.66	24.46	69.76	24.47	6.29431	98.5749
99.3333	79.74	24.46	69.7	24.62	6.29431	104.025
99.5	79.86	24.48	69.72	24.89	6.33251	97.4175
99.6667	79.89	24.49	69.73	24.83	6.33469	94.7121
99.8333	80.07	24.5	70.24	24.8	6.36962	99.0206
100	80.14	24.51	70.15	25.25	6.36962	99.2303
100.167	80.02	24.52	70.16	25.53	6.40672	98.5402
100.333	79.84	24.52	70.19	25.44	6.40672	102.465
100.5	79.61	24.53	70.25	25.3	6.44383	104.485
100.667	79.43	24.53	70.24	25.13	6.44602	100.838
100.833	79.36	24.54	70.41	25.17	6.48094	102.581
101	79.5	24.55	70.39	25.27	6.48531	99.3432
101.167	79.9	24.56	70.45	25.02	6.51805	97.3264
101.333	80.51	24.56	70.46	24.74	6.51805	99.1319
101.5	80.88	24.58	70.61	24.97	6.55516	100.716
101.667	81	24.59	70.44	25.19	6.55516	100.898
101.833	80.78	24.59	70.39	25.22	6.59118	102.406
102	80.34	24.61	70.52	25.15	6.59336	98.5836
102.167	79.83	24.61	70.55	25.19	6.62829	96.5075
102.333	79.43	24.62	70.45	24.93	6.63047	102.63
102.5	79.32	24.62	70.34	25.02	6.66321	98.7066
102.667	79.4	24.63	70.34	25.15	6.66758	96.5437
102.833	79.71	24.64	70.34	25.25	6.68613	105.544
103	79.94	24.65	70.31	25.3	6.70469	103.28
103.167	80.15	24.66	70.56	25.23	6.72433	94.1305
103.333	80.32	24.67	70.59	25.16	6.74179	97.9297
103.5	80.38	24.67	70.64	25.07	6.77563	100.832
103.667	80.33	24.68	70.85	25.16	6.7789	101.405
103.833	80.22	24.7	70.9	25.32	6.78327	98.2306
104	80.1	24.71	70.86	25.53	6.81601	96.9213
104.167	80.01	24.72	70.86	25.81	6.81601	102.465
104.333	79.86	24.73	70.91	26.09	6.85312	104.057
104.5	79.73	24.74	70.78	25.92	6.85312	104.962
104.667	79.68	24.74	70.85	25.41	6.89132	97.6881
104.833	79.73	24.74	70.92	25.17	6.89132	96.9459
105	79.97	24.74	71.03	25.1	6.92843	104.23
105.167	80.28	24.74	70.94	24.88	6.92843	101.092
105.333	80.5	24.76	70.77	24.72	6.96227	97.338
105.5	80.76	24.77	70.75	24.86	6.96554	99.2911
105.667	80.81	24.78	70.87	25.03	6.96663	101.15
105.833	80.71	24.8	70.86	25.14	7.00265	101.539
106	80.5	24.81	70.79	25.52	7.00265	98.261
106.167	80.17	24.82	70.72	25.97	7.00265	94.5197
106.333	79.89	24.82	70.62	26.26	7.03976	99.7049
106.5	79.7	24.83	70.59	26.02	7.03976	104.391
106.667	79.49	24.83	70.71	25.56	7.04958	100.178
106.833	79.39	24.83	70.84	25.5	7.07687	94.1377
107	79.49	24.83	71.04	25.52	7.07687	92.8472
107.167	79.78	24.84	70.87	25.23	7.11397	98.5402
107.333	79.95	24.86	70.85	24.62	7.13362	107.254
107.5	79.96	24.88	70.85	24.52	7.15108	105.6
107.667	79.84	24.91	70.78	25.1	7.17073	99.2954
107.833	79.69	24.93	70.88	25.79	7.18928	99.0582
108	79.62	24.94	70.77	26.17	7.18928	100.101
108.167	79.58	24.95	71.01	25.96	7.22639	101.939
108.333	79.61	24.95	70.94	25.33	7.23622	99.5833
108.5	79.78	24.95	71.12	24.86	7.2635	95.3212
108.667	80.06	24.96	71.09	24.84	7.2635	100.516
108.833	80.4	24.98	70.85	24.96	7.30061	104.041
109	80.59	24.98	70.8	24.99	7.30061	100.149
109.167	80.63	24.99	70.64	24.95	7.30279	101.105
109.333	80.51	25	70.56	25.05	7.33772	100.007
109.5	80.33	25.01	70.4	25.3	7.33772	97.2801
109.667	80.11	25.01	70.27	25.19	7.34645	102.4
109.833	79.9	25.01	70.14	25.25	7.37483	98.8744
110	79.78	25.01	70.1	25.04	7.37483	99.3605
110.167	79.8	25.01	70	24.99	7.37919	105.508
110.333	79.83	25.01	70.06	25.35	7.41194	98.8339
110.5	79.99	25.02	69.91	25.54	7.41194	96.1053
110.667	80.26	25.02	69.8	25.69	7.4163	103.205
110.833	80.46	25.02	69.88	25.59	7.45014	98.1409
111	80.55	25.01	69.84	25.47	7.45014	93.4375
111.167	80.53	25.01	69.73	25.28	7.45014	100.398
111.333	80.37	25.01	69.68	25.16	7.48725	104.223
111.5	80.1	25.01	69.62	24.97	7.48725	100.029
111.667	79.81	25.02	69.62	25.18	7.48725	96.9184
111.833	79.67	25.03	69.61	25.18	7.50471	100.307
112	79.62	25.03	69.56	25.56	7.52435	102.144
112.167	79.58	25.05	69.59	25.84	7.52435	100.668
112.333	79.57	25.05	69.7	25.74	7.53309	100.725
112.5	79.63	25.05	69.62	25.43	7.56146	99.7729
112.667	79.85	25.05	69.8	25.22	7.56146	101.684
112.833	80.07	25.04	69.71	24.97	7.57129	100.372
113	80.36	25.04	69.62	24.93	7.59857	99.7627
113.167	80.62	25.04	69.74	24.73	7.59857	100.593
113.333	80.67	25.05	69.88	24.5	7.63568	99.5544
113.5	80.62	25.06	69.83	24.49	7.63568	100.555
113.667	80.42	25.06	69.75	24.51	7.63677	97.4407
113.833	80.18	25.07	69.77	24.23	7.67279	98.2378
114	79.95	25.07	69.78	24.18	7.67279	102.112
114.167	79.76	25.09	69.73	23.96	7.7099	100.966
114.333	79.55	25.1	69.57	24.37	7.7099	95.4311
114.5	79.49	25.11	69.53	24.88	7.7099	98.8513
114.667	79.53	25.13	69.45	25.18	7.7481	103.915
114.833	79.56	25.13	69.47	25.21	7.7481	100.7
115	79.6	25.13	69.35	25.28	7.75901	99.8582
115.167	79.69	25.13	69.29	25.48	7.78303	102.737
115.333	79.77	25.12	69.12	25.49	7.78521	100.509
115.5	79.9	25.11	69.16	25.11	7.78521	98.1973
115.667	80.06	25.11	69.12	24.82	7.82232	100.596
115.833	80.29	25.1	69.1	24.64	7.82232	98.0252
116	80.49	25.11	69.07	24.84	7.85942	101.875
116.167	80.54	25.12	69.09	25.12	7.85942	103.738
116.333	80.49	25.12	69.13	25.3	7.85942	99.4604
116.5	80.36	25.12	68.93	25.51	7.87907	97.5622
116.667	80.23	25.11	68.79	25.22	7.89653	99.1869
116.833	80.13	25.12	68.85	25.24	7.89653	99.9392
117	80.01	25.1	68.78	25.17	7.93146	99.7801
117.167	79.86	25.11	68.74	25.07	7.93364	99.0321
117.333	79.75	25.11	68.76	25.18	7.93364	102.151
117.5	79.66	25.12	68.91	25.45	7.97075	102.616
117.667	79.66	25.12	68.77	25.75	7.97075	96.8244
117.833	79.8	25.12	68.59	25.39	7.97075	97.2613
118	80	25.12	68.69	25.29	8.00677	98.8628
118.167	80.15	25.12	68.72	25.54	8.00786	99.7613
118.333	80.27	25.12	68.77	25.38	8.00786	97.4942
118.5	80.26	25.13	68.67	25.36	8.04606	101.716
118.667	80.09	25.13	68.68	25.27	8.04606	105.706
118.833	79.85	25.13	68.69	25.14	8.07553	102.519
119	79.6	25.14	68.63	25.06	8.08317	99.0581
119.167	79.5	25.15	68.62	25.34	8.08317	98.6603
119.333	79.64	25.15	68.56	25.67	8.12028	98.1641
119.5	79.88	25.15	68.53	25.64	8.12028	97.3264
119.667	80.08	25.16	68.63	25.55	8.14866	99.2998
119.833	80.21	25.16	68.67	25.32	8.15739	103.915
120	80.19	25.17	68.51	25.31	8.15739	100.307
120.167	80.05	25.17	68.52	25.6	8.18576	96.5451
120.333	79.89	25.18	68.67	25.83	8.19449	105.072
120.5	79.73	25.19	68.7	25.85	8.19449	99.7251
120.667	79.66	25.19	68.68	25.84	8.23161	97.6418
120.833	79.73	25.19	68.63	25.8	8.23161	101.021
121	79.83	25.2	68.74	25.85	8.2327	99.715
121.167	79.97	25.19	68.71	25.58	8.26871	98.5402
121.333	80.18	25.2	68.7	25.13	8.26871	98.8643
121.5	80.4	25.2	68.72	25.3	8.30473	102.276
121.667	80.42	25.21	68.76	25.66	8.30582	99.6716
121.833	80.4	25.21	68.71	25.57	8.32983	97.0544
122	80.28	25.22	68.82	25.14	8.34402	103.124
122.167	80.1	25.22	68.74	24.94	8.34402	99.3244
122.333	79.87	25.24	68.86	25.27	8.38113	99.9754
122.5	79.7	25.24	68.79	25.37	8.38113	106.888
122.667	79.6	25.25	68.73	25.77	8.38877	98.4751
122.833	79.64	25.25	68.83	26.85	8.41824	94.4112
123	79.85	25.25	68.87	27.72	8.41824	97.9832
123.167	80.05	25.26	68.74	27.77	8.44662	97.9152
123.333	80.17	25.26	68.74	26.74	8.45535	100.064
123.5	80.13	25.27	68.72	24.74	8.45535	107.067
123.667	79.99	25.27	68.64	23.62	8.49246	97.5723
123.833	79.78	25.28	68.73	22.95	8.49246	96.3788
124	79.75	25.3	68.69	22.82	8.50337	105.752
124.167	79.7	25.31	68.71	22.9	8.52957	100.35
124.333	79.66	25.32	68.77	22.88	8.52957	101.571
124.5	79.74	25.33	68.67	22.73	8.56668	103.115
124.667	79.88	25.33	68.7	22.79	8.56668	100.974
124.833	80.03	25.33	68.76	22.87	8.60488	96.0706
125	80.27	25.33	68.84	22.9	8.60488	93.2523
125.167	80.5	25.32	68.83	22.96	8.60488	103.131
125.333	80.56	25.32	68.83	22.87	8.64198	103.675
125.5	80.36	25.31	68.73	23.06	8.64198	100.793
125.667	80.11	25.3	68.72	23.23	8.64962	103.109
125.833	79.89	25.29	68.76	23.25	8.67909	95.0709
126	79.81	25.28	68.93	23.25	8.67909	97.3423
126.167	79.82	25.27	68.99	23.17	8.68782	102.271
126.333	79.83	25.25	68.99	23.08	8.7162	100.299
126.5	79.92	25.24	69.01	22.97	8.73694	100.651
126.667	80.03	25.23	69.08	22.85	8.75331	93.7341
126.833	80.1	25.22	69.26	22.87	8.75331	95.4441
127	80.21	25.22	69.23	23.01	8.79042	98.3001
127.167	80.16	25.22	69.21	23.24	8.79042	99.9812
127.333	79.95	25.22	69.39	23.44	8.82753	103.303
127.5	79.63	25.21	69.52	23.37	8.82753	104.022
127.667	79.32	25.21	69.44	23.28	8.82753	98.4751
127.833	79.2	25.2	69.48	23.23	8.86464	96.344
128	79.29	25.2	69.45	23.28	8.88428	97.7561
128.167	79.57	25.19	69.59	23.31	8.90284	99.9002
128.333	79.82	25.19	69.53	23.23	8.90284	103.268
128.5	80.07	25.18	69.57	23.4	8.93994	101.477
128.667	80.09	25.18	69.61	23.42	8.93994	105.278
128.833	80.03	25.17	69.66	23.34	8.97706	101.898
129	80.01	25.17	69.6	23.24	8.97706	98.3377
129.167	80.1	25.16	69.7	23.3	8.99343	99.7381
129.333	80.29	25.15	69.79	23.3	9.01416	98.316
129.5	80.46	25.13	69.73	23.23	9.01635	102.114
129.667	80.5	25.12	69.66	23.05	9.05127	97.3032
129.833	80.52	25.11	69.59	23.35	9.05782	95.4138
130	80.43	25.11	69.74	24.02	9.08838	102.216
130.167	80.35	25.11	69.67	24.57	9.08838	99.5617
130.333	80.13	25.11	69.52	24.78	9.12549	99.5848
130.5	79.82	25.1	69.54	25.02	9.12549	103.445
130.667	79.59	25.09	69.39	25.06	9.15823	101.565
130.833	79.41	25.08	69.47	24.86	9.1626	103.333
131	79.37	25.07	69.45	25.11	9.1626	97.2381
131.167	79.58	25.07	69.59	25.63	9.19316	96.5625
131.333	79.98	25.06	69.56	25.9	9.2008	105.132
131.5	80.4	25.05	69.43	25.33	9.2008	98.0252
131.667	80.78	25.04	69.51	24.97	9.23791	98.1192
131.833	80.95	25.03	69.5	24.89	9.23791	102.322
132	80.93	25.03	69.5	24.74	9.23791	96.5784
132.167	80.7	25.02	69.52	24.68	9.27502	98.1366
132.333	80.41	25.01	69.7	24.39	9.27502	100.528
132.5	80.05	25.01	69.89	24	9.31212	102.565
132.667	79.7	25.01	69.83	23.69	9.31212	99.4763
132.833	79.51	25.01	69.71	23.71	9.34923	99.294
133	79.47	25.01	69.9	23.91	9.34923	103.352
133.167	79.56	25.02	69.94	24.12	9.35033	95.5599
133.333	79.81	25.03	69.91	24.49	9.38634	92.5405
133.5	80.1	25.03	69.8	24.74	9.38634	101.824
133.667	80.18	25.04	69.67	24.86	9.42345	103.053
133.833	80.01	25.03	69.71	24.57	9.42345	98.0064
134	79.73	25.04	69.75	23.96	9.46165	102.237
134.167	79.52	25.05	69.61	24.37	9.46165	102.941
134.333	79.4	25.07	69.58	25.1	9.48021	101.988
134.5	79.35	25.07	69.45	25.62	9.49876	101.412
134.667	79.46	25.07	69.46	25.94	9.49876	98.0961
134.833	79.77	25.06	69.48	25.76	9.53587	96.9517
135	80.13	25.05	69.49	25.27	9.53587	101.581
135.167	80.45	25.04	69.32	25.01	9.53587	103.672
135.333	80.64	25.02	69.24	24.63	9.57298	101.35
135.5	80.68	25.01	69.27	23.84	9.57298	100.287
135.667	80.69	25.01	69.27	23.66	9.61009	96.726
135.833	80.61	25.02	69.24	23.75	9.61009	103.623
136	80.5	25.02	69.17	23.95	9.61773	103.465
136.167	80.33	25.03	69.19	24.15	9.6472	98.2349
136.333	80.18	25.03	69.21	24.18	9.6472	95.4094
136.5	80.15	25.04	69.21	24.1	9.68431	94.7483
136.667	80.13	25.04	69.22	24.26	9.68431	101.45
136.833	80.08	25.03	69.3	24.73	9.68431	100.23
137	79.9	25.03	69.41	24.96	9.69304	98.2465
137.167	79.69	25.03	69.46	24.89	9.72141	100.576
137.333	79.52	25.03	69.56	24.57	9.72687	100.841
137.5	79.42	25.02	69.44	24.28	9.75961	100.475
137.667	79.44	25.01	69.53	24.07	9.76398	99.0495
137.833	79.53	25.01	69.72	23.83	9.79672	98.6487
138	79.73	25.02	69.73	24.11	9.79672	98.7211
138.167	79.98	25.03	69.8	24.46	9.83383	98.7601
138.333	80.12	25.04	69.8	24.5	9.83492	101.486
138.5	80.06	25.05	69.75	24.21	9.87094	103.49
138.667	79.91	25.05	69.88	24.07	9.87203	100.33
138.833	79.71	25.05	69.86	23.9	9.90805	100.116
139	79.57	25.06	69.88	24.14	9.90805	102.915
139.167	79.58	25.06	70.03	24.42	9.94516	100.728
139.333	79.75	25.06	70.03	24.46	9.94516	97.3756
139.5	79.97	25.06	70.03	24.35	9.98118	101.017
139.667	80.2	25.06	70.07	24.02	9.98227	96.8171
139.833	80.46	25.06	70.07	23.85	10.0008	95.1447
140	80.6	25.06	70.08	23.9	10.0194	100.788
140.167	80.51	25.07	70.09	23.92	10.039	102.025
140.333	80.28	25.08	70.14	24.17	10.0576	101.84
140.5	79.94	25.08	70.12	24.39	10.0576	98.8165
140.667	79.59	25.08	70.21	24.52	10.0947	99.8958
140.833	79.41	25.09	70.17	24.7	10.0947	99.7439
141	79.39	25.09	70.06	24.79	10.0969	97.8848
141.167	79.54	25.08	70.19	24.52	10.1318	102.05
141.333	79.82	25.08	70.2	24.35	10.1318	104.003
141.5	79.98	25.08	70.27	24.64	10.1689	94.7743
141.667	80.19	25.08	70.34	25.04	10.1689	92.9022
141.833	80.41	25.07	70.38	24.83	10.17	103.909
142	80.42	25.08	70.41	24.63	10.206	105.576
142.167	80.22	25.08	70.53	24.57	10.206	99.5153
142.333	79.98	25.08	70.52	24.62	10.2431	98.9236
142.5	79.86	25.08	70.47	24.87	10.2431	97.2772
142.667	79.78	25.08	70.45	24.77	10.2802	98.2813
142.833	79.8	25.07	70.35	24.48	10.2802	99.4618
143	79.85	25.08	70.35	24.25	10.2988	101.107
143.167	79.95	25.08	70.28	24.12	10.3184	105.046
143.333	79.96	25.1	70.29	24.24	10.3228	100.725
143.5	79.89	25.11	70.31	24.5	10.3555	99.0133
143.667	79.95	25.11	70.33	24.81	10.3555	100.362
143.833	80.07	25.11	70.37	25.23	10.3643	98.7616
144	80.2	25.12	70.48	25.28	10.3926	102.379
144.167	80.29	25.12	70.39	25.03	10.4254	102.87
144.333	80.25	25.1	70.36	25.11	10.4298	96.1444
144.5	80.19	25.1	70.26	24.88	10.4298	100.661
144.667	80.19	25.09	70.4	24.6	10.4669	98.0309
144.833	80.19	25.09	70.35	24.51	10.4669	96.2196
145	80.17	25.08	70.33	24.31	10.504	105.1
145.167	80.13	25.1	70.27	24.28	10.504	106.26
145.333	80.03	25.11	70.17	24.41	10.5367	99.6354
145.5	79.94	25.11	70.22	24.5	10.5411	95.7205
145.667	80.01	25.12	70.11	24.64	10.5411	99.1696
145.833	80.1	25.13	70.02	24.77	10.5782	98.7297
146	80.16	25.13	70.12	25.02	10.5782	99.7931
146.167	80.16	25.12	70.13	24.92	10.5956	101.754
146.333	80.11	25.13	70.06	25.03	10.6164	99.9262
146.5	80.01	25.12	69.91	25.23	10.6164	103.244
146.667	79.95	25.11	69.84	25.3	10.6535	100.531
146.833	79.93	25.11	69.93	25.1	10.6535	96.386
147	80.02	25.1	70.01	24.94	10.6535	97.3235
147.167	80.23	25.09	70.07	24.77	10.6906	101.574
147.333	80.41	25.09	70.05	24.45	10.6917	101.451
147.5	80.42	25.09	69.97	24.3	10.7277	101.014
147.667	80.31	25.1	70.08	24.7	10.7277	97.1123
147.833	80.13	25.11	70.09	25.08	10.7299	98.9685
148	79.98	25.11	70.2	25.27	10.7648	98.8672
148.167	79.78	25.12	70.13	25.2	10.7648	96.0055
148.333	79.61	25.12	69.92	25.03	10.8019	101.52
148.5	79.45	25.12	69.69	24.68	10.8019	99.1565
148.667	79.38	25.13	69.68	24.35	10.839	101.273
148.833	79.41	25.14	69.75	24.48	10.839	102.959
149	79.54	25.15	69.81	24.93	10.8762	102.24
149.167	79.57	25.17	69.76	25.43	10.8762	107.159
149.333	79.73	25.18	69.76	25.69	10.8772	105.017
149.5	79.9	25.17	69.74	25.39	10.9144	98.8165
149.667	80.14	25.15	69.67	25.04	10.9144	93.9728
149.833	80.54	25.15	69.55	24.86	10.9187	94.0972
150	80.97	25.14	69.58	24.94	10.9515	97.8096
150.167	81.21	25.13	69.64	24.89	10.9515	99.8177
150.333	81.14	25.13	69.68	24.73	10.9886	100.788
150.5	80.73	25.14	69.7	24.62	10.9886	101.976
150.667	80.2	25.15	69.61	24.82	11.0235	105.884
150.833	79.67	25.16	69.58	25.07	11.0257	98.2972
151	79.26	25.15	69.49	25.18	11.0279	94.5284
151.167	79.22	25.15	69.45	25.02	11.0344	98.5995
151.333	79.42	25.16	69.43	24.97	11.0628	99.0582
151.5	79.76	25.16	69.51	24.92	11.0999	101.424
151.667	79.99	25.16	69.33	24.75	11.0999	102.973
151.833	80.09	25.16	69.53	24.66	11.0999	101.377
152	80.12	25.17	69.74	24.73	11.137	102.646
152.167	80.16	25.17	69.72	24.85	11.137	100.187
152.333	80.16	25.17	69.68	24.95	11.1708	95.9505
152.5	80.2	25.17	69.61	24.85	11.1752	99.851
152.667	80.26	25.17	69.69	24.61	11.185	95.7798
152.833	80.24	25.17	69.66	24.47	11.2123	94.4922
153	80.15	25.19	69.58	24.42	11.2221	100.739
153.167	79.93	25.2	69.5	25.06	11.2494	103.32
153.333	79.63	25.21	69.41	25.29	11.2494	104.294
153.5	79.35	25.21	69.32	25.42	11.2865	100.681
153.667	79.15	25.22	69.37	25.35	11.2865	101.156
153.833	79.18	25.21	69.36	25.43	11.2865	102.162
154	79.42	25.21	69.49	25.48	11.2953	101.328
154.167	79.75	25.21	69.52	25.22	11.3236	98.0151
154.333	80.2	25.2	69.53	24.91	11.3324	99.6586
154.5	80.56	25.2	69.44	24.78	11.3607	99.9031
154.667	80.77	25.19	69.47	24.8	11.3607	96.8374
154.833	80.78	25.2	69.5	25.18	11.3979	99.307
155	80.7	25.21	69.47	25.36	11.3979	98.2075
155.167	80.49	25.21	69.51	25.26	11.435	97.8183
155.333	80.12	25.22	69.48	25.21	11.435	101.427
155.5	79.72	25.21	69.56	25.15	11.435	102.334
155.667	79.4	25.22	69.56	24.88	11.4732	102.17
155.833	79.22	25.22	69.57	25.01	11.4732	102.594
156	79.26	25.22	69.58	25.01	11.4961	101.343
156.167	79.56	25.23	69.69	25.13	11.5103	98.3087
156.333	80.02	25.23	69.76	25	11.5288	99.2332
156.5	80.45	25.23	69.71	24.8	11.5474	101.622
156.667	80.73	25.23	69.94	24.71	11.5474	98.3579
156.833	80.8	25.24	70.07	24.73	11.5845	96.7853
157	80.68	25.24	70.01	24.92	11.5845	98.0932
157.167	80.37	25.24	70.09	24.93	11.6129	96.3643
157.333	79.93	25.25	70.27	24.95	11.6216	100.042
157.5	79.47	25.26	70.11	24.89	11.6292	103.099
157.667	79.11	25.27	70.05	24.85	11.6587	94.634
157.833	78.96	25.28	69.96	25.09	11.6609	92.8139
158	79.03	25.29	70.06	25.4	11.6958	104.955
158.167	79.13	25.3	70.01	25.14	11.7286	104.446
158.333	79.26	25.31	70.03	25.17	11.7329	102.982
158.5	79.46	25.32	69.9	25.6	11.7329	106.804
158.667	79.69	25.33	69.9	25.71	11.7711	100.592
158.833	79.96	25.33	69.81	25.44	11.7711	94.8148
159	80.32	25.31	69.78	25.35	11.7799	96.6522
159.167	80.68	25.32	69.83	25.28	11.8082	103.163
159.333	80.93	25.31	69.73	25.11	11.8181	104.826
159.5	80.84	25.31	69.77	24.97	11.8453	101.415
159.667	80.67	25.31	69.73	25.07	11.8453	96.5972
159.833	80.5	25.31	69.55	25.01	11.8825	99.9479
160	80.4	25.31	69.63	25.18	11.8825	102.989
160.167	80.3	25.31	69.61	25.32	11.8825	97.7691
160.333	80.25	25.32	69.63	25.63	11.9196	96.8692
160.5	80.2	25.31	69.72	25.53	11.9196	99.0017
160.667	80.13	25.31	69.73	25.44	11.9425	101.486
160.833	80.01	25.31	69.73	25.44	11.9567	103.147
161	79.88	25.31	69.69	25.16	11.9894	98.2451
161.167	79.83	25.31	69.58	25.3	11.9938	98.3927
161.333	79.86	25.32	69.57	25.65	11.9938	99.9103
161.5	79.92	25.31	69.51	25.42	12.0243	97.6895
161.667	79.96	25.33	69.39	24.96	12.0309	100.583
161.833	80.03	25.32	69.5	24.81	12.0691	102.235
162	80	25.33	69.37	24.76	12.0691	100.094
162.167	79.93	25.34	69.34	24.77	12.0876	96.8157
162.333	79.89	25.34	69.31	24.89	12.1062	99.8843
162.5	79.91	25.36	69.31	25.12	12.1062	107.169
162.667	79.88	25.37	69.44	25.59	12.1291	100.822
162.833	79.84	25.38	69.33	25.78	12.1433	96.0677
163	79.91	25.37	69.29	25.78	12.1433	97.0211
163.167	80	25.36	69.36	25.73	12.1804	100.107
163.333	80.05	25.36	69.46	25.28	12.1804	104.369
163.5	80.04	25.35	69.38	25.08	12.2175	96.7477
163.667	80.06	25.36	69.42	25.17	12.2175	101.042
163.833	80.06	25.37	69.48	25.48	12.2219	101.814
164	80.01	25.37	69.63	25.65	12.2546	96.5741
164.167	80.03	25.37	69.77	25.31	12.2546	99.8264
164.333	80.07	25.37	69.68	24.99	12.2917	99.3649
164.5	80	25.37	69.84	24.91	12.2917	100.814
164.667	79.92	25.38	69.85	24.81	12.3299	102.432
164.833	79.83	25.39	69.74	24.84	12.3299	98.0845
165	79.77	25.4	69.69	25.2	12.366	95.4586
165.167	79.83	25.41	69.58	25.25	12.3671	98.2017
165.333	79.85	25.41	69.46	25.25	12.3769	101.173
165.5	79.79	25.42	69.45	25.05	12.4042	101.27
165.667	79.68	25.43	69.41	24.79	12.4205	108.249
165.833	79.56	25.44	69.28	25.24	12.4413	105.104
166	79.53	25.44	69.27	25.5	12.4413	98.86
166.167	79.67	25.44	69.3	25.49	12.4784	100.567
166.333	79.99	25.43	69.44	25.69	12.4784	100.555
166.5	80.41	25.42	69.46	25.56	12.4784	93.9294
166.667	80.89	25.41	69.31	25.27	12.5155	94.1884
166.833	81.24	25.41	69.4	25.14	12.5155	102.4
167	81.23	25.41	69.35	25.22	12.5166	102.818
167.167	80.9	25.41	69.44	25.65	12.5526	96.7954
167.333	80.39	25.42	69.44	25.82	12.5526	94.4951
167.5	79.85	25.42	69.4	25.65	12.5832	106.037
167.667	79.4	25.42	69.36	25.41	12.5897	104.779
167.833	79.06	25.41	69.26	25.12	12.6137	94.8235
168	79.05	25.42	69.19	24.91	12.6279	96.0749
168.167	79.35	25.43	69.12	25.08	12.6508	99.5949
168.333	79.76	25.43	69.13	25.08	12.665	99.1956
168.5	80.07	25.44	69.17	25.15	12.665	102.769
168.667	80.16	25.46	69.21	25.22	12.7021	106.188
168.833	80.09	25.46	69.16	25.32	12.7021	101.957
169	79.94	25.47	69.32	25.64	12.7392	98.9598
169.167	79.86	25.47	69.21	25.81	12.7392	101.118
169.333	79.86	25.46	69.27	25.7	12.7392	98.3073
169.5	79.94	25.46	69.26	25.68	12.7763	94.8929
169.667	80.1	25.45	69.21	25.51	12.7763	97.5564
169.833	80.25	25.45	69.08	25.38	12.8134	101.361
170	80.28	25.46	68.95	25.15	12.8134	102.899
170.167	80.22	25.46	68.89	24.83	12.8233	103.29
170.333	80.13	25.46	68.8	24.67	12.8506	100.531
170.5	80.04	25.47	68.81	24.62	12.8506	100.793
170.667	79.98	25.48	68.81	25.29	12.8877	102.853
170.833	80.02	25.48	68.75	25.93	12.8877	100.715
171	80.11	25.49	68.75	25.86	12.8953	99.2896
171.167	80.22	25.49	68.74	25.53	12.9259	94.6484
171.333	80.27	25.48	68.56	25.57	12.9259	98.8108
171.5	80.26	25.47	68.48	25.59	12.9488	99.7208
171.667	80.19	25.47	68.43	25.57	12.963	96.849
171.833	80.03	25.46	68.34	25.47	12.9717	103.517
172	79.87	25.47	68.24	25.12	13.0001	103.621
172.167	79.65	25.48	68.25	25.48	13.0001	101.487
172.333	79.59	25.48	68.39	25.61	13.0099	99.5095
172.5	79.65	25.47	68.4	25.44	13.0372	102.753
172.667	79.84	25.48	68.54	25.12	13.0557	100.208
172.833	80.16	25.47	68.51	25.28	13.0667	95.2908
173	80.51	25.47	68.47	25.49	13.0743	100.415
173.167	80.79	25.47	68.48	25.42	13.1092	97.5564
173.333	80.81	25.47	68.41	25.26	13.1114	97.4219
173.5	80.64	25.47	68.54	25.1	13.13	98.6314
173.667	80.25	25.47	68.6	24.96	13.1485	99.7034
173.833	79.79	25.48	68.6	24.93	13.1485	102.876
174	79.33	25.48	68.73	25.16	13.1867	105.143
174.167	79.01	25.49	68.8	25.27	13.1867	100.357
174.333	78.97	25.5	68.95	25.04	13.2217	96.5538
174.5	79.27	25.49	68.95	24.91	13.2238	98.0801
174.667	79.64	25.5	69.07	24.95	13.2238	99.728
174.833	80.06	25.5	69.11	25.14	13.2609	102.321
175	80.46	25.51	69.11	25.23	13.2609	95.7422
175.167	80.55	25.51	69.15	25.18	13.298	97.8009
175.333	80.42	25.51	69.19	24.99	13.298	103.49
175.5	80.09	25.52	69.09	24.79	13.3341	100.545
175.667	79.65	25.52	69.09	24.77	13.3352	98.9265
175.833	79.33	25.53	69.1	24.84	13.3701	100.55
176	79.21	25.53	69.15	25.04	13.3723	101.861
176.167	79.3	25.54	69.14	25.11	13.3766	98.7341
176.333	79.51	25.54	69.22	25.11	13.4094	100.253
176.5	79.83	25.54	69.37	25.23	13.4094	101.671
176.667	80.05	25.54	69.44	25.24	13.4465	100.748
176.833	80.3	25.54	69.49	25.28	13.4465	100.802
177	80.47	25.54	69.61	25.48	13.4465	95.5411
177.167	80.61	25.54	69.59	25.41	13.477	97.2121
177.333	80.55	25.54	69.83	25.28	13.4847	98.5663
177.5	80.35	25.53	69.93	25.2	13.5218	99.511
177.667	80.05	25.54	69.8	25.16	13.5218	101.85
177.833	79.71	25.54	69.88	25.05	13.5589	102.342
178	79.43	25.54	69.93	24.79	13.5589	97.5608
178.167	79.36	25.55	69.93	24.64	13.5949	95.939
178.333	79.45	25.56	69.98	24.74	13.596	106.296
178.5	79.6	25.58	70.06	24.99	13.6331	102.687
178.667	79.69	25.59	70.09	25.28	13.6331	99.5341
178.833	79.94	25.59	70.2	25.32	13.6626	100.389
179	80.13	25.59	70.39	25.12	13.6702	98.9815
179.167	80.25	25.58	70.43	25.16	13.6702	102.645
179.333	80.32	25.59	70.57	25.17	13.7073	100.223
179.5	80.27	25.58	70.69	25.04	13.7073	97.2743
179.667	80.28	25.58	70.83	24.84	13.7444	98.6068
179.833	80.22	25.58	70.91	24.48	13.7444	101.833
180	80.23	25.58	71.02	24.27	13.7826	100.529
180.167	80.12	25.59	70.97	24.36	13.7826	96.0894
180.333	80.06	25.61	70.89	24.55	13.7914	97.9398
180.5	79.97	25.62	70.92	24.67	13.8198	101.392
180.667	79.79	25.63	70.91	24.59	13.8569	100.903
180.833	79.6	25.65	70.87	24.49	13.8569	101.411
181	79.46	25.65	70.87	24.56	13.894	107.341
181.167	79.36	25.66	70.84	24.65	13.894	102.805
181.333	79.44	25.66	70.8	24.7	13.9125	95.6409
181.5	79.75	25.67	70.86	24.61	13.9311	101.098
181.667	80.2	25.67	70.89	24.83	13.9354	101.602
181.833	80.64	25.66	70.97	25.25	13.9496	97.3423
182	80.92	25.65	70.95	25.32	13.9682	97.1296
182.167	81.06	25.65	70.94	25.09	14.002	100.368
182.333	80.94	25.64	70.92	24.74	14.0053	103.637
182.5	80.56	25.63	70.79	24.59	14.0107	101.192
182.667	80.17	25.63	70.84	24.86	14.0435	97.6273
182.833	79.88	25.63	70.8	25.38	14.0435	97.1557
183	79.72	25.62	70.86	25.43	14.0806	99.6716
183.167	79.69	25.62	70.89	25.08	14.0806	103.07
183.333	79.77	25.62	70.97	24.62	14.1134	100.867
183.5	79.91	25.62	70.95	24.67	14.1177	101.771
183.667	80.03	25.62	70.94	24.95	14.1177	99.3822
183.833	80.24	25.63	70.92	25.33	14.1548	96.4048
