# Supplementary material for: Developing and validating a dynamic model of water production by direct-contact membrane distillation
Source: PLoS One. 2020 Mar 24;15(3):e0230207. doi: 10.1371/journal.pone.0230207 (PMC7092998; doi:10.1371/journal.pone.0230207)
Supplement: S4 Data — (XLSX) [file pone.0230207.s005.xlsx]

## Sheet: 50
time	Thin	Thout	Tcout	Tcin	mw	FR
0	19.57	19.77	19.75	19.69	0	0
0.166667	19.57	19.77	19.74	19.69	0	1.65365
0.333333	19.57	19.77	19.74	19.69	0	2.33362
0.5	19.57	19.77	19.73	19.68	0	1.0272
0.666667	19.56	19.78	19.74	19.67	0	0.68287
0.833333	19.57	19.78	19.73	19.68	0	0.823206
1	19.56	19.78	19.73	19.68	0	0.808738
1.16667	19.56	19.78	19.73	19.68	0	0.662616
1.33333	19.56	19.79	19.73	19.67	0	1.0706
1.5	19.56	19.79	19.73	19.68	0	1.2066
1.66667	19.56	19.79	19.73	19.67	0	0.89265
1.83333	19.56	19.78	19.73	19.67	0	0.949074
2	19.56	19.79	19.73	19.68	0	5.22569
2.16667	19.56	19.79	19.73	19.67	0	8.56771
2.33333	19.55	19.79	19.73	19.67	0	6.56973
2.5	19.55	19.8	19.73	19.67	0	4.83507
2.66667	19.55	19.8	19.73	19.67	0	6.01707
2.83333	19.56	19.8	19.73	19.67	0	7.48553
3	19.55	19.8	19.73	19.67	0	3.94965
3.16667	19.55	19.81	19.72	19.67	0	1.24711
3.33333	19.55	19.8	19.72	19.67	0	1.25579
3.5	19.55	19.81	19.73	19.66	0	0.66985
3.66667	19.55	19.81	19.73	19.66	0	0.675637
3.83333	19.55	19.81	19.73	19.66	0	1.04311
4	19.55	19.81	19.73	19.66	0	1.02286
4.16667	19.55	19.82	19.73	19.67	0	0.711805
4.33333	19.55	19.82	19.73	19.66	0	0.798611
4.5	19.55	19.82	19.73	19.67	0	2.2555
4.66667	19.55	19.83	19.73	19.66	0	2.72859
4.83333	19.57	19.83	19.76	19.66	0	51.8837
5	19.69	20.04	20.16	19.65	0	116.321
5.16667	20.14	20.17	20.29	19.66	0	96.2616
5.33333	22.17	20.18	20.31	19.67	0	61.292
5.5	24.97	20.18	21.74	19.94	0	89.2607
5.66667	28.02	20.17	23.32	20.1	0	114.443
5.83333	30.94	20.17	25.33	20.09	0	96.7766
6	33.79	20.17	27.59	20.05	0	95.8681
6.16667	36.7	20.18	29.62	20.01	0	108.831
6.33333	39.84	20.17	31.07	19.97	0	140.726
6.5	43.41	20.17	32.37	19.92	0	180.586
6.66667	45.09	20.17	33.45	19.86	0	208.315
6.83333	45.67	20.18	34.23	19.83	0	205.237
7	46.55	20.18	35.15	19.82	0	189.251
7.16667	47.48	20.17	36.1	19.81	0	182.371
7.33333	48.38	20.17	36.8	19.82	0	200.987
7.5	48.9	20.17	37.86	19.84	0	217.483
7.66667	49.1	20.16	38.69	19.86	0	215.534
7.83333	49.21	20.16	39.5	19.87	0	193.941
8	49.42	20.15	40	19.88	0	182.834
8.16667	49.79	20.15	40.43	19.9	0	210.341
8.33333	50.17	20.15	40.8	19.9	0	213.17
8.5	50.41	20.14	41.16	19.91	0	190.914
8.66667	50.55	20.14	41.55	19.92	0	184.135
8.83333	50.7	20.15	42.18	19.93	0	184.931
9	50.79	20.14	42.72	19.95	0	188.048
9.16667	50.81	20.14	43.1	19.96	0	208.576
9.33333	50.75	20.14	43.39	19.97	0	213.762
9.5	50.59	20.14	43.6	19.97	0	184.444
9.66667	50.51	20.14	43.93	19.98	0	221.973
9.83333	50.56	20.14	44.23	19.98	0	240.961
10	50.63	20.14	44.38	19.99	0	163.568
10.1667	50.66	20.14	44.41	19.99	0	173.08
10.3333	50.6	20.16	44.47	20	0	219.316
10.5	50.47	20.16	44.55	20.01	0	225.864
10.6667	50.47	20.17	44.72	20.01	0	205.827
10.8333	50.59	20.18	44.83	20.02	0	160.819
11	50.69	20.19	45	20.04	0	187.878
11.1667	50.71	20.2	45.22	20.04	0	208.352
11.3333	50.57	20.21	45.43	20.05	0	201.874
11.5	50.43	20.23	45.57	20.04	0	225.32
11.6667	50.27	20.24	45.73	20.05	0	180.609
11.8333	50.09	20.25	45.85	20.04	0	204.314
12	50.01	20.26	45.96	20.05	0	225.551
12.1667	49.96	20.27	46.12	20.05	0	181.454
12.3333	49.96	20.28	46.28	20.06	0	200.239
12.5	50.02	20.3	46.43	20.05	0	204.501
12.6667	50.13	20.32	46.54	20.06	0	183.74
12.8333	50.17	20.34	46.58	20.07	0	204.068
13	50.08	20.36	46.57	20.07	0	207.695
13.1667	49.97	20.38	46.7	20.07	0	208.64
13.3333	49.89	20.41	46.73	20.08	0	204.052
13.5	49.99	20.43	46.63	20.08	0	210.509
13.6667	50.23	20.46	46.54	20.08	0	178.634
13.8333	50.33	20.5	46.4	20.08	0	155.732
14	50.31	20.54	46.3	20.09	0	218.323
14.1667	50.28	20.57	46.25	20.08	0	228.536
14.3333	50.32	20.58	46.24	20.08	0	163.568
14.5	50.34	20.61	46.34	20.09	0	194.663
14.6667	50.39	20.64	46.53	20.1	0	232.409
14.8333	50.43	20.66	46.71	20.11	0	177.98
15	50.32	20.66	46.88	20.11	0	212.322
15.1667	50.13	20.67	47	20.12	0	205.372
15.3333	49.85	20.66	47.06	20.12	0	197.944
15.5	49.53	20.66	47.09	20.12	0	239.317
15.6667	49.4	20.66	47.06	20.12	0	200.192
15.8333	49.54	20.69	46.99	20.12	0	184.576
16	49.85	20.72	46.95	20.12	0	199.567
16.1667	50.2	20.77	46.93	20.13	0	168.851
16.3333	50.35	20.84	46.94	20.12	0	196.51
16.5	50.33	20.89	47.09	20.14	0	211.531
16.6667	50.23	20.91	47.23	20.14	0	201.5
16.8333	50.05	20.93	47.35	20.15	0	213.915
17	49.92	20.95	47.46	20.15	0	200.684
17.1667	49.82	20.96	47.46	20.15	0	211.421
17.3333	49.77	20.98	47.41	20.15	0	223.511
17.5	49.73	21	47.34	20.16	0	197.627
17.6667	49.82	21.03	47.29	20.16	0	170.611
17.8333	50.03	21.09	47.21	20.16	0	209.456
18	50.33	21.14	47.18	20.17	0	195.92
18.1667	50.57	21.2	47.16	20.17	0	151.933
18.3333	50.57	21.25	47.21	20.18	0	213.432
18.5	50.37	21.28	47.33	20.19	0	227.396
18.6667	50.12	21.27	47.41	20.2	0	194.572
18.8333	49.96	21.24	47.48	20.2	0	200.851
19	49.84	21.23	47.63	20.2	0	199.974
19.1667	49.82	21.23	47.68	20.21	0	186.727
19.3333	49.9	21.25	47.66	20.22	0	216.124
19.5	49.95	21.27	47.58	20.23	0	217.558
19.6667	49.91	21.28	47.51	20.24	0	191.343
19.8333	49.84	21.31	47.49	20.25	0	220.113
20	49.85	21.35	47.46	20.26	0	202.245
20.1667	49.98	21.38	47.45	20.26	0	167.302
20.3333	50.13	21.44	47.47	20.27	0	179.605
20.5	50.28	21.5	47.46	20.29	0	206.178
20.6667	50.31	21.54	47.48	20.31	0	232.551
20.8333	50.23	21.53	47.56	20.32	0	178.435
21	50.07	21.51	47.62	20.34	0	194.954
21.1667	49.95	21.53	47.65	20.36	0	237.221
21.3333	49.88	21.53	47.71	20.39	0	196.073
21.5	49.86	21.53	47.75	20.41	0	167.708
21.6667	49.93	21.55	47.8	20.45	0	204.768
21.8333	50.06	21.59	47.8	20.49	0	230.896
22	50.11	21.6	47.79	20.52	0	172.624
22.1667	50.04	21.62	47.82	20.57	0	190.534
22.3333	49.83	21.67	47.9	20.62	0	230.929
22.5	49.72	21.68	47.96	20.66	0	207.409
22.6667	49.85	21.7	48	20.7	0	191.781
22.8333	50.07	21.73	48.03	20.74	0	190.257
23	50.22	21.79	48.05	20.81	0	202.177
23.1667	50.16	21.84	48.05	20.87	0	214.065
23.3333	49.89	21.86	48.05	20.92	0	205.447
23.5	49.67	21.88	48.05	20.96	0	183.153
23.6667	49.5	21.92	48.1	21	0	201.892
23.8333	49.71	21.96	48.12	21.06	0	208.877
24	50.11	22	48.06	21.11	0	185.273
24.1667	50.46	22.06	47.97	21.19	0	175.421
24.3333	50.54	22.14	47.92	21.29	0	196.678
24.5	50.3	22.19	47.9	21.39	0	229.724
24.6667	50.07	22.19	47.93	21.44	0	204.185
24.8333	50.05	22.16	47.94	21.49	0	183.139
25	50.25	22.18	47.96	21.55	0	166.22
25.1667	50.52	22.26	47.98	21.67	0	202.797
25.3333	50.59	22.33	48.01	21.79	0	209.501
25.5	50.45	22.33	48.07	21.86	0	188.892
25.6667	50.11	22.27	48.2	21.93	0	215.865
25.8333	49.8	22.22	48.27	21.99	0	224.262
26	49.57	22.19	48.32	22.06	0	206.587
26.1667	49.52	22.17	48.3	22.11	0	212.688
26.3333	49.63	22.18	48.21	22.16	0	188.367
26.5	49.84	22.23	48.14	22.21	0	192.682
26.6667	50.05	22.3	48.1	22.26	0	197.225
26.8333	50.18	22.37	48.05	22.31	0	172.558
27	50.23	22.46	48.06	22.39	0	215.716
27.1667	50.27	22.54	48.09	22.46	0	215.778
27.3333	50.24	22.57	48.14	22.53	0	162.209
27.5	50.1	22.6	48.19	22.61	0	207.499
27.6667	49.95	22.61	48.23	22.66	0	239.646
27.8333	49.83	22.6	48.24	22.7	0.00109143	188.604
28	49.82	22.61	48.22	22.75	0	198.624
28.1667	49.85	22.64	48.18	22.82	0.0185544	206.136
28.3333	50.04	22.68	48.1	22.9	0.0371088	190.201
28.5	50.23	22.72	48.08	22.96	0.0371088	173.64
28.6667	50.37	22.78	48.06	23.05	0.0371088	207.812
28.8333	50.35	22.83	48.1	23.13	0.0371088	210.236
29	50.24	22.85	48.16	23.19	0.0371088	184.187
29.1667	50.06	22.89	48.23	23.29	0.0371088	213.691
29.3333	49.83	22.91	48.32	23.37	0.0371088	213.796
29.5	49.66	22.91	48.39	23.46	0.0371088	213.368
29.6667	49.64	22.9	48.46	23.5	0.0556632	205.558
29.8333	49.69	22.91	48.45	23.55	0.0371088	198.913
30	49.74	22.95	48.41	23.61	0.067669	193.118
30.1667	49.81	23.01	48.36	23.69	0.0742176	197.472
30.3333	49.81	23.08	48.3	23.76	0.0742176	213.521
30.5	49.78	23.15	48.27	23.8	0.0742176	204.128
30.6667	49.84	23.21	48.23	23.81	0.106961	188.569
30.8333	50.01	23.3	48.18	23.85	0.111326	163.209
31	50.23	23.44	48.13	23.96	0.111326	179.69
31.1667	50.36	23.55	48.09	24.09	0.111326	229.781
31.3333	50.38	23.57	48.1	24.15	0.112418	221.632
31.5	50.4	23.55	48.14	24.19	0.111326	179.4
31.6667	50.38	23.55	48.19	24.25	0.140795	172.977
31.8333	50.33	23.58	48.27	24.32	0.148435	200.535
32	50.2	23.62	48.33	24.42	0.148435	211.471
32.1667	50.03	23.62	48.4	24.55	0.148435	224.957
32.3333	49.84	23.59	48.45	24.77	0.148435	205.783
32.5	49.72	23.57	48.46	25.14	0.148435	190.107
32.6667	49.76	23.58	48.48	25.46	0.150618	215.98
32.8333	49.91	23.61	48.44	25.69	0.185544	183.854
33	50.08	23.67	48.42	25.89	0.185544	185.81
33.1667	50.08	23.76	48.39	26.1	0.185544	220.341
33.3333	49.96	23.82	48.38	26.19	0.222653	199.455
33.5	49.75	23.88	48.37	26.25	0.222653	205.767
33.6667	49.66	23.94	48.37	26.19	0.222653	197.38
33.8333	49.76	24	48.37	25.62	0.222653	169.366
34	49.98	24.06	48.35	25.35	0.231384	203.132
34.1667	50.17	24.15	48.34	25.16	0.259762	213.426
34.3333	50.11	24.22	48.35	25.21	0.259762	207.119
34.5	50	24.28	48.36	25.23	0.259762	201.306
34.6667	49.91	24.32	48.39	25.25	0.283773	192.24
34.8333	49.91	24.34	48.42	25.21	0.297962	204.63
35	50.04	24.36	48.41	25.15	0.297962	206.308
35.1667	50.19	24.41	48.41	25.13	0.297962	199.159
35.3333	50.23	24.47	48.38	24.93	0.335071	194.342
35.5	50.18	24.54	48.37	24.69	0.335071	182.031
35.6667	50.07	24.61	48.36	24.73	0.335071	213.996
35.8333	49.96	24.66	48.35	24.91	0.339436	215.288
36	49.97	24.66	48.35	24.67	0.372179	203.155
36.1667	50.03	24.65	48.36	24.65	0.372179	193.357
36.3333	50.11	24.68	48.35	24.62	0.372179	157.993
36.5	50.21	24.73	48.33	24.8	0.372179	191.469
36.6667	50.19	24.77	48.34	24.92	0.392917	221.218
36.8333	50.14	24.78	48.33	25.01	0.409288	210.596
37	50.09	24.76	48.33	24.8	0.409288	209.209
37.1667	50.13	24.75	48.33	24.65	0.409288	198.733
37.3333	50.16	24.79	48.32	24.55	0.446397	181.819
37.5	50.12	24.84	48.35	24.67	0.446397	209.776
37.6667	50.02	24.88	48.37	24.66	0.446397	208.109
37.8333	49.98	24.88	48.41	24.5	0.45622	184.455
38	49.97	24.89	48.43	24.54	0.483506	205.803
38.1667	49.95	24.89	48.45	24.53	0.483506	202.957
38.3333	49.91	24.9	48.46	24.55	0.483506	208.181
38.5	49.86	24.91	48.47	24.38	0.511883	202.794
38.6667	49.86	24.94	48.45	24.16	0.520615	207.733
38.8333	49.88	24.97	48.44	24.19	0.520615	199.047
39	49.97	25.03	48.41	24.09	0.550083	198.517
39.1667	50.01	25.08	48.4	24.25	0.557723	211.936
39.3333	50.02	25.11	48.39	24.11	0.557723	194.758
39.5	50	25.14	48.42	24.15	0.567546	190.855
39.6667	49.97	25.18	48.43	24.17	0.595924	199.944
39.8333	49.98	25.21	48.45	24.3	0.595924	209.9
40	49.96	25.22	48.46	24.21	0.631941	179.552
40.1667	49.94	25.24	48.45	24.2	0.633032	186.739
40.3333	49.96	25.26	48.46	24.27	0.633032	235.113
40.5	49.98	25.27	48.45	24.26	0.670141	203.327
40.6667	50.02	25.29	48.46	23.99	0.670141	158.228
40.8333	50.03	25.35	48.46	24.2	0.670141	212.273
41	50.11	25.4	48.49	24.32	0.70725	223.834
41.1667	50.19	25.4	48.53	24.19	0.70725	177.512
41.3333	50.18	25.41	48.59	24.36	0.70725	207.237
41.5	50.06	25.43	48.64	24.42	0.708341	231.529
41.6667	49.91	25.41	48.68	24.21	0.744359	172.595
41.8333	49.75	25.41	48.68	24.04	0.744359	195.113
42	49.69	25.44	48.67	24.23	0.765096	224.353
42.1667	49.72	25.46	48.66	23.99	0.781468	195.55
42.3333	49.8	25.49	48.61	23.75	0.781468	192.008
42.5	49.97	25.56	48.58	23.79	0.818577	196.089
42.6667	50.14	25.63	48.57	24	0.818577	179.368
42.8333	50.17	25.7	48.57	24.15	0.819668	190.764
43	50.16	25.74	48.59	24.52	0.855685	231.108
43.1667	50.11	25.74	48.62	24.42	0.855685	203.861
43.3333	50.06	25.71	48.62	24.1	0.856777	176.549
43.5	50.02	25.73	48.6	24.28	0.893885	200.402
43.6667	50	25.79	48.58	24.45	0.893885	224.262
43.8333	50.07	25.76	48.56	24.27	0.893885	197.506
44	50.16	25.76	48.52	23.98	0.930994	178.309
44.1667	50.25	25.81	48.51	24.16	0.930994	189.685
44.3333	50.31	25.86	48.51	24.38	0.930994	191.875
44.5	50.29	25.88	48.52	24.6	0.964829	207.817
44.6667	50.19	25.87	48.54	24.78	0.968103	215.257
44.8333	50.06	25.81	48.59	24.65	0.968103	188.08
45	49.99	25.76	48.63	24.64	0.968103	206.95
45.1667	50.02	25.74	48.63	24.58	1.00303	209.73
45.3333	50	25.72	48.62	24.39	1.00521	180.894
45.5	49.91	25.75	48.59	24.57	1.00521	205.055
45.6667	49.88	25.78	48.55	24.6	1.00849	227.574
45.8333	49.93	25.78	48.54	24.51	1.04232	206.911
46	50.04	25.77	48.49	24.3	1.04232	178.138
46.1667	50.22	25.81	48.46	24.44	1.04232	193.75
46.3333	50.33	25.87	48.4	24.67	1.07943	199.249
46.5	50.37	25.9	48.35	24.7	1.07943	198.711
46.6667	50.27	25.9	48.35	24.84	1.07943	216.05
46.8333	50.13	25.88	48.35	24.83	1.11654	193.453
47	50.06	25.85	48.36	24.61	1.11654	196.685
47.1667	50.03	25.85	48.35	24.72	1.11654	181.25
47.3333	50.05	25.86	48.34	24.93	1.12418	184.945
47.5	50.06	25.87	48.34	25.2	1.14601	227.807
47.6667	50.06	25.84	48.35	25.14	1.15474	216.12
47.8333	50.06	25.78	48.35	24.85	1.15474	184.041
48	49.98	25.76	48.36	24.91	1.15474	173.323
48.1667	49.85	25.79	48.37	25.13	1.18966	210.802
48.3333	49.71	25.81	48.34	25.27	1.19185	235.184
48.5	49.71	25.79	48.26	25	1.19185	180.431
48.6667	49.79	25.77	48.19	24.79	1.22786	195.145
48.8333	49.9	25.82	48.13	24.97	1.22896	203.242
49	50.06	25.85	48.09	24.96	1.22896	178.743
49.1667	50.23	25.89	48.09	25.04	1.24314	214.57
49.3333	50.3	25.91	48.1	25.12	1.26606	196.995
49.5	50.25	25.94	48.13	25.36	1.26606	187.406
49.6667	50.13	25.95	48.2	25.57	1.26606	221.142
49.8333	49.99	25.94	48.25	25.43	1.26606	200.917
50	49.89	25.9	48.32	25.21	1.30317	188.423
50.1667	49.84	25.9	48.34	25.3	1.30317	215.92
50.3333	49.9	25.9	48.3	25.11	1.30317	187.431
50.5	49.89	25.9	48.22	25.14	1.34028	204.475
50.6667	49.88	25.93	48.16	25.3	1.34028	215.27
50.8333	49.87	25.95	48.13	25.17	1.34028	198.429
51	49.95	25.96	48.11	25.01	1.37739	205.985
51.1667	50.07	25.99	48.08	24.86	1.37739	177.086
51.3333	50.1	26.05	48.06	25.28	1.40031	175.852
51.5	50.06	26.12	48.06	25.79	1.40031	223.141
51.6667	49.95	26.11	48.04	25.83	1.4145	210.887
51.8333	49.9	26.06	48.03	25.45	1.4145	198.843
52	50.01	26.04	48.01	25.24	1.4145	187.261
52.1667	50.11	26.05	48	25.34	1.4527	176.192
52.3333	50.15	26.1	48.03	25.62	1.4527	219.785
52.5	50.2	26.12	48.02	25.79	1.4527	218.109
52.6667	50.22	26.11	48.03	25.76	1.48981	186.525
52.8333	50.21	26.1	48.03	25.38	1.48981	191.101
53	50.11	26.11	48	24.97	1.48981	212.141
53.1667	50.02	26.11	48.02	24.72	1.48981	217.024
53.3333	49.94	26.1	48.06	24.32	1.52692	191.986
53.5	49.96	26.09	48.08	24.09	1.52692	193.986
53.6667	50.01	26.11	48.1	24.33	1.52692	201.075
53.8333	50.03	26.12	48.12	24.46	1.56075	189.135
54	50	26.12	48.14	24.52	1.56403	202.61
54.1667	49.9	26.11	48.17	24.42	1.56403	218.404
54.3333	49.78	26.1	48.15	24.5	1.56403	205.498
54.5	49.73	26.1	48.11	24.34	1.60113	209.371
54.6667	49.77	26.08	48.1	24.16	1.60113	189.527
54.8333	49.81	26.09	48.09	24.06	1.62187	188.631
55	49.89	26.11	48.07	24.23	1.63824	210.932
55.1667	50.06	26.15	48.11	24.23	1.63824	194.035
55.3333	50.17	26.16	48.13	24.18	1.64043	183.728
55.5	50.14	26.2	48.17	24.65	1.67535	195.451
55.6667	49.98	26.22	48.21	24.9	1.67535	222.373
55.8333	49.76	26.19	48.25	24.59	1.68518	194.18
56	49.61	26.15	48.31	24.16	1.71246	205.758
56.1667	49.61	26.15	48.35	24.18	1.71246	205.767
56.3333	49.72	26.18	48.36	24.03	1.74957	191.374
56.5	49.88	26.2	48.36	23.97	1.75066	188.009
56.6667	50.01	26.25	48.33	24.21	1.75066	195.787
56.8333	50.08	26.28	48.33	24.36	1.77358	208.887
57	50.01	26.29	48.33	24.47	1.78777	208.323
57.1667	49.88	26.3	48.33	24.3	1.79214	201.926
57.3333	49.81	26.31	48.35	23.97	1.82488	199.385
57.5	49.87	26.35	48.39	23.89	1.82815	183.652
57.6667	50.03	26.4	48.39	24.1	1.86199	185.564
57.8333	50.11	26.45	48.42	24.45	1.86199	221.191
58	50.14	26.46	48.43	24.46	1.86308	192.778
58.1667	50.12	26.46	48.43	24.69	1.8991	210.039
58.3333	50.06	26.45	48.45	24.71	1.8991	215.161
58.5	50.05	26.42	48.48	24.4	1.8991	185.959
58.6667	50.09	26.42	48.52	24.22	1.93621	220.448
58.8333	50.18	26.44	48.53	24.42	1.93621	200.773
59	50.23	26.47	48.55	24.18	1.97004	153.681
59.1667	50.16	26.5	48.59	24.55	1.97331	209.005
59.3333	50.06	26.53	48.61	24.79	1.97331	238.446
59.5	49.97	26.5	48.66	24.5	1.9755	196.813
59.6667	50.01	26.46	48.69	24.17	2.01152	187.014
59.8333	50.05	26.46	48.7	24.24	2.01152	188.592
60	50.01	26.49	48.68	24.33	2.03007	210.875
60.1667	49.93	26.51	48.64	24.42	2.04862	225.202
60.3333	49.89	26.51	48.62	24.3	2.04862	194.272
60.5	49.97	26.5	48.62	24.07	2.08573	184.178
60.6667	50.14	26.53	48.61	24.02	2.08573	185.946
60.8333	50.28	26.57	48.64	24.2	2.08573	183.919
61	50.28	26.63	48.67	24.6	2.12175	211.542
61.1667	50.11	26.65	48.71	24.98	2.12284	214.941
61.3333	49.89	26.62	48.74	24.68	2.12284	193.708
61.5	49.73	26.57	48.74	24.45	2.14576	199.97
61.6667	49.71	26.56	48.69	24.37	2.15995	227.814
61.8333	49.78	26.56	48.6	24.28	2.15995	211.474
62	49.98	26.58	48.47	23.98	2.19706	185.175
62.1667	50.24	26.63	48.34	24.04	2.19706	190.927
62.3333	50.46	26.7	48.26	24.27	2.21561	192.263
62.5	50.52	26.75	48.24	24.81	2.23417	192.925
62.6667	50.44	26.76	48.24	25.11	2.23417	182.29
62.8333	50.35	26.71	48.26	25.08	2.23417	197.015
63	50.29	26.66	48.29	25.32	2.23417	203.861
63.1667	50.27	26.61	48.29	25.42	2.23417	201.341
63.3333	50.23	26.54	48.31	25.41	2.25272	209.112
63.5	50.14	26.47	48.3	25.48	2.26364	200.981
63.6667	50.03	26.43	48.32	25.42	2.27128	196.292
63.8333	49.91	26.38	48.34	25.1	2.27128	193.737
64	49.88	26.36	48.36	25.2	2.27128	208.737
64.1667	49.95	26.37	48.39	25.54	2.27128	212.176
64.3333	49.95	26.35	48.39	25.21	2.27128	198.184
64.5	49.89	26.34	48.37	25.1	2.30948	205.913
64.6667	49.82	26.35	48.37	25.13	2.30948	215.638
64.8333	49.72	26.35	48.39	25.03	2.33785	201.824
65	49.53	26.36	48.4	24.71	2.34659	184.732
65.1667	49.5	26.38	48.39	24.71	2.34659	208.184
65.3333	49.61	26.41	48.37	24.64	2.38042	194.946
65.5	49.77	26.45	48.36	24.68	2.38369	187.669
65.6667	49.96	26.49	48.34	24.89	2.38369	214.057
65.8333	50.09	26.51	48.34	24.94	2.39243	218.709
66	50.1	26.54	48.33	24.8	2.4208	184.546
66.1667	50.04	26.58	48.3	24.78	2.4219	193.189
66.3333	49.96	26.63	48.28	24.97	2.45464	224.068
66.5	49.97	26.65	48.27	24.89	2.45791	201.133
66.6667	50.11	26.65	48.25	24.68	2.46009	194.793
66.8333	50.28	26.66	48.24	24.61	2.49502	185.638
67	50.35	26.7	48.23	24.88	2.49502	157.794
67.1667	50.23	26.74	48.24	25.38	2.49502	200.767
67.3333	50.04	26.74	48.28	25.77	2.4983	236.861
67.5	49.96	26.68	48.27	25.43	2.53213	198.647
67.6667	49.99	26.6	48.21	25.09	2.53213	184.612
67.8333	50.07	26.58	48.17	25.09	2.53213	185.069
68	50.18	26.59	48.15	25.35	2.53213	224.149
68.1667	50.29	26.6	48.13	25.49	2.56924	224.025
68.3333	50.39	26.58	48.15	25.1	2.56924	164.018
68.5	50.35	26.6	48.17	25.41	2.56924	179.265
68.6667	50.2	26.63	48.17	25.97	2.57142	224.371
68.8333	50.02	26.61	48.18	26.4	2.60635	216.165
69	49.9	26.55	48.16	25.89	2.60744	198.769
69.1667	49.88	26.51	48.14	25.11	2.60744	198.789
69.3333	49.91	26.5	48.12	24.46	2.63036	193.844
69.5	49.96	26.51	48.1	24.26	2.64455	187.319
69.6667	50	26.54	48.13	24.43	2.64455	199.376
69.8333	49.99	26.56	48.13	24.58	2.64455	200.823
70	49.94	26.55	48.16	24.72	2.64455	205.587
70.1667	49.85	26.52	48.15	24.55	2.68166	198.604
70.3333	49.83	26.49	48.17	24.37	2.68166	204.421
70.5	49.84	26.5	48.2	24.37	2.68166	226.078
70.6667	49.9	26.49	48.23	24.28	2.71876	204.46
70.8333	49.88	26.5	48.25	24.02	2.71876	185.15
71	49.86	26.52	48.27	24.06	2.71876	188.506
71.1667	49.83	26.55	48.28	24.27	2.75587	205.107
71.3333	49.85	26.56	48.29	24.37	2.75587	206.924
71.5	49.87	26.55	48.32	24.23	2.75587	209.01
71.6667	49.93	26.53	48.34	24.04	2.79298	191.755
71.8333	50.02	26.55	48.31	23.84	2.79298	171.931
72	50.07	26.6	48.28	24	2.79407	204.984
72.1667	50.05	26.65	48.27	24.25	2.83009	213.941
72.3333	49.97	26.65	48.24	24.16	2.83009	207.572
72.5	49.98	26.64	48.18	24.02	2.86829	203.691
72.6667	50.07	26.64	48.07	23.84	2.86829	179.925
72.8333	50.14	26.66	48.06	24.04	2.86829	195.664
73	50.12	26.69	48.05	24.58	2.87157	212.347
73.1667	50.18	26.68	48.06	24.55	2.9054	203.41
73.3333	50.28	26.64	48.06	24.38	2.9054	180.998
73.5	50.35	26.62	48.05	24.77	2.9054	182.789
73.6667	50.33	26.61	48.07	25.3	2.93378	221.729
73.8333	50.19	26.56	48.12	25.21	2.94251	230.881
74	50	26.48	48.14	24.71	2.94251	178.326
74.1667	49.84	26.44	48.2	24.64	2.94251	197.607
74.3333	49.73	26.43	48.25	24.71	2.97962	189.278
74.5	49.73	26.43	48.27	24.85	2.97962	186.256
74.6667	49.83	26.43	48.27	24.96	2.97962	235.561
74.8333	49.86	26.4	48.27	24.59	2.98071	188.575
75	49.89	26.4	48.25	24.54	3.01673	194.793
75.1667	49.89	26.43	48.25	24.77	3.01673	222.105
75.3333	49.9	26.44	48.25	24.48	3.01891	187.329
75.5	49.91	26.47	48.22	24.29	3.05384	190.884
75.6667	49.91	26.49	48.14	24.43	3.05384	228.207
75.8333	50.01	26.53	48.1	24.48	3.0844	191.159
76	50.12	26.54	48.06	24.33	3.09094	187.892
76.1667	50.22	26.57	48.03	24.68	3.09094	208.179
76.3333	50.27	26.58	48	24.6	3.09968	181.534
76.5	50.29	26.57	48.04	24.52	3.12805	175.851
76.6667	50.22	26.58	48.07	25.07	3.12805	200.965
76.8333	50.13	26.58	48.16	25.28	3.12805	235.592
77	50.04	26.52	48.22	25.01	3.13351	195.787
77.1667	49.96	26.46	48.29	24.69	3.16625	182.646
77.3333	49.91	26.44	48.33	24.95	3.16625	234.375
77.5	49.84	26.43	48.36	25.05	3.16625	198.011
77.6667	49.76	26.41	48.35	24.69	3.18917	191.545
77.8333	49.72	26.4	48.28	24.63	3.20336	222.024
78	49.74	26.41	48.26	24.34	3.20336	193.401
78.1667	49.81	26.44	48.23	24.35	3.24047	191.506
78.3333	49.96	26.47	48.2	24.33	3.24047	186.306
78.5	50.07	26.51	48.21	24.44	3.24047	180.758
78.6667	50.05	26.55	48.24	24.55	3.27758	182.577
78.8333	49.98	26.58	48.26	25.09	3.27758	237.551
79	49.89	26.59	48.32	25.25	3.27758	205.922
79.1667	49.81	26.55	48.38	24.74	3.30814	185.438
79.3333	49.79	26.55	48.4	24.81	3.31469	217.007
79.5	49.83	26.56	48.4	24.63	3.31469	200.515
79.6667	49.93	26.57	48.4	24.51	3.3518	186.006
79.8333	50.04	26.59	48.37	24.49	3.3518	196.105
80	50.11	26.62	48.32	24.52	3.37035	208.676
80.1667	50.08	26.65	48.31	24.37	3.38891	192.256
80.3333	50.02	26.69	48.34	24.66	3.38891	208.707
80.5	50	26.73	48.41	24.85	3.39873	204.11
80.6667	50.03	26.72	48.42	24.68	3.42602	186.182
80.8333	50.09	26.69	48.45	24.4	3.42602	174.229
81	50.09	26.72	48.42	24.86	3.44566	199.579
81.1667	50.09	26.75	48.39	25.18	3.44457	232.101
81.3333	50.07	26.73	48.36	24.89	3.46421	212.62
81.5	50.11	26.68	48.27	24.43	3.46858	174.621
81.6667	50.12	26.7	48.27	24.51	3.50132	193.082
81.8333	50.14	26.74	48.27	24.74	3.50132	195.93
82	50.25	26.75	48.26	24.8	3.50132	193.231
82.1667	50.35	26.75	48.27	25.05	3.51006	204.842
82.3333	50.32	26.73	48.3	25.11	3.53843	179.096
82.5	50.2	26.7	48.37	25.49	3.53843	215.133
82.6667	50.09	26.67	48.45	25.35	3.53843	209.413
82.8333	49.98	26.61	48.49	24.91	3.54607	188.549
83	49.88	26.6	48.49	24.89	3.57554	221.887
83.1667	49.77	26.59	48.51	24.9	3.57554	221.968
83.3333	49.67	26.58	48.43	24.67	3.57554	187.419
83.5	49.68	26.58	48.29	24.49	3.61156	197.111
83.6667	49.73	26.59	48.23	24.46	3.61265	202.551
83.8333	49.82	26.61	48.12	24.28	3.61265	183.736
84	50.02	26.67	48	24.7	3.62466	219.084
84.1667	50.31	26.69	47.94	24.76	3.64976	178.368
84.3333	50.47	26.71	47.94	24.72	3.64976	138.273
84.5	50.44	26.78	47.96	25.71	3.64976	219.887
84.6667	50.32	26.78	48.02	25.92	3.68032	241.816
84.8333	50.18	26.7	48	25.27	3.68687	175.363
85	50.07	26.63	48	25.37	3.68687	205.156
85.1667	49.97	26.61	47.99	25.69	3.68687	235.971
85.3333	49.94	26.56	48.03	25.27	3.72398	187.164
85.5	49.93	26.5	48.04	24.69	3.72507	176.914
85.6667	49.98	26.49	48.06	24.78	3.72507	174.236
85.8333	49.98	26.53	48.07	25.21	3.72507	211.908
86	49.95	26.53	48.07	25.47	3.73489	222.409
86.1667	49.9	26.5	48.1	25.16	3.76218	195.877
86.3333	49.83	26.47	48.11	25.1	3.76218	215.783
86.5	49.75	26.45	48.14	24.76	3.76218	200.211
86.6667	49.78	26.46	48.14	24.67	3.79929	194.022
86.8333	49.89	26.49	48.16	24.65	3.79929	186.267
87	49.98	26.52	48.17	24.68	3.79929	190.006
87.1667	50.02	26.54	48.15	24.76	3.83639	215.065
87.3333	49.96	26.55	48.17	24.6	3.83639	195.528
87.5	49.81	26.56	48.19	24.59	3.84403	208.141
87.6667	49.68	26.57	48.19	24.52	3.8735	212.225
87.8333	49.73	26.58	48.17	24.4	3.8735	201.525
88	49.91	26.59	48.1	24.27	3.88114	185.953
88.1667	50.15	26.62	48.03	24.38	3.91061	187.623
88.3333	50.37	26.66	47.99	24.76	3.91061	201.212
88.5	50.42	26.68	47.96	24.62	3.94772	202.746
88.6667	50.27	26.69	48	24.71	3.94772	217.583
88.8333	50.14	26.68	48.06	24.8	3.94772	200.816
89	50.03	26.67	48.11	24.77	3.94772	181.296
89.1667	49.99	26.65	48.15	25.02	3.98483	197.859
89.3333	49.95	26.61	48.14	25.01	3.98483	219.627
89.5	49.91	26.57	48.12	25.16	3.98483	202.024
89.6667	49.89	26.54	48.04	24.83	3.98483	195.111
89.8333	49.91	26.52	47.95	24.71	4.02303	189.035
90	49.99	26.53	47.88	24.76	4.02303	204.648
90.1667	50.09	26.53	47.86	24.81	4.02303	204.925
90.3333	50.17	26.54	47.86	24.75	4.06014	187.714
90.5	50.24	26.55	47.87	24.86	4.06014	198.916
90.6667	50.24	26.56	47.81	24.99	4.06014	191.006
90.8333	50.19	26.57	47.77	25.32	4.06014	209.899
91	50.11	26.55	47.8	25.3	4.06123	202.357
91.1667	50.02	26.51	47.86	25.12	4.0907	199.977
91.3333	49.94	26.48	47.95	25.09	4.09725	220.169
91.5	49.93	26.45	48.01	24.82	4.09725	171.615
91.6667	49.89	26.45	48.07	25.06	4.10598	178.166
91.8333	49.85	26.47	48.1	25.33	4.13436	231.127
92	49.79	26.45	48.04	25.26	4.13436	229.85
92.1667	49.77	26.42	47.98	24.81	4.13436	196.445
92.3333	49.8	26.41	47.94	24.4	4.17147	188.766
92.5	49.89	26.43	47.93	24.24	4.17147	211.955
92.6667	50.03	26.47	47.94	24.34	4.17147	199.248
92.8333	50.14	26.52	47.98	24.32	4.20857	166.007
93	50.11	26.56	48.05	24.86	4.20857	180.596
93.1667	49.99	26.59	48.13	25.33	4.20857	228.099
93.3333	49.89	26.56	48.21	25.22	4.24568	230.969
93.5	49.85	26.5	48.28	24.71	4.24568	191.418
93.6667	49.81	26.47	48.34	24.39	4.24568	186.534
93.8333	49.77	26.49	48.37	24.4	4.28279	221.343
94	49.72	26.51	48.37	24.21	4.28279	206.975
94.1667	49.79	26.54	48.38	23.99	4.32099	187.546
94.3333	49.89	26.59	48.34	24	4.32099	196.947
94.5	50.02	26.62	48.27	24.05	4.32536	210.713
94.6667	50.08	26.65	48.25	24.05	4.3581	201.215
94.8333	50.06	26.69	48.25	24	4.3581	177.306
95	50.03	26.74	48.37	24.2	4.39521	209.939
95.1667	49.79	26.76	48.37	24.37	4.39521	193.284
95.3333	49.89	26.75	48.38	24.24	4.3963	171.331
95.5	50.02	26.76	48.34	24.68	4.43123	210.628
95.6667	50.08	26.75	48.27	24.84	4.43232	218.485
95.8333	50.06	26.71	48.25	24.63	4.43232	193.322
96	50.03	26.7	48.25	24.78	4.46506	186.534

## Sheet: 60
Time	Thin	Thout	Tcout	Tcin	mw	FR
0	19.79	20.36	20.39	20.06	0	0
0.166667	19.8	20.35	20.38	20.06	0	0.763889
0.333333	19.79	20.35	20.38	20.06	0	1.12703
0.5	19.79	20.35	20.38	20.05	0	0.700232
0.666667	19.79	20.35	20.38	20.05	0	0.668403
0.833333	19.79	20.35	20.38	20.05	0	0.661169
1	19.79	20.36	20.37	20.04	0	0.67419
1.16667	19.79	20.35	20.38	20.05	0	0.698785
1.33333	19.78	20.36	20.37	20.05	0	0.859375
1.5	19.77	20.36	20.38	20.04	0	0.879629
1.66667	19.78	20.36	20.38	20.05	0	0.817419
1.83333	19.78	20.36	20.37	20.05	0	0.836227
2	19.78	20.36	20.37	20.04	0	1.07494
2.16667	19.78	20.36	20.38	20.04	0	1.36719
2.33333	19.78	20.37	20.37	20.04	0	2.08478
2.5	19.88	20.45	20.37	20.02	0	30.2329
2.66667	20.06	20.94	20.37	20.07	0	93.5663
2.83333	20.58	21.07	21.57	20.14	0	133.569
3	22.37	21.09	21.57	20.2	0	108.349
3.16667	25.04	21.09	22.71	20.26	0	93.4332
3.33333	27.95	21.09	24.12	20.31	0	101.097
3.5	30.94	21.09	26.11	20.32	0	110.068
3.66667	34.51	21.09	28.21	20.3	0	104.868
3.83333	39.2	21.09	29.98	20.26	0	172.611
4	42.09	21.08	31.45	20.26	0	234.222
4.16667	43.15	21.08	32.68	20.29	0	200.257
4.33333	43.65	21.07	33.8	20.32	0	189.154
4.5	44.38	21.07	34.83	20.36	0	199.387
4.66667	45.09	21.06	35.88	20.41	0	212.049
4.83333	45.71	21.05	36.74	20.49	0	205.619
5	46.19	21.03	37.59	20.62	0	199.554
5.16667	46.79	21.02	38.31	20.74	0	195.022
5.33333	47.45	21.01	39.14	20.84	0	205.208
5.5	48.14	21.01	39.8	20.93	0	196.988
5.66667	48.71	21.01	40.52	21.02	0	184.08
5.83333	49.29	21	41.08	21.09	0	214.867
6	49.95	21	41.87	21.13	0	211.437
6.16667	50.53	21	42.49	21.17	0	174.663
6.33333	51.11	20.99	42.96	21.19	0	200.428
6.5	51.76	21	43.55	21.2	0	212.933
6.66667	52.34	20.99	44.27	21.21	0	199.226
6.83333	52.93	21	44.93	21.25	0	194.656
7	53.51	21	45.52	21.28	0	175.616
7.16667	54.06	21	45.96	21.3	0	206.305
7.33333	54.54	21.01	46.52	21.31	0	220.981
7.5	55.06	21.02	47.2	21.29	0	193.831
7.66667	55.63	21.02	47.81	21.27	0	181.875
7.83333	56.19	21.03	48.4	21.26	0	201.742
8	56.57	21.04	48.95	21.26	0	220.949
8.16667	56.97	21.05	49.29	21.26	0	202.876
8.33333	57.43	21.06	49.72	21.26	0	216.299
8.5	57.91	21.07	50.26	21.28	0	210.172
8.66667	58.38	21.09	50.65	21.29	0	181.917
8.83333	58.88	21.1	51.21	21.31	0	193.633
9	59.41	21.11	51.74	21.32	0	191.597
9.16667	59.75	21.12	52.14	21.33	0	216.273
9.33333	59.78	21.14	52.48	21.32	0	205.148
9.5	59.69	21.17	52.8	21.32	0	203.837
9.66667	59.81	21.18	53.01	21.32	0	215.781
9.83333	60	21.2	53.37	21.32	0	184.89
10	60.11	21.22	53.62	21.31	0	166.078
10.1667	60.26	21.25	53.88	21.32	0	208.271
10.3333	60.32	21.27	54.17	21.34	0	214.051
10.5	60.24	21.29	54.38	21.35	0	195.068
10.6667	60.2	21.31	54.46	21.35	0	211.947
10.8333	60.19	21.34	54.6	21.35	0	197.769
11	60.26	21.36	54.73	21.36	0	197.859
11.1667	60.32	21.38	54.89	21.36	0	172.956
11.3333	60.36	21.43	54.95	21.38	0	193.621
11.5	60.31	21.46	55.03	21.39	0	225.639
11.6667	60.14	21.5	54.94	21.4	0	199.779
11.8333	60.02	21.52	54.84	21.4	0	198.076
12	60.15	21.54	54.59	21.4	0	188.669
12.1667	60.39	21.57	54.39	21.4	0	205.65
12.3333	60.58	21.61	54.33	21.42	0	206.535
12.5	60.6	21.65	54.46	21.43	0	169.039
12.6667	60.56	21.68	54.67	21.45	0	177.002
12.8333	60.59	21.7	54.82	21.48	0	206.321
13	60.54	21.71	54.96	21.5	0	213.556
13.1667	60.49	21.71	54.96	21.51	0	220.184
13.3333	60.47	21.71	55	21.52	0	211.006
13.5	60.46	21.71	55.06	21.54	0.00218287	197.044
13.6667	60.6	21.72	55	21.55	0.0371088	206.519
13.8333	60.62	21.75	55.01	21.56	0.0371088	177.749
14	60.45	21.78	54.95	21.59	0.0371088	183.55
14.1667	60.13	21.83	55.01	21.61	0.0371088	232.51
14.3333	59.89	21.86	55.17	21.61	0.0371088	199.178
14.5	59.84	21.86	55.28	21.62	0.0371088	185.42
14.6667	60.04	21.89	55.43	21.64	0.0392917	198.403
14.8333	60.26	21.9	55.37	21.65	0.0742176	204.055
15	60.27	21.92	55.36	21.68	0.0742176	224.525
15.1667	60.18	21.95	55.37	21.7	0.0742176	198.04
15.3333	60.07	21.98	55.36	21.7	0.0905891	191.811
15.5	59.92	22.02	55.23	21.72	0.111326	187.3
15.6667	59.9	22.05	55.3	21.76	0.111326	188.53
15.8333	59.94	22.1	55.21	21.82	0.129881	224.823
16	59.96	22.12	55.13	21.86	0.148435	211.821
16.1667	59.93	22.13	55.02	21.88	0.148435	163.446
16.3333	60.03	22.16	54.94	21.93	0.148435	218.843
16.5	60.2	22.18	55.02	21.97	0.148435	212.365
16.6667	60.23	22.19	55.07	21.99	0.185544	157.299
16.8333	60.18	22.21	55.24	22.06	0.185544	196.176
17	60.18	22.24	55.34	22.14	0.185544	204.209
17.1667	60.21	22.24	55.48	22.22	0.185544	218.239
17.3333	60.31	22.23	55.66	22.26	0.222653	221.275
17.5	60.42	22.22	55.78	22.3	0.222653	198.315
17.6667	60.52	22.23	55.83	22.36	0.222653	202.119
17.8333	60.52	22.25	55.99	22.41	0.259762	197.623
18	60.35	22.29	56.13	22.47	0.259762	203.506
18.1667	60.09	22.33	56.13	22.52	0.297962	203.824
18.3333	59.78	22.37	56.07	22.57	0.297962	188.108
18.5	59.6	22.42	56.08	22.63	0.335071	219.647
18.6667	59.6	22.46	56.19	22.67	0.335071	224.267
18.8333	59.64	22.5	56.34	22.69	0.372179	185.012
19	59.75	22.55	56.37	22.74	0.372179	168.17
19.1667	59.9	22.63	56.29	22.82	0.409288	205.974
19.3333	59.92	22.69	56.23	22.89	0.409288	225.606
19.5	59.81	22.71	56.15	22.94	0.446397	207.256
19.6667	59.84	22.72	56.04	22.98	0.45622	196.292
19.8333	59.98	22.77	56.04	23.01	0.483506	158.821
20	60.14	22.84	56.02	23.12	0.483506	186.785
20.1667	60.13	22.93	56.03	23.24	0.520615	217.18
20.3333	59.98	22.96	56.09	23.32	0.520615	183.889
20.5	59.86	22.96	56.15	23.42	0.557723	202.891
20.6667	59.89	22.97	56.28	23.5	0.557723	229.246
20.8333	60.19	22.97	56.29	23.57	0.558815	199.835
21	60.52	22.97	56.29	23.63	0.595924	181.234
21.1667	60.63	22.99	56.21	23.71	0.614478	205.447
21.3333	60.47	23.05	56.16	23.81	0.633032	213.922
21.5	60.1	23.09	56.17	23.87	0.654861	177.944
21.6667	59.79	23.14	56.21	23.96	0.670141	187.604
21.8333	59.75	23.19	56.32	24.06	0.706159	210.262
22	59.97	23.23	56.37	24.13	0.70725	212.052
22.1667	60.15	23.25	56.39	24.21	0.70725	205.382
22.3333	60.21	23.27	56.45	24.27	0.744359	196.092
22.5	60.18	23.3	56.5	24.31	0.744359	205.477
22.6667	60.1	23.33	56.56	24.34	0.781468	205.47
22.8333	60.07	23.38	56.62	24.37	0.816393	193.158
23	60.12	23.42	56.67	24.43	0.818577	194.557
23.1667	60.19	23.48	56.71	24.49	0.855685	205.799
23.3333	60.13	23.52	56.76	24.53	0.855685	211.834
23.5	60.07	23.56	56.77	24.57	0.891703	194.55
23.6667	59.97	23.61	56.75	24.62	0.893885	195.654
23.8333	59.81	23.68	56.69	24.69	0.930994	200.012
24	59.8	23.73	56.7	24.77	0.940817	203.359
24.1667	59.79	23.79	56.73	24.83	0.968103	205.355
24.3333	59.82	23.84	56.75	24.88	1.00521	179.601
24.5	59.88	23.91	56.76	24.96	1.00521	197.302
24.6667	59.88	23.97	56.82	25.06	1.04232	216.67
24.8333	59.9	24.02	56.86	25.14	1.04232	207.224
25	59.9	24.06	56.95	25.21	1.07943	198.084
25.1667	59.95	24.1	57.04	25.27	1.07943	191.169
25.3333	60.03	24.15	57.1	25.33	1.11654	201.071
25.5	60.06	24.21	57.17	25.42	1.1209	211.82
25.6667	60	24.26	57.18	25.48	1.15474	211.273
25.8333	60.02	24.3	57.22	25.53	1.18857	201.927
26	60.1	24.35	57.26	25.58	1.19185	197.059
26.1667	60.21	24.41	57.27	25.62	1.22896	191.878
26.3333	60.19	24.48	57.22	25.65	1.23987	184.594
26.5	60.04	24.57	57.16	25.48	1.26606	207.726
26.6667	59.88	24.62	57.07	24.82	1.30317	202.29
26.8333	59.83	24.68	57.01	24.19	1.30317	195.517
27	59.91	24.73	57.05	24.02	1.34028	200.341
27.1667	60.06	24.78	57.09	23.96	1.34028	177.73
27.3333	60.12	24.83	57.23	24	1.37739	189.799
27.5	60.15	24.87	57.32	24.23	1.37739	224.097
27.6667	60.11	24.88	57.41	24.27	1.38176	224.619
27.8333	60.13	24.85	57.44	24.12	1.4145	201.179
28	60.26	24.84	57.51	23.98	1.4527	213.582
28.1667	60.46	24.84	57.51	23.83	1.4527	195.496
28.3333	60.54	24.88	57.54	23.56	1.48981	185.13
28.5	60.47	24.95	57.45	23.56	1.50836	191.108
28.6667	60.24	25.04	57.32	23.73	1.52692	190.784
28.8333	59.94	25.11	57.26	23.99	1.56403	205.956
29	59.67	25.15	57.24	24.03	1.56403	206.968
29.1667	59.55	25.15	57.24	24.03	1.59786	190.272
29.3333	59.71	25.16	57.29	24.11	1.60113	187.257
29.5	59.97	25.2	57.26	24.3	1.6317	206.876
29.6667	60.07	25.22	57.26	24.33	1.63824	209.296
29.8333	60.06	25.22	57.29	24.27	1.66662	190.608
30	60.01	25.24	57.3	24.27	1.67535	186.115
30.1667	60.06	25.27	57.32	24.35	1.71028	221.347
30.3333	60.11	25.29	57.33	24.39	1.71246	205.822
30.5	60.19	25.31	57.3	24.46	1.71464	195.454
30.6667	60.27	25.33	57.28	24.5	1.75066	193.539
30.8333	60.21	25.33	57.31	24.48	1.78122	212.546
31	60.08	25.35	57.36	24.61	1.78777	199.256
31.1667	60.03	25.37	57.4	24.49	1.82379	186.751
31.3333	60.04	25.4	57.45	24.72	1.82488	194.725
31.5	60.12	25.42	57.44	24.73	1.84343	232.231
31.6667	60.16	25.42	57.45	24.92	1.86199	219.489
31.8333	60.11	25.41	57.36	24.51	1.86417	171.199
32	60.06	25.44	57.28	24.56	1.8991	205.08
32.1667	59.99	25.49	57.22	24.41	1.93621	184.203
32.3333	60.04	25.54	56.97	24.51	1.93621	189.473
32.5	60.03	25.61	56.79	24.76	1.97331	190.007
32.6667	59.88	25.66	56.7	24.96	1.97331	191.133
32.8333	59.75	25.68	56.63	25.15	2.01152	201.846
33	59.69	25.67	56.73	25.23	2.01152	190.647
33.1667	59.8	25.66	56.89	25.42	2.04862	203.925
33.3333	60.06	25.64	57.02	25.63	2.04862	219.925
33.5	60.35	25.61	57.01	25.67	2.04862	202.254
33.6667	60.5	25.56	57.03	25.51	2.08573	203.951
33.8333	60.5	25.53	57.09	25.38	2.08573	225.547
34	60.36	25.53	57.05	25.16	2.12284	176.5
34.1667	60.24	25.56	56.88	25.08	2.12284	180.981
34.3333	60.09	25.64	56.81	25.58	2.15995	216.894
34.5	59.88	25.69	56.82	25.69	2.16104	207.775
34.6667	59.73	25.68	56.88	25.51	2.19706	194.352
34.8333	59.81	25.68	56.88	25.48	2.20579	188.652
35	60.02	25.71	57.01	25.68	2.23417	210.878
35.1667	60.23	25.75	57.03	25.37	2.23417	224.621
35.3333	60.24	25.74	57.02	24.89	2.27128	192.13
35.5	60.12	25.74	56.97	24.44	2.3062	188.957
35.6667	60.03	25.75	56.82	24.25	2.30948	196.979
35.8333	59.95	25.79	56.71	24.32	2.32803	205.253
36	59.91	25.84	56.67	24.57	2.34659	211.353
36.1667	59.83	25.87	56.65	24.32	2.38369	186.71
36.3333	59.76	25.89	56.68	24.32	2.38369	176.238
36.5	59.81	25.94	56.74	24.81	2.4208	206.457
36.6667	59.87	25.98	56.81	25.2	2.4208	223.099
36.8333	59.94	25.93	56.89	24.89	2.45791	191.808
37	60.04	25.89	56.9	24.84	2.45791	198.618
37.1667	60.18	25.88	56.9	24.61	2.48083	201.79
37.3333	60.26	25.87	56.94	24.46	2.49502	190.444
37.5	60.16	25.89	56.93	24.46	2.53213	202.707
37.6667	59.96	25.94	56.93	24.66	2.54632	198.827
37.8333	59.79	25.97	56.94	24.67	2.56924	190.349
38	59.68	26	56.98	24.89	2.56924	226.013
38.1667	59.73	26.01	57.03	24.95	2.60744	207.361
38.3333	59.87	26.02	56.98	24.51	2.64346	187.697
38.5	60.05	26.02	57.02	24.43	2.64455	207.662
38.6667	60.23	26.05	56.98	24.47	2.68166	197.694
38.8333	60.19	26.09	56.98	24.39	2.68166	176.942
39	60.06	26.12	57.02	24.64	2.71876	203.825
39.1667	59.92	26.15	57.04	24.91	2.72095	218.67
39.3333	59.78	26.14	57.13	24.79	2.75587	185.742
39.5	59.78	26.14	57.18	24.85	2.78862	211
39.6667	59.86	26.15	57.24	24.83	2.79298	215.149
39.8333	60.03	26.15	57.32	24.54	2.83009	197.545
40	60.2	26.16	57.34	24.47	2.83009	205.657
40.1667	60.24	26.19	57.4	24.22	2.86829	188.921
40.3333	60.09	26.23	57.39	24.28	2.86829	192.383
40.5	59.89	26.31	57.42	24.78	2.9054	200.583
40.6667	59.72	26.34	57.46	24.78	2.9054	196.861
40.8333	59.63	26.34	57.52	24.62	2.94251	216.207
41	59.77	26.35	57.6	24.47	2.95124	195.932
41.1667	60.02	26.36	57.54	24.24	2.97962	187.74
41.3333	60.28	26.39	57.55	24.35	3.01673	203.014
41.5	60.27	26.43	57.51	24.22	3.02109	194.407
41.6667	60.09	26.48	57.52	24.19	3.05384	189.879
41.8333	59.88	26.54	57.54	24.49	3.08876	208.456
42	59.78	26.59	57.54	24.93	3.09094	203.203
42.1667	59.72	26.59	57.56	24.81	3.12805	184.757
42.3333	59.78	26.6	57.56	25.02	3.12805	210.243
42.5	59.97	26.58	57.5	24.93	3.16625	217.969
42.6667	60.18	26.56	57.45	24.56	3.16625	190.498
42.8333	60.28	26.57	57.47	24.34	3.20336	195.881
43	60.3	26.62	57.43	24.64	3.20336	200.127
43.1667	60.23	26.65	57.28	24.77	3.24047	188.916
43.3333	60.08	26.67	57.23	25.22	3.24047	190.799
43.5	59.91	26.67	57.2	25.49	3.27758	202.271
43.6667	59.91	26.65	57.18	25.5	3.27758	215.748
43.8333	60	26.59	57.15	25.21	3.29395	194.514
44	60.16	26.59	57.02	25.28	3.31469	180.851
44.1667	60.31	26.61	57	25.51	3.31469	203.941
44.3333	60.3	26.61	56.97	25.68	3.3518	205.262
44.5	60.19	26.6	56.87	25.56	3.3518	186.264
44.6667	60.09	26.59	56.83	25.89	3.38891	207.439
44.8333	60.11	26.59	56.78	26.14	3.38891	216.852
45	60.15	26.54	56.77	25.79	3.40528	188.579
45.1667	60.23	26.5	56.8	25.53	3.42602	170.321
45.3333	60.41	26.5	56.83	25.94	3.42602	207.384
45.5	60.38	26.51	56.81	26.12	3.46421	218.869
45.6667	60.18	26.5	56.75	25.96	3.46421	196.234
45.8333	59.99	26.49	56.74	26.1	3.50132	209.822
46	59.91	26.5	56.78	26.29	3.50132	213.141
46.1667	59.94	26.49	56.83	26	3.53843	187.224
46.3333	60.03	26.49	56.87	25.58	3.53843	201.904
46.5	60.08	26.52	56.88	24.77	3.57554	208.391
46.6667	60.08	26.54	56.98	24.1	3.57554	192.533
46.8333	60.03	26.56	56.96	24.02	3.61265	205.146
47	60	26.57	56.96	23.97	3.61265	208.051
47.1667	59.99	26.56	56.97	23.63	3.64976	194.988
47.3333	59.98	26.56	56.96	23.53	3.64976	197.47
47.5	59.97	26.59	56.88	23.66	3.68687	195.041
47.6667	59.88	26.61	56.75	23.65	3.69014	201.337
47.8333	59.76	26.63	56.76	23.89	3.72507	216.091
48	59.66	26.64	56.69	23.83	3.74581	193.018
48.1667	59.61	26.64	56.64	23.85	3.76218	191.364
48.3333	59.66	26.65	56.62	23.8	3.7851	186.934
48.5	59.78	26.67	56.62	24.21	3.79929	204.265
48.6667	59.99	26.66	56.7	24.53	3.83639	221.218
48.8333	60.16	26.61	56.81	24.24	3.83639	178.064
49	60.23	26.57	56.8	24.37	3.87132	188.142
49.1667	60.27	26.55	56.72	24.79	3.8735	211.405
49.3333	60.22	26.52	56.67	24.52	3.8735	215.797
49.5	60.14	26.47	56.71	24.35	3.91061	211.065
49.6667	60.12	26.45	56.82	23.96	3.92698	188.54
49.8333	60.11	26.45	56.78	24.07	3.94772	193.167
50	60.11	26.5	56.71	24.43	3.95209	191.016
50.1667	59.93	26.52	56.7	25.11	3.98483	223.154
50.3333	59.74	26.51	56.68	24.94	3.98483	211.975
50.5	59.67	26.47	56.74	24.29	4.02303	192.94
50.6667	59.83	26.46	56.72	23.9	4.06014	169.91
50.8333	60.09	26.5	56.82	24.41	4.06014	186.539
51	60.26	26.55	56.93	24.95	4.09725	220.872
51.1667	60.16	26.55	56.87	24.69	4.09725	201.714
51.3333	59.89	26.53	56.9	24.63	4.13108	213.228
51.5	59.78	26.51	56.91	24.61	4.13436	201.356
51.6667	59.8	26.49	56.95	24.4	4.17147	195.097
51.8333	59.95	26.5	56.99	24.23	4.17147	193.032
52	60.06	26.5	57.08	23.94	4.20857	187.225
52.1667	60.07	26.56	57	24.31	4.24132	208.731
52.3333	59.96	26.6	56.97	24.47	4.24568	211.655
52.5	59.85	26.6	56.97	24.56	4.28061	201.583
52.6667	59.77	26.6	57.06	24.26	4.28279	198.014
52.8333	59.82	26.6	57.02	24.26	4.32099	201.042
53	59.94	26.62	57.08	24.28	4.32099	192.341
53.1667	60.09	26.64	57.08	24.36	4.3581	200.799
53.3333	60.16	26.66	57.07	24.55	4.3581	213.9
53.5	60.11	26.65	57.02	24.39	4.39521	178.176
53.6667	59.94	26.65	56.98	24.15	4.41595	196.033
53.8333	59.88	26.68	56.93	24.63	4.43232	216.071
54	59.91	26.71	57	24.56	4.46506	187.224
54.1667	59.98	26.7	57	24.64	4.46943	193.209
54.3333	60.08	26.7	57.12	24.78	4.50435	194.906
54.5	60.1	26.7	57.03	25	4.50654	216
54.6667	60.02	26.68	57.05	25.18	4.54146	228.455
54.8333	59.96	26.65	57.06	24.83	4.54364	182.977
55	59.96	26.63	57.12	24.51	4.58075	193.49
55.1667	60.09	26.64	57.14	24.69	4.58075	184.851
55.3333	60.16	26.67	57.15	25	4.61895	197.818
55.5	60.1	26.69	57.17	25.17	4.62659	212.956
55.6667	59.94	26.69	57.26	24.86	4.65606	192.26
55.8333	59.87	26.71	57.2	25.11	4.65606	217.496
56	59.87	26.71	57.21	24.87	4.69317	200.555
56.1667	59.99	26.72	57.17	24.7	4.73028	197.176
56.3333	60.13	26.73	57.18	24.63	4.73028	199.254
56.5	60.2	26.75	57.25	24.62	4.76739	196.196
56.6667	60.15	26.78	57.14	24.67	4.78704	199.851
56.8333	60.06	26.81	57.23	24.99	4.8045	191.979
57	60	26.82	57.24	24.87	4.82524	189.376
57.1667	59.99	26.81	57.21	25.1	4.84161	209.141
57.3333	60.03	26.81	57.22	25.06	4.87544	202.548
57.5	60.06	26.8	57.17	25	4.87981	198.42
57.6667	60.07	26.8	57.21	25.09	4.91692	214.062
57.8333	60.1	26.79	57.21	24.85	4.91692	195.072
58	60.08	26.81	57.24	24.83	4.95293	184.971
58.1667	59.98	26.85	57.26	25.19	4.95402	199.66
58.3333	59.85	26.88	57.33	25.44	4.99113	199.094
58.5	59.76	26.87	57.41	25.35	4.99113	205.56
58.6667	59.8	26.84	57.5	25.12	5.02824	220.188
58.8333	59.93	26.84	57.56	25.04	5.02824	196.398
59	60.06	26.85	57.62	24.79	5.06535	193.187
59.1667	60.13	26.87	57.73	24.74	5.07081	211.004
59.3333	60.17	26.91	57.63	24.44	5.10246	183.261
59.5	60.12	26.95	57.6	24.39	5.13957	201.191
59.6667	59.92	27.03	57.59	24.6	5.13957	211.677
59.8333	59.67	27.09	57.51	24.59	5.17777	207.373
60	59.53	27.15	57.54	24.66	5.21488	177.969
60.1667	59.56	27.21	57.51	24.86	5.21488	201.983
60.3333	59.75	27.26	57.55	25.49	5.25199	205.431
60.5	59.97	27.24	57.59	25.3	5.25199	187.472
60.6667	60.1	27.22	57.68	25.51	5.28255	216.924
60.8333	60.16	27.19	57.56	25.26	5.28909	200.146
61	60.18	27.17	57.54	25.01	5.3262	189.466
61.1667	60.16	27.19	57.52	24.87	5.3262	198.345
61.3333	60.12	27.22	57.47	25.01	5.36113	202.98
61.5	60.06	27.24	57.39	24.93	5.36331	177.574
61.6667	60.1	27.24	57.33	25.18	5.40042	192.513
61.8333	60.11	27.26	57.28	25.71	5.40042	225.998
62	60.06	27.24	57.28	25.67	5.41679	201.14
62.1667	60.04	27.19	57.27	25.25	5.43753	178.488
62.3333	60.11	27.18	57.32	25.36	5.43753	205.068
62.5	60.24	27.18	57.37	25.59	5.47573	212.313
62.6667	60.28	27.17	57.33	25.42	5.47573	190.425
62.8333	60.23	27.14	57.34	25.58	5.50629	200.852
63	60.14	27.15	57.32	25.7	5.51284	222.643
63.1667	60.07	27.13	57.34	25.6	5.54558	210.855
63.3333	59.98	27.11	57.32	25.27	5.54995	182.211
63.5	59.98	27.12	57.31	25.06	5.58487	188.652
63.6667	60.01	27.17	57.29	25.4	5.58706	209.644
63.8333	60	27.21	57.2	25.61	5.62308	212.617
64	60	27.19	57.19	25.43	5.62417	201.887
64.1667	60.03	27.17	57.22	25.17	5.66127	197.076
64.3333	60.07	27.17	57.29	25.15	5.66127	202.415
64.5	60.1	27.2	57.32	25.33	5.67765	171.623
64.6667	60.12	27.22	57.25	25.84	5.69838	198.937
64.8333	60.07	27.2	57.12	25.77	5.72785	236.168
65	60.01	27.16	57.11	25.47	5.73658	217.215
65.1667	60.01	27.13	57.06	25.15	5.77369	188.193
65.3333	60	27.16	57.02	24.97	5.77369	165.67
65.5	59.99	27.23	57.05	25.53	5.8108	183.834
65.6667	59.93	27.28	57.05	26.19	5.8108	216.594
65.8333	59.8	27.28	57.09	26.23	5.83372	210.298
66	59.84	27.2	57.13	25.61	5.84791	178.65
66.1667	59.98	27.15	57.13	25.52	5.88174	213.333
66.3333	60.18	27.16	57.17	25.74	5.88502	211.538
66.5	60.21	27.15	57.2	25.26	5.92213	190.812
66.6667	60.17	27.16	57.07	25.32	5.92213	207.636
66.8333	60.04	27.18	56.99	25.21	5.95924	196.921
67	59.93	27.2	56.95	25.14	5.95924	199.239
67.1667	59.87	27.24	56.94	25.56	5.99634	211.558
67.3333	59.86	27.25	57	25.48	5.99634	183.076
67.5	59.91	27.25	56.94	25.65	6.03454	188.382
67.6667	59.97	27.26	56.98	25.89	6.03454	211.088
67.8333	59.96	27.26	56.99	26.06	6.05747	218.397
68	59.94	27.23	56.93	25.94	6.07165	224.123
68.1667	59.97	27.19	56.88	25.39	6.10876	175.221
68.3333	60.09	27.18	56.92	25.12	6.10876	179.737
68.5	60.23	27.22	56.98	25.68	6.14587	203.382
68.6667	60.25	27.26	57.01	25.71	6.14587	187.474
68.8333	60	27.26	56.99	25.82	6.17643	199.562
69	59.75	27.26	57.08	26.02	6.18298	220.839
69.1667	59.7	27.25	57.19	25.94	6.21682	217.732
69.3333	59.79	27.21	57.22	25.52	6.22009	200.542
69.5	59.98	27.2	57.3	25.07	6.2572	189.112
69.6667	60.19	27.23	57.27	25.05	6.2572	202.808
69.8333	60.23	27.3	57.3	25.37	6.29431	225.425
70	60.04	27.32	57.31	25.24	6.33032	191.772
70.1667	59.74	27.35	57.28	24.9	6.33251	181.259
70.3333	59.61	27.39	57.28	25.14	6.36962	193.352
70.5	59.68	27.43	57.27	25.24	6.36962	194.191
70.6667	59.84	27.45	57.32	25.51	6.40672	217.118
70.8333	59.91	27.44	57.38	25.27	6.44165	200.786
71	59.99	27.42	57.49	24.97	6.44383	198.42
71.1667	60.12	27.44	57.5	25.25	6.45256	204.282
71.3333	60.21	27.45	57.58	25.19	6.48094	194.269
71.5	60.21	27.45	57.58	25.03	6.50386	205.129
71.6667	60.11	27.46	57.61	25.05	6.51805	208.116
71.8333	59.92	27.49	57.65	24.89	6.55516	185.542
72	59.85	27.52	57.55	24.87	6.58354	197.812
72.1667	59.81	27.57	57.55	24.97	6.59336	223.798
72.3333	59.84	27.59	57.6	24.93	6.63047	198.825
72.5	59.95	27.61	57.65	24.95	6.63047	197.943
72.6667	60.03	27.63	57.68	25.05	6.66758	188.705
72.8333	60.03	27.65	57.73	24.98	6.66758	192.899
73	60.01	27.68	57.7	25.24	6.70469	220.462
73.1667	59.95	27.68	57.62	25.08	6.72324	198.248
73.3333	59.93	27.68	57.6	24.96	6.74179	191.805
73.5	59.95	27.69	57.67	24.89	6.74616	203.109
73.6667	59.98	27.71	57.56	24.85	6.7789	205.389
73.8333	60.02	27.74	57.54	24.99	6.81601	179.424
74	59.94	27.79	57.55	25.37	6.81601	200.807
74.1667	59.9	27.81	57.51	25.66	6.85312	221.048
74.3333	59.88	27.78	57.53	25.47	6.85312	171.829
74.5	59.99	27.74	57.55	25.36	6.87713	202.264
74.6667	60.18	27.73	57.62	25.66	6.89132	232.07
74.8333	60.31	27.7	57.59	25.38	6.90114	197.755
75	60.38	27.67	57.56	25.2	6.92843	175.786
75.1667	60.37	27.67	57.58	25.12	6.9328	195.056
75.3333	60.34	27.67	57.53	25.43	6.96554	217.584
75.5	60.26	27.67	57.55	25.35	6.9699	198.345
75.6667	60.15	27.65	57.44	25.13	7.00265	190.036
75.8333	60.06	27.64	57.33	25.04	7.00483	202.687
76	60.05	27.65	57.27	25.29	7.03976	194.042
76.1667	60.04	27.66	57.25	25.32	7.03976	202.799
76.3333	60.03	27.64	57.3	25.3	7.07687	191.494
76.5	60.09	27.61	57.29	25.09	7.07687	186.759
76.6667	60.19	27.6	57.37	25.31	7.08341	209.397
76.8333	60.21	27.59	57.41	25.38	7.11397	208.361
77	60.17	27.54	57.5	25.12	7.11397	211.4
77.1667	60.08	27.5	57.41	24.82	7.15108	202.03
77.3333	60.04	27.48	57.25	24.65	7.15108	196.319
77.5	60.02	27.49	57.3	24.62	7.18928	211.317
77.6667	60.01	27.5	57.29	24.45	7.19801	211.264
77.8333	59.95	27.51	57.37	24.26	7.22639	163.369
78	59.86	27.58	57.41	24.71	7.2635	178.569
78.1667	59.74	27.65	57.5	25.35	7.2635	226.105

## Sheet: 70
Time	Thin	Thout	Tcout	Tcin	mw	FR
0	19.78	20.41	20.99	19.9	0	0
0.166667	19.78	20.41	20.98	19.88	0	0.863715
0.333333	19.78	20.4	20.98	19.88	0	2.58391
0.5	19.78	20.41	20.98	19.88	0	2.07176
0.666667	19.78	20.41	20.98	19.88	0	4.20573
0.833333	19.78	20.41	20.98	19.88	0	7.0515
1	19.77	20.41	20.97	19.88	0	4.33015
1.16667	19.77	20.41	20.97	19.88	0	2.85735
1.33333	19.77	20.41	20.97	19.87	0	2.04716
1.5	19.77	20.41	20.97	19.87	0	1.18779
1.66667	19.77	20.41	20.97	19.87	0	1.21817
1.83333	19.77	20.42	20.97	19.87	0	0.685764
2	19.77	20.42	20.97	19.87	0	2.90799
2.16667	19.77	20.42	20.96	19.87	0	4.88281
2.33333	19.77	20.42	20.96	19.87	0	5.73929
2.5	19.76	20.43	20.97	19.87	0	3.78328
2.66667	19.76	20.43	20.97	19.86	0	0.739294
2.83333	19.82	20.45	20.97	19.87	0	91.6349
3	19.94	20.48	20.97	19.87	0	108.1
3.16667	20.84	21.7	20.97	19.86	0	106.905
3.33333	24.01	23.32	24.21	19.82	0	97.814
3.5	28.36	23.63	25.97	19.82	0	44.0813
3.66667	32.04	23.67	27.99	19.86	0	93.2075
3.83333	34.98	23.67	29.94	19.92	0	130.288
4	38.96	23.68	31.67	20.17	0	184.971
4.16667	42.33	23.67	32.94	20.43	0	197.702
4.33333	44.13	23.67	34.12	20.55	0	191.014
4.5	45.07	23.65	35.21	20.66	0	209.596
4.66667	45.88	23.62	36.25	20.87	0	185.544
4.83333	46.56	23.59	37.27	21.17	0	186.347
5	47.13	23.57	38.18	21.51	0	219.1
5.16667	47.66	23.55	38.99	21.79	0	198.501
5.33333	48.31	23.53	39.78	22.05	0	195.949
5.5	48.86	23.52	40.52	22.27	0	212.281
5.66667	49.36	23.49	41.34	22.47	0	194.287
5.83333	49.97	23.46	42.12	22.65	0	205.051
6	50.7	23.45	42.83	22.8	0	198.649
6.16667	51.38	23.43	43.2	22.93	0	194.815
6.33333	52.12	23.43	43.82	23.07	0	221.529
6.5	52.75	23.43	44.28	23.19	0	184.359
6.66667	53.37	23.43	45.02	23.3	0	160.084
6.83333	53.9	23.43	45.79	23.45	0	209.858
7	54.47	23.43	46.46	23.6	0	207.059
7.16667	55.06	23.41	47.14	23.72	0	202.36
7.33333	55.66	23.39	47.59	23.86	0	220.76
7.5	56.21	23.39	48.02	23.97	0	196.891
7.66667	56.66	23.37	48.49	24.07	0	190.437
7.83333	57.14	23.37	49.02	24.19	0	208.487
8	57.58	23.38	49.68	24.28	0	191.315
8.16667	58.01	23.4	50.09	24.36	0	191.321
8.33333	58.41	23.4	50.98	24.44	0	214.993
8.5	58.89	23.41	51.78	24.5	0	200.226
8.66667	59.49	23.42	52.01	24.55	0	193.325
8.83333	60.09	23.43	52.48	24.59	0	222.027
9	60.53	23.45	52.92	24.64	0	215.116
9.16667	60.93	23.47	53.33	24.65	0	167.231
9.33333	61.28	23.5	53.64	24.71	0	192.755
9.5	61.49	23.53	53.87	24.76	0	205.927
9.66667	61.66	23.56	54.55	24.79	0	205.58
9.83333	61.97	23.58	55	24.84	0	217.976
10	62.4	23.61	55.42	24.87	0	176.334
10.1667	62.84	23.63	55.89	24.92	0	203.413
10.3333	63.28	23.66	56.17	24.95	0	217.908
10.5	63.66	23.69	56.52	24.96	0	182.698
10.6667	63.96	23.72	56.97	24.99	0	209.549
10.8333	64.24	23.76	57.28	25.02	0	191.628
11	64.5	23.8	57.48	25.04	0	191.013
11.1667	64.8	23.83	57.76	25.08	0	227.021
11.3333	65.1	23.87	57.99	25.08	0	178.922
11.5	65.35	23.91	58.16	25.09	0	183.397
11.6667	65.54	23.95	58.41	25.12	0	210.768
11.8333	65.73	23.99	58.68	25.14	0	197.134
12	65.85	24.03	59.15	25.16	0	188.281
12.1667	66.09	24.08	59.45	25.18	0	187.043
12.3333	66.32	24.12	59.49	25.22	0	215.046
12.5	66.73	24.15	59.46	25.17	0	225.832
12.6667	67.22	24.18	59.49	25.02	0	213.258
12.8333	67.63	24.2	59.78	24.29	0	178.364
13	68.07	24.25	59.79	23.55	0	172.878
13.1667	68.45	24.3	60.14	23.41	0	191.236
13.3333	68.59	24.35	60.69	23.45	0	201.308
13.5	68.61	24.37	61.22	23.41	0.00982292	208.98
13.6667	68.86	24.36	61.54	23.36	0.00327431	220.546
13.8333	69.29	24.35	61.83	23.35	0.0371088	213.976
14	69.72	24.33	61.88	23.08	0.0371088	193.174
14.1667	70.04	24.33	62	22.89	0.0371088	211.225
14.3333	70.16	24.34	61.93	22.7	0.0742176	186.645
14.5	70.03	24.37	62.29	22.71	0.0742176	191.95
14.6667	69.89	24.4	62.39	22.93	0.0742176	213.869
14.8333	69.89	24.42	62.73	22.95	0.111326	181.081
15	69.92	24.42	63.1	22.96	0.111326	192.202
15.1667	69.99	24.43	63.45	23.14	0.112418	214.343
15.3333	70.1	24.42	63.59	23.07	0.148435	216.531
15.5	70.22	24.41	63.9	22.97	0.148435	221.665
15.6667	70.29	24.4	64.23	22.71	0.185544	192.241
15.8333	70.29	24.42	64.5	22.5	0.222653	168.407
16	70.28	24.46	64.65	22.7	0.222653	218.552
16.1667	70.14	24.5	64.69	22.85	0.259762	214.753
16.3333	69.85	24.52	64.82	22.6	0.290322	195.446
16.5	69.54	24.54	64.77	22.46	0.297962	195.009
16.6667	69.39	24.58	64.98	22.34	0.335071	187.412
16.8333	69.54	24.65	65.21	22.47	0.372179	194.971
17	69.87	24.71	65.37	22.61	0.409288	206.47
17.1667	70.16	24.74	65.48	22.76	0.409288	218.594
17.3333	70.28	24.74	65.53	22.66	0.446397	199.235
17.5	70.34	24.74	65.53	22.42	0.483506	190.174
17.6667	70.33	24.75	65.46	22.32	0.514066	200.006
17.8333	70.28	24.8	65.33	22.31	0.520615	205.674
18	70.08	24.85	65.32	22.39	0.557723	190.69
18.1667	69.97	24.9	65.33	22.58	0.595924	185.438
18.3333	69.99	24.93	65.36	22.62	0.624301	195.106
18.5	70.13	24.95	65.32	22.82	0.633032	204.488
18.6667	70.26	24.96	65.38	22.94	0.670141	203.33
18.8333	70.3	24.96	65.45	22.95	0.679964	202.565
19	70.36	24.94	65.55	22.96	0.70725	208.762
19.1667	70.49	24.93	65.64	22.94	0.744359	201.435
19.3333	70.56	24.93	65.71	22.92	0.778193	199.712
19.5	70.68	24.91	65.71	22.81	0.781468	194.298
19.6667	70.69	24.92	65.59	22.76	0.818577	202.283
19.8333	70.52	24.95	65.58	22.83	0.822942	203.695
20	70.32	24.97	65.42	22.86	0.855685	203.153
20.1667	70.1	24.98	65.46	22.76	0.893885	208.845
20.3333	69.97	25.01	65.48	22.83	0.900434	188.177
20.5	70.01	25.05	65.65	22.97	0.930994	177.76
20.6667	70.1	25.09	65.61	23.21	0.968103	205.065
20.8333	70.12	25.09	65.67	23.38	0.986657	211.842
21	70.09	25.06	65.67	23.21	1.00521	200.994
21.1667	70.02	25.03	65.69	22.99	1.04232	204.997
21.3333	70.06	25.05	65.55	22.92	1.07943	188.252
21.5	70.08	25.1	65.53	23.01	1.07943	197.273
21.6667	70.13	25.16	65.51	23.24	1.11654	221.137
21.8333	69.95	25.19	65.44	23.2	1.15474	205.82
22	69.81	25.2	65.61	23.11	1.18421	163.099
22.1667	69.78	25.25	65.62	23.47	1.19185	197.313
22.3333	69.84	25.29	65.6	23.77	1.22896	233.445
22.5	69.95	25.28	65.72	23.57	1.23005	188.171
22.6667	70.05	25.25	65.86	23.62	1.26606	216.474
22.8333	70.14	25.25	65.88	23.64	1.30317	212.992
23	70.2	25.25	66	23.35	1.34028	170.486
23.1667	70.27	25.27	66.09	23.42	1.34028	202.303
23.3333	70.33	25.32	66.12	23.58	1.37739	211.834
23.5	70.1	25.36	66.21	23.5	1.4145	183.929
23.6667	69.82	25.4	66.2	23.48	1.4527	189.845
23.8333	69.68	25.45	66.24	23.58	1.46689	225.13
24	69.71	25.48	66.3	23.75	1.48981	234.256
24.1667	69.91	25.49	66.33	23.57	1.52692	194.349
24.3333	70.15	25.51	66.28	23.12	1.56403	186.924
24.5	70.36	25.58	66.15	23.41	1.60113	190.146
24.6667	70.22	25.65	65.95	23.58	1.63824	204.97
24.8333	69.92	25.7	65.86	23.84	1.63824	211.557
25	69.64	25.71	65.83	23.69	1.67535	187.124
25.1667	69.61	25.71	65.85	23.73	1.71246	167.342
25.3333	69.86	25.75	66.05	24.04	1.75066	179.226
25.5	70.2	25.79	66.24	24.54	1.75066	230.948
25.6667	70.44	25.77	66.36	24.64	1.78777	218.025
25.8333	70.47	25.7	66.52	24.46	1.81069	192.503
26	70.48	25.66	66.56	24.51	1.82488	217.552
26.1667	70.47	25.63	66.58	24.26	1.86199	198.151
26.3333	70.39	25.65	66.5	24.01	1.8991	185.758
26.5	70.2	25.73	66.4	24.15	1.93621	210.881
26.6667	69.97	25.8	66.32	24.12	1.97331	201.052
26.8333	69.74	25.86	66.22	24.11	2.00715	175.965
27	69.73	25.94	66.17	24.45	2.01152	212.613
27.1667	69.81	26	66.06	24.75	2.04862	211.1
27.3333	69.88	26	66.04	24.69	2.08573	187.108
27.5	69.95	26.03	66.01	24.98	2.09556	203.591
27.6667	70.05	26.04	66.06	24.98	2.12284	185.616
27.8333	70.07	26.05	66.23	25.04	2.15995	195.451
28	70.19	26.07	66.14	25.52	2.18833	212.869
28.1667	70.27	26.06	66.19	25.52	2.19706	218.274
28.3333	70.43	26.01	66.26	25.41	2.23417	209.659
28.5	70.51	25.97	66.4	24.98	2.27128	189.852
28.6667	70.46	25.98	66.4	24.85	2.27237	179.019
28.8333	70.37	26.07	66.33	25.49	2.30948	193.307
29	70.19	26.13	66.38	25.68	2.34659	216.814
29.1667	69.94	26.14	66.44	25.71	2.36514	195.719
29.3333	69.72	26.13	66.46	25.6	2.38369	198.28
29.5	69.65	26.16	66.45	25.71	2.4208	208.571
29.6667	69.8	26.19	66.38	25.6	2.45791	204.958
29.8333	69.93	26.22	66.3	25.41	2.49502	203.633
30	70	26.27	66.25	25.36	2.49502	197.177
30.1667	69.91	26.35	66.06	25.38	2.53213	196.78
30.3333	69.79	26.43	65.85	25.47	2.56924	184.065
30.5	69.82	26.5	65.69	25.79	2.60744	197.853
30.6667	69.92	26.53	65.68	25.96	2.64018	195.852
30.8333	70.03	26.55	65.79	26.18	2.64455	189.038
31	70.05	26.58	65.86	26.69	2.68166	200.378
31.1667	70.02	26.57	66.01	26.72	2.68166	179.345
31.3333	70.1	26.55	66.08	27.2	2.71767	233.984
31.5	70.27	26.51	66.16	27.22	2.71876	228.233
31.6667	70.44	26.44	66.24	26.42	2.75587	194.719
31.8333	70.58	26.42	66.28	26.21	2.79298	213.005
32	70.54	26.45	66.3	25.97	2.83009	172.28
32.1667	70.33	26.52	66.32	26.18	2.83009	198.805
32.3333	70.04	26.6	66.25	26.61	2.86829	217.094
32.5	69.73	26.64	66.18	26.35	2.87702	193.119
32.6667	69.59	26.68	65.86	26.58	2.91522	203.487
32.8333	69.65	26.72	65.69	26.47	2.94251	208.08
33	69.77	26.74	65.59	26.31	2.97962	202.347
33.1667	69.88	26.79	65.56	26.21	3.01673	184.278
33.3333	70.06	26.84	65.66	26.36	3.01782	169.865
33.5	70.19	26.92	65.77	27.16	3.05384	188.747
33.6667	70.19	26.96	65.89	27.69	3.08658	213.283
33.8333	70.12	26.94	66.05	27.95	3.09094	230.084
34	70.17	26.87	66.23	27.52	3.12478	195.119
34.1667	70.27	26.81	66.39	27.29	3.12805	203.66
34.3333	70.32	26.82	66.51	27.11	3.16625	197.216
34.5	70.3	26.86	66.46	26.95	3.20336	201.382
34.6667	70.14	26.93	66.47	27.01	3.24047	214.803
34.8333	69.86	27	66.4	26.59	3.27649	189.333
35	69.66	27.07	66.34	26.68	3.27758	205.969
35.1667	69.5	27.16	66.3	26.69	3.31469	187.486
35.3333	69.41	27.24	66.18	26.6	3.3518	191.444
35.5	69.47	27.33	66.15	26.96	3.38891	209.586
35.6667	69.59	27.4	66.1	27.34	3.42602	207.27
35.8333	69.59	27.45	66.02	27.14	3.42602	194.188
36	69.66	27.49	66.08	27.3	3.46421	187.808
36.1667	69.86	27.53	66.19	27.35	3.50132	202.212
36.3333	70.08	27.54	66.06	27.49	3.52315	204.071
36.5	70.23	27.56	66.02	27.62	3.53843	206.725
36.6667	70.34	27.56	66.04	27.78	3.57554	194.621
36.8333	70.36	27.56	66.04	26.77	3.60501	180.803
37	70.32	27.58	66.06	25.38	3.61265	202.027
37.1667	70.27	27.62	65.97	24.88	3.64976	223.258
37.3333	70.2	27.64	65.95	24.59	3.65958	201.81
37.5	70.23	27.61	65.94	24	3.68687	180.255
37.6667	70.38	27.58	65.83	23.91	3.72507	199.517
37.8333	70.43	27.59	65.82	23.96	3.72507	202.739
38	70.29	27.6	65.73	24.32	3.76218	197.911
38.1667	70.07	27.59	65.65	24.45	3.79274	213.738
38.3333	69.89	27.55	65.65	24.21	3.79929	173.928
38.5	69.9	27.52	65.64	24.3	3.83639	200.457
38.6667	70.06	27.5	65.71	24.54	3.8735	227.305
38.8333	70.13	27.46	65.74	24.18	3.8735	181.241
39	70.2	27.44	65.72	24.39	3.91061	207.915
39.1667	70.24	27.4	65.77	24.41	3.91934	207.629
39.3333	70.2	27.36	65.81	24.02	3.94772	198.06
39.5	70.17	27.34	65.92	24.09	3.98483	195.126
39.6667	70.17	27.34	65.95	23.93	4.02303	199.449
39.8333	70.15	27.32	66.02	23.85	4.02303	206.001
40	70.08	27.33	66.08	23.94	4.06014	198.773
40.1667	69.97	27.35	66.08	24.09	4.09725	204.784
40.3333	69.85	27.34	66.05	23.75	4.10161	201.418
40.5	69.77	27.35	66.03	23.84	4.13436	225.004
40.6667	69.72	27.37	66	23.78	4.17147	186.374
40.8333	69.71	27.4	66.11	23.51	4.20857	181.167
41	69.78	27.44	66.11	23.97	4.21731	208.86
41.1667	69.7	27.48	65.98	24.35	4.24568	206.6
41.3333	69.58	27.49	66.07	24.34	4.28279	203.286
41.5	69.67	27.46	66.1	23.76	4.32099	203.967
41.6667	69.92	27.44	66.29	23.79	4.32208	192.973
41.8333	70.18	27.45	66.28	23.76	4.3581	182.486
42	70.28	27.46	66.23	24.39	4.39521	212.931
42.1667	70.24	27.46	66.23	24.25	4.43232	214.387
42.3333	69.99	27.41	66.19	23.98	4.43232	192.225
42.5	69.78	27.42	66.18	23.92	4.46943	182.241
42.6667	69.68	27.44	66.18	23.94	4.50654	201.532
42.8333	69.73	27.49	66.33	24.61	4.54364	201.82
43	69.81	27.53	66.32	24.6	4.57202	199.249
43.1667	69.89	27.51	66.35	24.62	4.58075	207.983
43.3333	70	27.49	66.41	24.53	4.61895	217.98
43.5	70.06	27.48	66.32	24.68	4.62223	209.761
43.6667	70.11	27.46	66.2	24.25	4.65606	181.593
43.8333	69.98	27.48	66.28	24.03	4.69317	183.973
44	69.88	27.56	66.33	24.66	4.73028	204.47
44.1667	69.82	27.6	66.34	24.76	4.76739	180.331
44.3333	69.86	27.62	66.37	25.14	4.76739	206.266
44.5	69.98	27.6	66.42	25.42	4.8045	229.013
44.6667	70.16	27.54	66.48	24.88	4.83724	191.986
44.8333	70.36	27.47	66.53	24.32	4.84161	195.551
45	70.47	27.45	66.55	24.05	4.87981	198.953
45.1667	70.45	27.49	66.47	24.74	4.91692	203.808
45.3333	70.27	27.52	66.38	24.87	4.91801	203.261
45.5	70.01	27.52	66.37	25.09	4.95402	210.951
45.6667	69.79	27.51	66.52	24.76	4.99113	203.26
45.8333	69.85	27.51	66.47	24.59	5.02824	178.16
46	70.07	27.54	66.68	24.99	5.06535	189.128
46.1667	70.25	27.57	66.55	25.16	5.06535	216.126
46.3333	70.26	27.57	66.58	25.17	5.10246	218.244
46.5	70.16	27.55	66.62	24.89	5.13957	190.661
46.6667	70.08	27.54	66.65	24.96	5.13957	202.247
46.8333	69.95	27.57	66.68	24.92	5.17777	185.787
47	69.8	27.62	66.47	24.96	5.21488	192.182
47.1667	69.66	27.69	66.41	25.38	5.25199	213.019
47.3333	69.6	27.72	66.35	25.36	5.25199	205.159
47.5	69.65	27.72	66.29	25.22	5.28909	200.982
47.6667	69.76	27.72	66.33	24.83	5.3262	171.698
47.8333	69.99	27.76	66.32	25.35	5.35567	185.965
48	70.12	27.8	66.22	25.96	5.36331	225.132
48.1667	70.05	27.79	66.28	26.05	5.40042	198.111
48.3333	69.98	27.74	66.37	25.92	5.40042	198.86
48.5	70	27.7	66.48	25.98	5.43753	209.608
48.6667	70.11	27.66	66.56	25.72	5.47573	192.306
48.8333	70.3	27.67	66.62	26.4	5.47573	223.273
49	70.37	27.66	66.73	26.15	5.51284	203.653
49.1667	70.36	27.61	66.82	25.41	5.54995	202.185
49.3333	70.34	27.61	66.89	25.12	5.55868	202.501
49.5	70.25	27.65	66.85	24.78	5.59688	185.393
49.6667	70.16	27.73	66.87	25.05	5.62417	201.337
49.8333	69.98	27.8	66.85	25.34	5.66127	213.769
50	69.82	27.84	66.8	25.23	5.69838	207.24
50.1667	69.77	27.85	66.83	24.86	5.73549	180.028
50.3333	69.82	27.88	66.79	24.77	5.73658	195.775
50.5	69.93	27.93	66.83	25.17	5.77369	206.72
50.6667	69.95	27.97	66.87	25.29	5.8108	202.757
50.8333	69.94	28	66.81	25.12	5.83045	207.915
51	69.92	28.02	66.85	25.03	5.84791	193.252
51.1667	69.85	28.05	66.77	25.12	5.88502	193.472
51.3333	69.81	28.06	66.8	25.04	5.92104	207.513
51.5	69.95	28.04	66.84	24.85	5.92213	200.088
51.6667	70.06	28.06	66.94	25.09	5.95924	212.332
51.8333	70.09	28.08	66.87	25.13	5.99634	184.586
52	70.02	28.1	66.88	25.36	6.01708	186.003
52.1667	70.01	28.12	66.95	25.49	6.03454	219.203
52.3333	70.12	28.08	66.87	25.03	6.07165	200.854
52.5	70.23	28.06	66.78	24.71	6.10876	192.227
52.6667	70.28	28.08	66.47	24.64	6.10876	198.176
52.8333	70.17	28.14	66.32	25.23	6.14587	201.801
53	69.88	28.18	66.2	25.21	6.17971	210.515
53.1667	69.66	28.18	66.23	25.39	6.18298	181.418
53.3333	69.72	28.16	66.31	25.51	6.22009	156.425
53.5	70.03	28.17	66.35	26.64	6.22009	213.776
53.6667	70.28	28.13	66.32	26.75	6.2572	203.134
53.8333	70.26	28.03	66.38	26.47	6.2572	217.24
54	70.22	27.95	66.42	26.52	6.29431	222.047
54.1667	70.25	27.86	66.45	25.57	6.32814	189.29
54.3333	70.31	27.83	66.37	25.17	6.33251	197.646
54.5	70.4	27.87	66.39	25.44	6.36962	195.982
54.6667	70.33	27.91	66.33	25.58	6.37398	211.506
54.8333	70.15	27.9	66.34	25.44	6.40672	208.423
55	69.96	27.89	66.33	24.95	6.44383	175.995
55.1667	69.9	27.93	66.17	25.16	6.4733	192.975
55.3333	69.9	27.98	66.11	25.78	6.48094	220.259
55.5	69.88	28	66.14	26.09	6.51805	205.336
55.6667	69.77	27.96	66.22	25.58	6.52023	206.685
55.8333	69.81	27.93	66.28	25.29	6.55516	178.556
56	69.85	27.96	66.37	25.74	6.59336	183.699
56.1667	70	27.99	66.46	26.38	6.59336	229.873
56.3333	70.08	27.96	66.53	26.22	6.63047	214.637
56.5	69.95	27.89	66.67	25.39	6.66758	193.6
56.6667	69.89	27.88	66.58	25.05	6.68613	206.704
56.8333	69.98	27.9	66.69	24.87	6.70469	203.605
57	70.06	27.95	66.73	24.74	6.74179	199.719
57.1667	70.04	28.01	66.71	24.65	6.7789	204.376
57.3333	69.91	28.06	66.75	24.35	6.81601	170.103
57.5	69.72	28.16	66.71	24.8	6.85312	191.917
57.6667	69.53	28.26	66.65	25.73	6.87277	215.489
57.8333	69.37	28.27	66.66	25.43	6.89132	195.391
58	69.45	28.23	66.61	25.04	6.92843	212.906
58.1667	69.77	28.22	66.51	25.14	6.96336	209.991
58.3333	70.11	28.22	66.56	24.79	6.98737	183.037
58.5	70.3	28.25	66.54	24.65	7.00265	194.745
58.6667	70.31	28.3	66.49	25.25	7.03976	196.59
58.8333	70.15	28.34	66.36	25.39	7.07687	188.092
59	69.96	28.33	66.31	25.92	7.07687	206.959
59.1667	69.9	28.3	66.4	26.16	7.11397	208.712
59.3333	69.99	28.21	66.46	25.76	7.11397	205.838
59.5	70.22	28.14	66.43	25.75	7.15108	181.748
59.6667	70.36	28.12	66.51	25.98	7.1871	194.291
59.8333	70.4	28.1	66.58	26.19	7.18928	233.932
60	70.42	28.07	66.66	25.91	7.22639	209.496
60.1667	70.39	28.02	66.61	25.42	7.2635	167.053
60.3333	70.34	28.02	66.66	25.77	7.2635	203.711
60.5	70.25	28.08	66.69	26.81	7.30061	215.852
60.6667	70.05	28.11	66.68	26.38	7.33772	203.124
60.8333	69.88	28.1	66.66	25.39	7.37483	187.863
61	69.76	28.15	66.62	25.09	7.37483	181.004
61.1667	69.71	28.24	66.57	25.54	7.41194	224.547
61.3333	69.76	28.26	66.55	25.29	7.45014	216.016
61.5	69.71	28.24	66.6	24.72	7.47961	196.862
61.6667	69.72	28.25	66.65	24.53	7.49489	185.072
61.8333	69.83	28.27	66.71	24.38	7.52435	177.044
62	69.97	28.32	66.72	24.79	7.56146	216.055
62.1667	70	28.33	66.77	25.12	7.58002	228.88
62.3333	69.92	28.3	66.75	24.77	7.59857	192.057
62.5	69.88	28.27	66.75	24.37	7.63568	195.315
62.6667	69.98	28.26	66.74	24.27	7.67279	207.419
62.8333	70.12	28.26	66.78	24.21	7.7099	188.539
63	70.12	28.3	66.64	24	7.73391	184.049
63.1667	70.04	28.36	66.72	24.46	7.7481	202.571
63.3333	69.98	28.43	66.63	24.87	7.78521	197.64
63.5	69.87	28.43	66.66	25.1	7.78739	193.025
63.6667	69.79	28.38	66.76	24.84	7.82232	187.072
63.8333	69.87	28.35	66.71	25.06	7.85942	226.61
64	70.02	28.32	66.7	25.19	7.86052	211.107
64.1667	70.08	28.28	66.76	24.71	7.89653	185.227
64.3333	70.14	28.27	66.71	24.73	7.93364	211.279
64.5	70.2	28.26	66.73	24.57	7.97075	188.361
64.6667	70.23	28.26	66.65	24.41	7.97075	192.423
64.8333	70.18	28.29	66.69	25	8.00786	214.695
65	70.07	28.3	66.61	24.91	8.04606	197.296
65.1667	69.96	28.27	66.59	24.87	8.04606	199.047
65.3333	69.96	28.24	66.67	24.91	8.08317	194.63
65.5	70.06	28.22	66.66	24.78	8.12028	193.209
65.6667	70.14	28.22	66.66	25.1	8.13883	205.671
65.8333	70.19	28.19	66.62	24.78	8.15739	186.133
66	70.11	28.2	66.62	25.27	8.19122	216.341
66.1667	69.99	28.21	66.53	25.64	8.19449	207.303
66.3333	69.87	28.16	66.51	24.96	8.23161	192.41
66.5	69.87	28.13	66.48	24.78	8.26871	209.463
66.6667	70	28.13	66.5	24.7	8.27963	190.825
66.8333	70.12	28.15	66.5	25	8.30582	188.118
67	70.11	28.17	66.51	25.1	8.34402	224.796
67.1667	69.94	28.16	66.53	25.47	8.38113	213.273
67.3333	69.86	28.11	66.51	24.72	8.38113	182.637
67.5	69.94	28.09	66.47	24.69	8.41824	193.177
67.6667	70.1	28.12	66.57	24.94	8.45535	196.441
67.8333	70.17	28.14	66.64	24.79	8.48809	209.854
68	70.17	28.13	66.69	24.82	8.49246	197.69
68.1667	70.17	28.12	66.78	24.71	8.52957	200.236
68.3333	70.13	28.12	66.8	25.11	8.53939	210.671
68.5	70.07	28.1	66.73	24.91	8.56668	199.087
68.6667	69.96	28.07	66.78	24.41	8.60488	207.989
68.8333	69.9	28.09	66.76	24.19	8.64198	194.249
69	69.88	28.16	66.77	24.23	8.67909	190.767
69.1667	69.81	28.24	66.72	24.46	8.67909	194.22
69.3333	69.68	28.3	66.78	24.94	8.7162	206.729
69.5	69.63	28.32	66.86	25.07	8.75331	209.774
69.6667	69.7	28.28	66.8	24.69	8.78278	196.78
69.8333	69.86	28.24	66.8	24.49	8.79042	193.65
70	70.02	28.24	66.86	24.32	8.82753	201.606
70.1667	70.12	28.27	66.79	24.64	8.86464	199.057
70.3333	70.16	28.29	66.81	24.38	8.88865	187.985
70.5	70.13	28.29	66.67	24.35	8.90284	204.922
70.6667	70.05	28.32	66.66	25.07	8.93994	211.807
70.8333	69.93	28.3	66.58	24.78	8.97706	177.063
71	69.9	28.28	66.7	24.64	8.97706	180.959
71.1667	70.02	28.29	66.52	25.25	9.01416	209.427
71.3333	70.15	28.29	66.39	25.53	9.01416	224.925
71.5	70.17	28.24	66.41	25.45	9.05127	201.91
71.6667	70.13	28.17	66.4	25.02	9.06983	188.783
71.8333	70.08	28.14	66.41	25.12	9.08838	194.711
72	70.21	28.13	66.42	24.91	9.12549	170.806
72.1667	70.27	28.15	66.44	26	9.12876	210.515
72.3333	70.26	28.16	66.43	26.21	9.1626	223.893
72.5	70.2	28.08	66.29	25.43	9.16696	199.185
72.6667	70.09	28.03	66.38	25.19	9.2008	205.43
72.8333	70.15	28.02	66.34	25.14	9.23791	210.366
73	70.17	28.02	66.28	25.04	9.23791	196.907
73.1667	70.19	28.02	66.19	24.85	9.27502	169.981
73.3333	70.11	28.03	66.17	25.49	9.29794	211.748
73.5	69.94	28.04	66.17	25.89	9.31212	220.229
73.6667	69.82	27.98	66.04	25.16	9.34923	191.885
73.8333	69.82	27.94	65.99	25.02	9.3536	194.112
74	70.02	27.93	65.95	25.34	9.38634	207.202
74.1667	70.25	27.91	65.84	25.31	9.42345	209.214
74.3333	70.32	27.87	65.82	25.08	9.46165	191.552
74.5	70.22	27.85	65.75	25.03	9.46165	176.904
74.6667	69.97	27.86	65.73	25.73	9.49876	198.446
74.8333	69.76	27.87	65.8	25.86	9.50313	207.124
75	69.75	27.83	65.91	25.8	9.53587	196.441
75.1667	69.93	27.79	65.99	25.68	9.5446	222.577
75.3333	70.17	27.74	65.91	25.22	9.57298	196.963
75.5	70.28	27.71	66	25.21	9.61009	203.04
75.6667	70.3	27.71	65.94	25.36	9.6472	224.983
75.8333	70.14	27.7	65.96	24.77	9.68431	191.473
76	69.99	27.7	66.03	24.22	9.70286	163.183
76.1667	69.85	27.76	66.15	24.64	9.72141	206.367
76.3333	69.74	27.82	66.24	25.3	9.75961	214.336
76.5	69.66	27.83	66.31	25.1	9.78253	199.083
76.6667	69.7	27.81	66.42	25.41	9.79672	219.126
76.8333	69.74	27.78	66.42	24.84	9.83383	199.65
77	69.77	27.76	66.55	24.24	9.87094	201.622
77.1667	69.82	27.77	66.6	23.78	9.90805	196.17
77.3333	69.83	27.83	66.48	23.48	9.94516	194.067
77.5	69.7	27.93	66.53	23.65	9.98227	191.565
77.6667	69.54	28.03	66.56	24.18	10.0183	200.016
77.8333	69.48	28.08	66.56	24.35	10.0358	214.601
78	69.52	28.08	66.54	23.9	10.0576	183.284
78.1667	69.62	28.12	66.54	24.08	10.0947	187.376
78.3333	69.75	28.18	66.64	24.77	10.1318	216.264
78.5	69.93	28.17	66.71	24.7	10.1318	200.2
78.6667	70	28.12	66.8	24.37	10.1689	194.912
78.8333	70.11	28.08	66.56	24.06	10.206	204.67
79	70.25	28.08	66.56	24.35	10.2147	199.677
79.1667	70.31	28.09	66.54	24.28	10.2486	207.09
79.3333	70.25	28.1	66.54	24.13	10.2802	212.14
79.5	70.1	28.12	66.64	23.87	10.3184	185.699
79.6667	69.99	28.16	66.71	24.09	10.3555	197.335

## Sheet: 80
time	Thin	Thout	Tcout	Tcin	mw	FR
0	19.11	19.42	19.33	19.26	0	0
0.166667	19.09	19.42	19.33	19.27	0	0.109954
0.333333	19.09	19.42	19.34	19.27	0	0.457176
0.5	19.09	19.43	19.33	19.26	0	0.671296
0.666667	19.08	19.42	19.33	19.26	0	0.836227
0.833333	19.08	19.43	19.33	19.26	0	0.92882
1	19.09	19.43	19.33	19.25	0	4.05527
1.16667	19.08	19.44	19.33	19.25	0	4.08131
1.33333	19.09	19.43	19.33	19.26	0	0.703125
1.5	19.08	19.43	19.33	19.25	0	1.11256
1.66667	19.08	19.44	19.33	19.26	0	2.15856
1.83333	19.08	19.44	19.33	19.25	0	3.25521
2	19.08	19.44	19.33	19.25	0	2.55208
2.16667	19.08	19.45	19.34	19.25	0	1.30642
2.33333	19.08	19.45	19.34	19.25	0	2.06019
2.5	19.08	19.45	19.33	19.24	0	1.79977
2.66667	19.08	19.45	19.33	19.25	0	1.26447
2.83333	19.07	19.47	19.33	19.25	0	1.75202
3	19.07	19.47	19.33	19.24	0	1.7173
3.16667	19.07	19.47	19.33	19.24	0	1.24855
3.33333	19.07	19.48	19.34	19.25	0	2.9919
3.5	19.07	19.48	19.34	19.25	0	3.01071
3.66667	19.07	19.48	19.33	19.24	0	0.73206
3.83333	19.07	19.49	19.34	19.25	0	2.19473
4	19.07	19.5	19.34	19.24	0	10.3082
4.16667	19.11	19.51	19.43	19.23	0	57.0906
4.33333	19.79	19.51	19.49	19.18	0	133.344
4.5	22.66	19.5	21.48	19.16	0	109.92
4.66667	25.8	19.49	23.37	19.16	0	70.4485
4.83333	29.11	19.48	25.87	19.16	0	95.3848
5	32.44	19.48	28.12	19.19	0	104.368
5.16667	35.38	19.48	29.75	19.23	0	90.8435
5.33333	37.92	19.49	31.49	19.26	0	73.8426
5.5	41.32	19.48	33.15	19.27	0	165.253
5.66667	44.58	19.48	34.29	19.25	0	213.414
5.83333	46.12	19.48	35.49	19.23	0	188.391
6	46.83	19.48	36.49	19.21	0	182.101
6.16667	47.1	19.48	37.43	19.2	0	186.428
6.33333	47.22	19.47	38.24	19.2	0	229.051
6.5	47.38	19.47	38.98	19.2	0	218.62
6.66667	47.62	19.47	39.64	19.2	0	194.491
6.83333	47.89	19.47	40.43	19.2	0	202.523
7	48.38	19.46	41.22	19.21	0	196.826
7.16667	49.1	19.46	42.03	19.22	0	187.96
7.33333	49.71	19.46	42.77	19.22	0	193.306
7.5	50.4	19.46	43.35	19.22	0	213.644
7.66667	51.06	19.45	44.18	19.23	0	194.657
7.83333	51.77	19.45	44.98	19.23	0	182.198
8	52.46	19.44	45.76	19.23	0	220.145
8.16667	53.17	19.45	46.4	19.24	0	197.75
8.33333	53.76	19.44	47.04	19.24	0	198.919
8.5	54.15	19.44	47.43	19.24	0	224.91
8.66667	54.82	19.44	47.94	19.25	0	187.807
8.83333	55.54	19.45	48.43	19.26	0	197.799
9	56.1	19.45	49.05	19.26	0	218.226
9.16667	56.77	19.45	49.59	19.26	0	161.772
9.33333	57.37	19.46	50.21	19.27	0	190.318
9.5	57.94	19.46	50.8	19.27	0	211.507
9.66667	58.54	19.47	51.39	19.29	0	193.255
9.83333	59.11	19.47	51.97	19.3	0	218.283
10	59.65	19.49	52.59	19.31	0	210.477
10.1667	60.3	19.49	53.07	19.32	0	193.032
10.3333	60.83	19.5	53.69	19.33	0	192.279
10.5	61.28	19.51	54.26	19.34	0	215.243
10.6667	61.74	19.53	54.83	19.35	0	188.391
10.8333	62.29	19.54	55.32	19.34	0	189.879
11	62.78	19.56	55.7	19.34	0	221.136
11.1667	63.2	19.57	56.13	19.33	0	197.744
11.3333	63.54	19.59	56.46	19.32	0	192.276
11.5	63.98	19.6	56.83	19.33	0	191.234
11.6667	64.39	19.63	57.13	19.33	0	199.703
11.8333	64.67	19.65	57.52	19.33	0	196.059
12	64.89	19.69	57.94	19.33	0	185.393
12.1667	65.11	19.71	58.24	19.34	0	210.279
12.3333	65.48	19.73	58.47	19.34	0	200.981
12.5	65.84	19.75	58.71	19.36	0	209.254
12.6667	66.18	19.77	59.02	19.37	0	212.841
12.8333	66.59	19.79	59.32	19.37	0	182.844
13	66.91	19.81	59.66	19.38	0	199.064
13.1667	67.16	19.84	59.96	19.37	0	191.833
13.3333	67.41	19.88	60.32	19.38	0	186.616
13.5	67.68	19.9	60.65	19.38	0	214.284
13.6667	68.01	19.93	61.09	19.39	0	214.025
13.8333	68.31	19.94	61.48	19.39	0	184.447
14	68.62	19.95	61.85	19.4	0	193.419
14.1667	68.91	19.98	62.14	19.39	0	227.123
14.3333	69.24	20.01	62.22	19.39	0	193.974
14.5	69.52	20.03	62.45	19.39	0	182.386
14.6667	69.76	20.06	62.7	19.41	0	213.365
14.8333	70	20.08	63.03	19.4	0	204.162
15	70.17	20.11	63.44	19.4	0	204.177
15.1667	70.23	20.15	63.73	19.41	0	195.82
15.3333	70.4	20.18	63.99	19.41	0	173.65
15.5	70.54	20.21	64.24	19.42	0	210.635
15.6667	70.89	20.25	64.46	19.42	0	216.225
15.8333	71.11	20.26	64.59	19.42	0	199.557
16	71.41	20.26	64.83	19.43	0	211.629
16.1667	71.73	20.27	64.96	19.43	0	192.176
16.3333	72.08	20.31	65.2	19.44	0	188.84
16.5	72.27	20.36	65.44	19.44	0	191.289
16.6667	72.33	20.42	65.77	19.44	0	203.004
16.8333	72.48	20.45	66.05	19.44	0	204.865
17	72.6	20.47	66.42	19.45	0	195.787
17.1667	72.65	20.48	66.78	19.45	0	208.683
17.3333	72.87	20.5	67.1	19.45	0	194.699
17.5	73.25	20.51	67.25	19.46	0	203.018
17.6667	73.62	20.53	67.36	19.46	0	219.748
17.8333	73.86	20.55	67.32	19.46	0	198.042
18	74.06	20.57	67.3	19.47	0	191.386
18.1667	74.23	20.61	67.5	19.48	0	199.808
18.3333	74.24	20.67	67.66	19.48	0	206.275
18.5	74.21	20.71	67.57	19.48	0	190.409
18.6667	74.25	20.77	67.56	19.48	0	174.743
18.8333	74.35	20.83	67.67	19.49	0	196.194
19	74.38	20.87	67.92	19.5	0	197.781
19.1667	74.46	20.88	68.23	19.51	0	210.566
19.3333	74.61	20.88	68.67	19.51	0	222.726
19.5	74.86	20.84	69.03	19.52	0.0294687	183.508
19.6667	75.32	20.84	69.19	19.53	0.0371088	186.723
19.8333	75.82	20.87	69.33	19.55	0.0371088	211.942
20	76.13	20.91	69.38	19.57	0.0371088	216.701
20.1667	76.36	20.91	69.58	19.57	0.0447488	213.85
20.3333	76.55	20.9	69.83	19.58	0.0742176	197.203
20.5	76.86	20.91	70.11	19.58	0.0742176	199.543
20.6667	77.07	20.94	70.11	19.58	0.0938634	183.125
20.8333	77.12	21.02	70.27	19.59	0.111326	173.909
21	77.05	21.11	70.37	19.61	0.111326	217.096
21.1667	76.91	21.17	70.69	19.62	0.148435	209.342
21.3333	76.79	21.19	70.9	19.63	0.148435	207.548
21.5	76.76	21.18	71.05	19.64	0.185544	208.518
21.6667	76.9	21.15	71.12	19.65	0.185544	181.552
21.8333	77.11	21.17	71.37	19.66	0.222653	190.952
22	77.26	21.23	71.35	19.69	0.259762	204.903
22.1667	77.33	21.28	71.59	19.7	0.269585	212.365
22.3333	77.32	21.31	71.62	19.72	0.297962	208.268
22.5	77.31	21.34	71.82	19.73	0.335071	191.209
22.6667	77.38	21.4	71.76	19.74	0.372179	182.118
22.8333	77.41	21.48	71.83	19.75	0.375454	202.036
23	77.42	21.53	71.86	19.76	0.409288	214.423
23.1667	77.39	21.57	72.01	19.78	0.446397	206.735
23.3333	77.34	21.6	71.68	19.8	0.483506	194.764
23.5	77.36	21.64	71.53	19.82	0.520615	196.742
23.6667	77.37	21.71	71.31	19.83	0.529346	194.268
23.8333	77.24	21.78	71.29	19.85	0.595924	193.365
24	77.18	21.84	71.47	19.87	0.633032	207.81
24.1667	77.21	21.86	71.61	19.89	0.670141	204.711
24.3333	77.23	21.87	71.7	19.9	0.70725	180.958
24.5	77.37	21.89	72.02	19.92	0.743267	176.218
24.6667	77.57	21.95	72.18	19.97	0.781468	203.079
24.8333	77.76	21.97	72.32	20	0.818577	197.6
25	77.91	21.93	72.69	20.03	0.855685	227.513
25.1667	78.23	21.86	72.83	20.05	0.893885	220.664
25.3333	78.57	21.79	72.68	20.07	0.930994	185.673
25.5	78.93	21.79	72.7	20.1	0.968103	214.767
25.6667	79.2	21.83	72.72	20.13	1.00521	202.82
25.8333	79.21	21.87	72.79	20.15	1.01067	176.602
26	79.01	21.96	72.78	20.18	1.04232	207.755
26.1667	78.77	22.05	72.86	20.21	1.07943	196.318
26.3333	78.66	22.09	72.83	20.23	1.11654	189.039
26.5	78.67	22.12	72.81	20.26	1.15474	190.969
26.6667	78.7	22.18	72.95	20.31	1.19185	212.852
26.8333	78.69	22.21	72.9	20.34	1.22896	214.055
27	78.73	22.19	73.16	20.37	1.26606	191.648
27.1667	79.01	22.16	73.2	20.4	1.30317	196.246
27.3333	79.3	22.16	73.56	20.44	1.34028	219.045
27.5	79.56	22.18	73.44	20.48	1.37739	198.607
27.6667	79.72	22.19	73.65	20.51	1.4145	192.677
27.8333	79.85	22.23	73.75	20.56	1.4527	192.619
28	79.78	22.29	73.75	20.6	1.48981	192.661
28.1667	79.63	22.34	73.74	20.65	1.48981	212.345
28.3333	79.63	22.35	73.89	20.69	1.52692	201.28
28.5	79.67	22.34	73.91	20.72	1.56403	182.759
28.6667	79.81	22.37	74.01	20.77	1.60113	187.713
28.8333	79.9	22.44	73.98	20.84	1.63824	212.744
29	79.9	22.49	74.17	20.88	1.67535	203.793
29.1667	79.76	22.51	74.14	20.93	1.71246	192.48
29.3333	79.83	22.56	74.15	21	1.75066	207.13
29.5	79.9	22.6	74.34	21.05	1.78777	199.692
29.6667	79.98	22.61	74.15	21.12	1.82488	196.492
29.8333	80.07	22.61	74.16	21.18	1.86199	208.584
30	80.13	22.61	74.04	21.23	1.87072	208.404
30.1667	80.21	22.62	73.97	21.27	1.90783	182.457
30.3333	80.36	22.67	74.15	21.35	1.93621	175.624
30.5	80.37	22.74	74.26	21.43	1.97331	227.105
30.6667	80.17	22.76	74.19	21.49	2.01152	206.849
30.8333	80.08	22.74	74.31	21.55	2.04862	193.339
31	80.2	22.74	74.17	21.62	2.08573	204.365
31.1667	80.49	22.73	74.28	21.71	2.12284	200.706
31.3333	80.64	22.74	74.11	21.8	2.15995	207.533
31.5	80.45	22.74	73.82	21.86	2.19706	196.93
31.6667	80.12	22.73	73.78	21.91	2.23417	190.535
31.8333	79.97	22.77	73.64	22.01	2.27128	195.389
32	79.98	22.83	73.68	22.1	2.30948	195.645
32.1667	80.05	22.87	73.82	22.19	2.34659	211.642
32.3333	80.11	22.87	73.95	22.26	2.38151	195.812
32.5	80.2	22.87	73.84	22.34	2.4208	183.284
32.6667	80.27	22.88	73.92	22.45	2.45791	204.413
32.8333	80.22	22.9	74.02	22.55	2.49502	214.196
33	80.08	22.91	73.73	22.64	2.53213	191.586
33.1667	79.93	22.92	73.94	22.75	2.56924	202.778
33.3333	79.96	22.93	73.69	22.84	2.57906	223.39
33.5	80.04	22.92	73.77	22.9	2.60744	198.338
33.6667	80.11	22.94	73.63	22.97	2.64455	188.747
33.8333	80.14	23	73.72	23.07	2.68166	195.972
34	80.09	23.08	74.05	23.19	2.71876	188.873
34.1667	79.96	23.12	73.99	23.28	2.75587	204.714
34.3333	79.84	23.13	74.1	23.38	2.79298	209.596
34.5	79.94	23.14	74.25	23.47	2.83009	200.868
34.6667	80.09	23.16	74.11	23.57	2.86829	203.132
34.8333	80.2	23.18	74.02	23.65	2.90322	204.763
35	80.27	23.21	74.05	23.73	2.94251	219.012
35.1667	80.22	23.25	73.94	23.82	2.97962	189.54
35.3333	80	23.3	73.88	23.91	3.01673	178.414
35.5	79.72	23.38	74.1	24.03	3.05384	209.443
35.6667	79.56	23.45	73.98	24.13	3.09094	193.85
35.8333	79.57	23.49	73.97	24.24	3.16625	189.728
36	79.74	23.55	73.99	24.36	3.20336	208.871
36.1667	79.87	23.6	74.23	24.48	3.24047	209.355
36.3333	80	23.65	74.25	24.59	3.27758	193.054
36.5	79.92	23.7	74.33	24.73	3.31469	202.774
36.6667	79.89	23.74	74.3	24.84	3.3518	202.271
36.8333	79.89	23.78	74.33	24.93	3.38891	191.603
37	79.94	23.84	74.36	25.06	3.42602	195.985
37.1667	79.95	23.91	74.46	25.2	3.46421	218.695
37.3333	79.85	23.96	74.27	25.31	3.50132	208.766
37.5	79.83	23.99	74.54	25.37	3.57554	185.281
37.6667	79.85	24.06	74.53	25.26	3.57554	199.405
37.8333	79.98	24.15	74.66	24.98	3.64976	198.741
38	80.16	24.22	74.74	24.85	3.65849	209.058
38.1667	80.24	24.26	74.84	24.77	3.72179	205.317
38.3333	80.19	24.29	74.61	24.74	3.75999	184.816
38.5	80.1	24.33	74.59	24.84	3.79819	206.078
38.6667	80	24.39	74.54	24.93	3.79929	209.594
38.8333	79.93	24.44	74.39	24.96	3.83639	203.365
39	79.91	24.5	74.24	25.01	3.87459	185.291
39.1667	79.88	24.6	74.34	25.24	3.92917	180.302
39.3333	79.91	24.69	74.45	25.43	3.98483	200.718
39.5	79.93	24.75	74.47	25.62	4.02303	203.578
39.6667	79.94	24.78	74.66	25.8	4.06014	212.653
39.8333	79.96	24.8	74.51	25.87	4.09725	197.512
40	80.13	24.81	74.73	26.01	4.13436	188.76
40.1667	80.34	24.84	74.62	26.2	4.17147	198.262
40.3333	80.41	24.86	74.63	26.35	4.20857	227.091
40.5	80.39	24.86	74.78	26.26	4.24568	216.091
40.6667	80.33	24.86	74.81	24.5	4.28279	189.456
40.8333	80.33	24.91	74.69	22.9	4.32099	186.185
41	80.29	24.99	74.71	22.18	4.3581	197.441
41.1667	80.03	25.1	74.69	22.04	4.39521	197.763
41.3333	79.83	25.17	74.64	21.91	4.43232	199.174
41.5	79.7	25.21	74.57	22.14	4.46943	217.533
41.6667	79.74	25.23	74.62	22.09	4.50654	192.988
41.8333	79.93	25.23	74.55	21.97	4.54474	179.974
42	80.15	25.27	74.67	22.06	4.61895	210.867
42.1667	80.16	25.32	74.68	22.61	4.65606	195.7
42.3333	80.05	25.34	74.77	22.8	4.69317	191.16
42.5	79.97	25.32	74.91	23.15	4.73028	213.248
42.6667	80.05	25.28	74.91	23.34	4.76957	208.19
42.8333	80.21	25.21	74.86	23.1	4.80668	207.174
43	80.2	25.17	74.89	22.78	4.84161	210.977
43.1667	80.19	25.19	74.66	22.72	4.8809	193.701
43.3333	80.09	25.25	74.73	22.74	4.92237	176.675
43.5	80.04	25.32	74.42	23.1	4.95512	204.19
43.6667	79.83	25.36	74.45	23.11	5.02824	210.571
43.8333	79.55	25.39	74.64	22.9	5.06535	175.812
44	79.37	25.46	74.46	23.2	5.10246	197.306
44.1667	79.51	25.53	74.57	23.57	5.13957	202.348
44.3333	79.74	25.56	74.65	23.86	5.17777	196.769
44.5	79.9	25.55	74.75	24.06	5.21488	206.153
44.6667	80.04	25.5	74.8	23.87	5.25199	206.165
44.8333	80.14	25.46	74.85	23.9	5.28909	218.297
45	80.31	25.43	74.87	23.69	5.3262	181.26
45.1667	80.42	25.42	75.07	23.47	5.36113	185.948
45.3333	80.38	25.46	74.93	23.69	5.38623	212.51
45.5	80.16	25.51	75.05	23.68	5.42334	209.984
45.6667	79.97	25.54	75.22	23.66	5.47573	203.158
45.8333	79.88	25.56	75.32	23.53	5.48446	189.783
46	80	25.58	75.33	23.39	5.51284	195.895
46.1667	80.14	25.64	75.13	23.66	5.54995	208.015
46.3333	80.11	25.68	75.19	23.6	5.58706	193.642
46.5	79.91	25.72	75.24	23.5	5.62417	188.417
46.6667	79.7	25.79	75.17	23.86	5.66127	224.264
46.8333	79.62	25.82	75.16	24.03	5.69838	218.251
47	79.72	25.81	75.22	23.57	5.73658	191.843
47.1667	79.91	25.84	74.97	23.2	5.77369	176.742
47.3333	80.16	25.93	74.86	23.63	5.84791	194.142
47.5	80.29	26.02	74.81	24.43	5.88502	209.489
47.6667	80.13	26.03	74.91	24.27	5.92213	205.82
47.8333	79.84	25.99	75.07	24.09	5.95924	199.094
48	79.69	25.98	75.01	24	5.99634	196.541
48.1667	79.93	25.99	74.9	24.23	6.03454	184.319
48.3333	80.29	26.02	75.09	24.25	6.07165	174.149
48.5	80.44	26.06	75.2	24.95	6.10876	214.084
48.6667	80.36	26.07	75.39	25.12	6.14587	224.093
48.8333	80.31	25.99	75.36	24.84	6.18298	217.743
49	80.3	25.9	75.39	24.34	6.22009	195.161
49.1667	80.38	25.87	75.45	23.9	6.2572	190.395
49.3333	80.49	25.89	75.48	23.99	6.29431	198.582
49.5	80.44	25.99	75.52	24.41	6.33687	202.189
49.6667	80.17	26.06	75.39	24.52	6.40672	218.989
49.8333	79.86	26.07	75.53	24.3	6.44383	195.635
50	79.64	26.07	75.53	23.79	6.48094	177.131
50.1667	79.69	26.16	75.41	24.15	6.51805	200.705
50.3333	79.91	26.23	75.45	24.35	6.55516	208.764
50.5	79.86	26.28	75.53	24.26	6.59336	202.752
50.6667	79.75	26.32	75.59	24.23	6.66649	188.429
50.8333	79.64	26.39	75.67	24.53	6.70469	206.068
51	79.69	26.42	75.79	24.59	6.74179	214.466
51.1667	79.81	26.45	75.75	24.43	6.79309	178.008
51.3333	79.92	26.48	75.83	24.62	6.83784	202.47
51.5	80.01	26.53	75.73	24.86	6.89132	214.891
51.6667	80.04	26.55	75.71	24.65	6.92843	193.931
51.8333	80.09	26.56	75.78	24.48	6.96554	205.742
52	80.05	26.59	75.69	24.38	7.00265	207.174
52.1667	80.04	26.65	75.72	24.25	7.06813	182.407
52.3333	79.93	26.73	75.75	24.53	7.08123	195.632
52.5	79.9	26.81	75.64	25.04	7.12162	207.318
52.6667	79.86	26.84	75.72	24.98	7.15217	200.799
52.8333	79.77	26.85	75.77	25.24	7.18928	204.081
53	79.8	26.87	75.86	25.27	7.22639	206.709
53.1667	80	26.85	75.84	24.97	7.2635	197.147
53.3333	80.27	26.84	75.88	24.74	7.30061	199.773
53.5	80.49	26.86	75.86	24.68	7.33772	182.837
53.6667	80.52	26.93	75.84	25.03	7.37483	192.513
53.8333	80.21	27.02	75.92	25.66	7.41194	203.595
54	79.87	27.04	76.04	25.71	7.45014	213.507
54.1667	79.78	26.99	76.12	25.72	7.48725	215.161
54.3333	80.11	26.92	76.09	24.88	7.52435	186.153
54.5	80.55	26.92	76.11	24.72	7.56146	195.88
54.6667	80.75	26.95	75.95	24.22	7.63131	194.957
54.8333	80.56	27.01	75.99	24.2	7.6717	210.297
55	80.06	27.08	76	24.49	7.7099	202.161
55.1667	79.65	27.11	76.05	24.3	7.7481	209.799
55.3333	79.53	27.12	75.95	24.2	7.78521	206.943
55.5	79.68	27.15	76.07	23.94	7.82232	185.098
55.6667	79.96	27.19	76.13	23.9	7.86816	184.251
55.8333	80.2	27.26	76.01	24.09	7.93364	204.429
56	80.16	27.32	76.12	24.58	7.97075	209.457
56.1667	79.87	27.35	76.27	24.46	8.00786	202.944
56.3333	79.65	27.34	76.36	24.39	8.04606	203.371
56.5	79.76	27.33	76.51	24.28	8.08317	208.109
56.6667	80.03	27.34	76.47	24.31	8.12028	213.982
56.8333	80.39	27.34	76.54	23.93	8.15739	185.887
57	80.52	27.37	76.43	23.76	8.19449	187.431
57.1667	80.43	27.46	76.28	24.36	8.23161	196.422
57.3333	80.03	27.53	76.23	24.32	8.2698	213.792
57.5	79.63	27.54	76.2	24.11	8.30582	210.315
57.6667	79.42	27.58	76.22	23.71	8.34402	178.067
57.8333	79.48	27.71	76.25	24.06	8.38113	194.65
58	79.56	27.82	76.23	24.65	8.41824	208.187
58.1667	79.63	27.87	76.33	24.7	8.45535	194.929
58.3333	79.74	27.86	76.21	25.09	8.49246	189.977
58.5	79.93	27.84	76.15	25.58	8.54376	209.052
58.6667	80.14	27.77	76.04	25.51	8.60488	224.728
58.8333	80.36	27.66	75.95	24.9	8.6398	190.839
59	80.52	27.6	75.91	24.37	8.67909	170.841
59.1667	80.43	27.66	75.96	24.52	8.7162	194.42
59.3333	80.1	27.78	75.99	24.92	8.75331	190.417
59.5	79.71	27.87	76.04	25.89	8.79042	194.051
59.6667	79.56	27.86	76.14	26.25	8.82753	228.299
59.8333	79.71	27.73	76.13	26.18	8.86464	213.368
60	80.12	27.58	76.06	25.51	8.90284	206.496
60.1667	80.59	27.48	76.08	25.07	8.93994	208.49
60.3333	80.9	27.47	75.96	24.62	8.97815	193.336
60.5	80.81	27.53	75.92	24.33	9.03708	183.09
60.6667	80.51	27.66	75.91	24.89	9.08838	206.276
60.8333	80.11	27.75	75.9	25.36	9.12549	217.134
61	79.75	27.77	75.8	25.02	9.1626	172.546
61.1667	79.62	27.79	75.88	25.15	9.2008	190.913
61.3333	79.66	27.84	76.03	25.65	9.23791	208.403
61.5	79.88	27.86	76.01	25.78	9.27502	187.403
61.6667	80.07	27.84	75.99	25.95	9.31212	217.491
61.8333	80.1	27.8	76	25.69	9.34923	226.17
62	80.12	27.74	75.99	25.08	9.38634	177.737
62.1667	80.1	27.77	75.96	25.1	9.42345	180.084
62.3333	80.06	27.88	75.96	25.87	9.46165	233.937
62.5	79.89	27.93	75.98	25.9	9.49876	210.958
62.6667	79.71	27.91	75.95	25.05	9.53587	168.086
62.8333	79.67	27.94	76.02	25.27	9.57298	196.564
63	79.72	28.04	76.11	25.85	9.61009	209.959
63.1667	79.74	28.08	75.99	25.81	9.6472	189.852
63.3333	79.79	28.08	76.05	25.65	9.68431	208.069
63.5	79.91	28.06	75.95	25.43	9.72141	217.708
63.6667	80.1	28.07	75.74	25.36	9.75961	201.314
63.8333	80.21	28.11	75.77	25.12	9.79672	184.512
64	80.17	28.19	75.81	25.42	9.83383	201.34
64.1667	79.93	28.29	75.85	25.89	9.87094	187.597
64.3333	79.73	28.33	75.91	26.02	9.90805	183.057
64.5	79.69	28.37	76.08	26.76	9.94516	215.833
64.6667	79.84	28.35	76.15	26.72	9.98227	198.174
64.8333	80.03	28.28	76.24	26.46	10.0194	201.445
65	80.29	28.24	76.29	26.88	10.0576	219.015
65.1667	80.5	28.16	76.32	26.23	10.0947	206.379
65.3333	80.68	28.06	76.39	25.26	10.1318	198.061
65.5	80.74	28.05	76.34	24.88	10.1689	202.772
65.6667	80.58	28.13	76.35	24.67	10.2257	202.836
65.8333	80.28	28.21	76.39	24.47	10.2518	188.873
66	79.94	28.32	76.44	24.45	10.2944	190.051
66.1667	79.71	28.43	76.29	24.89	10.3239	194.09
66.3333	79.55	28.51	76.43	25.09	10.3785	211.544
66.5	79.53	28.54	76.5	25.23	10.4265	210.114
66.6667	79.62	28.54	76.57	24.9	10.4385	194.118
66.8333	79.68	28.56	76.54	24.76	10.4898	208.291
67	79.77	28.61	76.61	24.7	10.5411	204.753
67.1667	79.88	28.67	76.66	24.5	10.5596	193.48
67.3333	80	28.73	76.66	24.47	10.6164	193.584
67.5	80.02	28.82	76.73	24.97	10.6535	202.053
67.6667	79.97	28.85	76.84	25.06	10.6906	202.788
67.8333	79.87	28.85	76.81	24.81	10.7277	200.573
68	79.79	28.86	76.85	24.67	10.7648	194.599
68.1667	79.81	28.91	76.79	24.63	10.8019	190.634
68.3333	79.96	28.97	76.86	24.82	10.839	201.687
68.5	80.15	29	76.8	24.96	10.8762	218.944
68.6667	80.2	29	76.77	25.08	10.9144	201.113
68.8333	80.02	28.98	76.68	24.64	10.9515	177.488
69	79.89	29.04	76.77	24.87	10.9886	197.497
69.1667	79.8	29.14	76.81	25.23	11.0257	196.033
69.3333	79.88	29.19	76.83	25.6	11.0628	204.91
69.5	80.03	29.16	76.73	25.61	11.0999	211.392
69.6667	80.13	29.09	76.7	25.09	11.137	197.687
69.8333	80.25	29.06	76.66	25.22	11.1959	176.623
70	80.33	29.1	76.65	25.59	11.232	195.022
70.1667	80.34	29.1	76.66	25.99	11.2865	234.863
70.3333	80.24	29.04	76.69	25.54	11.3236	206.683
70.5	80.18	28.97	76.58	24.98	11.3607	173.982
70.6667	80.24	28.96	76.61	24.73	11.3979	175.725
70.8333	80.37	29.02	76.6	25.42	11.435	219.831
71	80.44	29.05	76.51	25.43	11.4732	211.914
71.1667	80.29	28.99	76.54	25.18	11.5103	200.349
71.3333	80.22	28.93	76.52	25.1	11.5474	209.585
71.5	80.21	28.87	76.52	24.78	11.5616	182.808
71.6667	80.25	28.86	76.57	24.82	11.5845	195.791
71.8333	80.29	28.9	76.58	25.17	11.6216	210.687
72	80.29	28.9	76.49	25.07	11.6587	204.799
72.1667	80.22	28.85	76.5	24.87	11.6958	205.851
72.3333	80.14	28.82	76.48	24.84	11.7329	196.266
72.5	80.04	28.82	76.45	24.79	11.7711	196.701
72.6667	79.9	28.85	76.38	24.83	11.8082	211.409
72.8333	79.76	28.89	76.36	24.77	11.8453	203.233
73	79.67	28.93	76.32	24.51	11.8825	182.237
73.1667	79.69	29.01	76.23	24.7	11.9196	179.061
73.3333	79.74	29.1	76.38	25.34	11.9567	204.965
73.5	79.8	29.13	76.41	25.58	11.9938	212.776
73.6667	79.76	29.07	76.44	25.51	12.0309	202.182
73.8333	79.89	28.98	76.44	25.25	12.0691	201.018
74	80.08	28.91	76.47	24.96	12.1248	199.77
74.1667	80.24	28.88	76.48	24.79	12.1433	174.764
74.3333	80.26	28.91	76.53	25.13	12.1804	190.463
74.5	80.14	28.97	76.58	25.77	12.2175	226.609
74.6667	79.95	28.95	76.69	25.8	12.2546	204.863
74.8333	79.82	28.87	76.68	25.31	12.2917	210.608
75	79.95	28.8	76.64	25.18	12.331	207.085
75.1667	80.26	28.76	76.62	24.72	12.3976	182.912
75.3333	80.52	28.76	76.53	24.51	12.4413	202.597
75.5	80.4	28.83	76.45	24.44	12.4784	203.058
75.6667	80.01	28.93	76.36	24.58	12.5155	197.381
75.8333	79.64	29	76.34	24.66	12.5526	212.834
76	79.42	29.04	76.22	24.44	12.5897	189.329
76.1667	79.44	29.1	76.18	24.68	12.6279	193.575
76.3333	79.68	29.16	76.11	25.15	12.665	202.694
76.5	79.96	29.16	76.03	24.94	12.7021	194.65
76.6667	80.09	29.12	76.04	25.07	12.7392	193.861
76.8333	80.2	29.08	76.03	25.15	12.7763	202.862
77	80.22	29.01	76.1	25.25	12.8134	205.009
77.1667	80.24	28.94	76.12	25.1	12.8506	177.299
77.3333	80.28	28.91	76.18	25.51	12.8877	201.811
77.5	80.34	28.87	76.15	25.53	12.9062	205.219
77.6667	80.38	28.79	76.25	25.51	12.9259	205.686
77.8333	80.39	28.7	76.28	25.47	12.9641	211.853
78	80.3	28.64	76.15	25.08	13.0099	201.9
78.1667	80.1	28.61	76.16	24.85	13.0372	206.115
78.3333	80.01	28.62	76.11	24.52	13.0743	195.746
78.5	79.9	28.66	76.01	24.34	13.1114	183.954
78.6667	79.84	28.75	75.99	24.53	13.1485	202.318
78.8333	79.63	28.85	76.03	24.79	13.1867	210.628
79	79.4	28.9	76.04	24.57	13.2238	177.812
79.1667	79.45	28.93	76	24.71	13.2609	181.733
79.3333	79.64	28.99	76.11	25.26	13.3024	224.518
79.5	79.75	28.99	76.15	25.23	13.3537	203.009
79.6667	79.83	28.94	76.22	24.95	13.3734	190.064
79.8333	79.94	28.9	76.28	25.2	13.4465	227.436
80	80.11	28.86	76.1	24.98	13.4847	208.708
80.1667	80.21	28.8	76.12	24.37	13.5218	173.382
80.3333	80.27	28.82	76.03	24.54	13.5589	195.219
80.5	80.21	28.87	75.91	24.85	13.596	206.707
80.6667	80.05	28.89	75.92	24.86	13.6331	206.898
80.8333	79.79	28.88	75.8	24.66	13.6702	212.351
81	79.63	28.87	75.8	24.4	13.7073	184.659
81.1667	79.8	28.89	75.79	24.4	13.7444	171.065
81.3333	80.07	28.95	75.72	25.36	13.7826	216.973
81.5	80.21	28.94	75.78	25.36	13.8198	218.231
81.6667	80.15	28.83	75.74	24.81	13.8569	192.95
81.8333	80.11	28.72	75.78	24.68	13.894	202.967
82	80.22	28.66	75.79	24.56	13.9311	201.581
82.1667	80.39	28.62	75.78	24.66	13.9682	201.878
82.3333	80.56	28.59	75.71	24.45	14.0053	192.804
82.5	80.56	28.57	75.66	24.28	14.0435	196.549
82.6667	80.43	28.56	75.56	24.36	14.0806	200.917
82.8333	80.3	28.56	75.54	24.25	14.1472	210.234
83	80.14	28.55	75.44	24.26	14.1919	202.853
83.1667	80.06	28.54	75.44	24.06	14.229	191.196
83.3333	79.96	28.57	75.45	24.22	14.2454	203.155
83.5	79.92	28.57	75.45	24.25	14.3033	202.94
83.6667	79.92	28.55	75.46	24.3	14.3415	186.497
83.8333	79.95	28.52	75.44	24.61	14.3786	200.715
84	79.99	28.46	75.61	24.66	14.4157	211.827
84.1667	79.92	28.39	75.63	24.35	14.4451	203.828
84.3333	79.92	28.34	75.55	24.51	14.4899	202.51
84.5	80.01	28.29	75.62	24	14.527	200.194
84.6667	80.17	28.24	75.66	23.6	14.5597	202.732
84.8333	80.31	28.22	75.61	23.35	14.5641	189.429
85	80.28	28.23	75.56	23.08	14.6012	198.511
85.1667	80.05	28.29	75.52	23.39	14.6394	201.257
85.3333	79.75	28.35	75.49	23.47	14.6765	190.459
85.5	79.5	28.39	75.55	23.47	14.6853	206.94
85.6667	79.45	28.39	75.59	23.82	14.7147	204.295
85.8333	79.58	28.37	75.58	23.71	14.7508	202.339
86	79.7	28.33	75.67	23.33	14.7879	205.453
86.1667	79.82	28.31	75.76	22.96	14.825	185.708
86.3333	79.94	28.31	75.78	22.88	14.8621	189.915
86.5	80.05	28.36	75.75	23.26	14.9003	215.797
86.6667	80.06	28.37	75.63	23.5	14.9374	202.296
86.8333	80.02	28.3	75.59	23.07	14.9745	200.913
87	79.94	28.22	75.69	22.6	14.9832	205.88
87.1667	79.81	28.21	75.68	22.2	15.0487	185.978
87.3333	79.68	28.28	75.71	22.56	15.0858	178.983
87.5	79.68	28.37	75.66	23.06	15.1229	209.472
87.6667	79.77	28.38	75.73	23.09	15.16	201.764
87.8333	79.84	28.33	75.69	23	15.1982	186.331
88	79.86	28.29	75.84	23.41	15.2353	208.749
88.1667	79.87	28.25	75.92	24.14	15.2724	211.356
88.3333	79.99	28.18	75.96	23.97	15.3096	199.971
88.5	80.14	28.11	75.93	23.59	15.3467	197.211
88.6667	80.33	28.1	75.93	23.53	15.3838	199.74
88.8333	80.42	28.12	75.94	23.64	15.4209	206.454
89	80.26	28.14	76.04	23.86	15.458	199.645
89.1667	79.9	28.17	75.99	24.7	15.4962	193.465
89.3333	79.67	28.21	75.99	25.18	15.5333	204.379
89.5	79.7	28.2	76.1	25.1	15.5726	215.405
89.6667	79.91	28.16	76.15	24.83	15.6446	210.755
89.8333	80.17	28.13	76.16	24.02	15.6817	194.569
90	80.33	28.11	76.02	23.06	15.7188	190.127
90.1667	80.35	28.14	75.95	22.75	15.756	198.672
90.3333	80.29	28.2	75.85	23.12	15.7952	180.554
90.5	80.07	28.29	75.9	24.29	15.8684	212.047
90.6667	79.83	28.32	75.87	25.22	15.9055	217.694
90.8333	79.73	28.28	75.82	24.7	15.9142	191.438
91	79.95	28.21	75.81	24.55	15.9797	194.816
91.1667	80.22	28.18	75.78	24.32	16.0168	184.394
91.3333	80.27	28.2	75.71	25.01	16.055	191.435
91.5	80.17	28.23	75.74	25.94	16.091	196.673
91.6667	80.03	28.2	75.74	26.62	16.1271	210.778
91.8333	79.93	28.13	75.67	26.13	16.1489	207.966
92	80.09	28.04	75.66	25.35	16.1674	205.434
92.1667	80.21	28.01	75.68	24.72	16.2035	189.984
92.3333	80.36	28.02	75.61	24.37	16.2405	191.402
92.5	80.41	28.05	75.56	24.19	16.2777	201.113
92.6667	80.22	28.06	75.41	24.14	16.3148	215.972
92.8333	80.07	28.02	75.49	23.74	16.3552	211.147
93	79.96	27.99	75.49	23.08	16.4185	188.255
93.1667	79.88	28.02	75.41	23.51	16.4458	192.581
93.3333	79.85	28.07	75.48	24	16.4654	206.57
93.5	79.8	28.07	75.51	24.01	16.5014	207.083
93.6667	79.74	28.03	75.51	23.27	16.5385	180.781
93.8333	79.83	28	75.59	23.36	16.5756	189.673
94	79.98	28	75.68	23.99	16.6324	215.339
94.1667	80.02	27.97	75.57	23.42	16.6509	195.532
94.3333	79.95	27.93	75.56	23.27	16.6881	219.534
94.5	79.91	27.91	75.5	23.44	16.7251	211.691
94.6667	79.93	27.88	75.45	22.81	16.7623	191.683
94.8333	80	27.87	75.41	23.13	16.7994	192.551
95	79.86	27.9	75.5	23.47	16.8365	188.899
95.1667	79.73	27.94	75.56	23.97	16.8736	200.091
95.3333	79.65	27.95	75.48	24.67	16.9118	197.001
95.5	79.71	27.94	75.57	25.75	16.9489	201.999
95.6667	79.9	27.93	75.65	26.3	16.986	198.689
95.8333	80.09	27.88	75.51	26.37	17.0231	207.677
96	80.11	27.83	75.6	25.67	17.0602	205.647
96.1667	80.04	27.82	75.67	24.98	17.0973	201.249
96.3333	80.02	27.83	75.73	24.06	17.1312	194.604
96.5	79.99	27.86	75.68	23.49	17.1715	199.256
96.6667	79.98	27.91	75.55	23.98	17.2097	199.858
96.8333	80.03	27.94	75.56	24.36	17.2469	195.385
97	80.05	27.93	75.56	24.04	17.284	202.041
97.1667	79.93	27.94	75.52	24.06	17.3211	207.29
97.3333	79.83	27.95	75.55	24.11	17.3582	202.292
97.5	79.86	27.95	75.42	23.66	17.3909	199.424
97.6667	79.95	27.94	75.43	23.22	17.3953	195.993
97.8333	80.12	27.96	75.45	23.6	17.4324	184.191
98	80.22	27.99	75.34	24.6	17.4695	208.86
98.1667	80.26	27.96	75.33	25.03	17.5077	201.312
98.3333	80.08	27.88	75.36	24.19	17.5448	200.916
98.5	80.03	27.83	75.36	24.32	17.5819	201.662
98.6667	80.07	27.8	75.39	23.95	17.619	175.809
98.8333	80.16	27.82	75.51	25.27	17.6562	199.939
99	80.21	27.81	75.57	25.35	17.6933	222.692
99.1667	80.2	27.72	75.67	24.5	17.7304	198.378
99.3333	80.19	27.65	75.76	24.2	17.7686	194.883
99.5	80.33	27.64	75.82	24.32	17.8057	216.697
99.6667	80.31	27.63	75.92	23.63	17.845	203.589
99.8333	80.18	27.65	75.9	23.37	17.8886	203.39
100	79.97	27.68	75.88	23.24	17.9541	198.245
100.167	79.84	27.7	75.94	22.53	17.9912	205.26
100.333	79.82	27.72	75.96	22.28	18.0283	207.426
100.5	79.76	27.78	75.93	21.77	18.0665	193.874
100.667	79.67	27.87	75.94	21.88	18.1036	188.756
100.833	79.63	27.96	75.94	22.23	18.1408	190.956
101	79.69	28.01	75.89	22.58	18.1778	209.974
101.167	79.82	28.03	75.96	22.49	18.215	204.822
101.333	79.87	28.03	76.03	22.32	18.2521	188.683
101.5	79.86	28.03	75.98	22.48	18.2892	195.326
101.667	79.91	28.03	75.93	22.69	18.3263	213.866
101.833	80.01	28	75.92	22.91	18.3645	192.371
102	80.05	27.96	75.94	22.93	18.4016	192.232
102.167	80.09	27.93	75.98	23.48	18.4387	209.735
102.333	79.95	27.9	75.97	23.27	18.4474	203.051
102.5	79.75	27.87	75.97	23.09	18.4922	205.197
102.667	79.74	27.86	75.89	22.48	18.5479	194.459
102.833	79.86	27.88	75.83	22.63	18.5697	182.089
103	80.03	27.94	75.74	24.35	18.6046	202.519
103.167	80.01	27.95	75.7	25.75	18.6439	216.105
103.333	79.97	27.89	75.69	26.01	18.6624	201.837
103.5	80	27.84	75.75	26.08	18.6996	187.982
103.667	80.05	27.84	75.81	26.66	18.7367	193.478
103.833	80.18	27.86	75.88	26.62	18.7738	199.08
104	80.19	27.86	75.9	26.5	18.8109	197.264
104.167	80.13	27.85	75.98	26.21	18.848	208.145
104.333	80.09	27.81	76.12	25.59	18.8851	203.359
104.5	80.13	27.77	76.16	25.19	18.9233	217.118
104.667	80.25	27.73	76.08	24.46	18.9975	213.333
104.833	80.29	27.7	76.06	23.01	19.0346	183.796
105	80.28	27.74	75.99	22.33	19.0717	202.27
105.167	80.26	27.85	75.9	22.52	19.0816	184.097
105.333	80.02	27.96	75.85	22.74	19.1089	181.149
105.5	79.71	28.07	75.86	23.58	19.146	210.137
105.667	79.49	28.11	75.91	23.91	19.1831	192.866
105.833	79.48	28.1	75.95	24.35	19.2213	214.546
106	79.65	28.06	75.91	24.66	19.2584	212.281
106.167	79.97	27.97	75.79	23.59	19.2955	196.379
106.333	80.28	27.91	75.76	23.54	19.3326	197.558
106.5	80.42	27.93	75.73	23.84	19.3697	192.538
106.667	80.28	27.95	75.71	23.75	19.4046	204.375
106.833	80.07	27.94	75.69	23.86	19.4068	206.994
107	79.93	27.92	75.65	23.49	19.4439	195.074
107.167	79.93	27.91	75.73	23.53	19.481	181.673
107.333	80.01	27.92	75.66	24.03	19.5192	185.961
107.5	79.99	27.92	75.69	24.78	19.5563	212.355
107.667	80.07	27.88	75.57	24.96	19.5934	223.317
107.833	80.24	27.77	75.57	23.91	19.6305	204.143
108	80.4	27.69	75.5	23.15	19.6677	204.569
108.167	80.54	27.68	75.39	22.88	19.7048	185.257
108.333	80.46	27.73	75.45	23.57	19.7419	177.088
108.5	80.17	27.81	75.44	24.58	19.7801	195.498
108.667	79.82	27.83	75.5	25.31	19.8172	202.815
108.833	79.51	27.78	75.6	24.99	19.8543	202.798
109	79.59	27.71	75.6	25.31	19.8914	216.946
109.167	79.96	27.62	75.55	24.54	19.9285	195.119
109.333	80.34	27.56	75.55	24.32	19.9656	199.139
109.5	80.44	27.57	75.54	25.12	20.0006	222.721
109.667	80.38	27.55	75.54	24.4	20.0398	199.096
109.833	80.18	27.51	75.36	23.7	20.078	202.012
110	79.99	27.5	75.34	23.33	20.0999	191.771

## Sheet: 80R
time	Thin	Thout	Tcout	Tcin	mw	FR
0	19.11	19.42	19.33	19.26	0	0
0.166667	19.09	19.42	19.33	19.27	0	0.109954
0.333333	19.09	19.42	19.34	19.27	0	0.457176
0.5	19.09	19.43	19.33	19.26	0	0.671296
0.666667	19.08	19.42	19.33	19.26	0	0.836227
0.833333	19.08	19.43	19.33	19.26	0	0.92882
1	19.09	19.43	19.33	19.25	0	4.05527
1.16667	19.08	19.44	19.33	19.25	0	4.08131
1.33333	19.09	19.43	19.33	19.26	0	0.703125
1.5	19.08	19.43	19.33	19.25	0	1.11256
1.66667	19.08	19.44	19.33	19.26	0	2.15856
1.83333	19.08	19.44	19.33	19.25	0	3.25521
2	19.08	19.44	19.33	19.25	0	2.55208
2.16667	19.08	19.45	19.34	19.25	0	1.30642
2.33333	19.08	19.45	19.34	19.25	0	2.06019
2.5	19.08	19.45	19.33	19.24	0	1.79977
2.66667	19.08	19.45	19.33	19.25	0	1.26447
2.83333	19.07	19.47	19.33	19.25	0	1.75202
3	19.07	19.47	19.33	19.24	0	1.7173
3.16667	19.07	19.47	19.33	19.24	0	1.24855
3.33333	19.07	19.48	19.34	19.25	0	2.9919
3.5	19.07	19.48	19.34	19.25	0	3.01071
3.66667	19.07	19.48	19.33	19.24	0	0.73206
3.83333	19.07	19.49	19.34	19.25	0	2.19473
4	19.07	19.5	19.34	19.24	0	10.3082
4.16667	19.11	19.51	19.43	19.23	0	57.0906
4.33333	19.79	19.51	19.49	19.18	0	133.344
4.5	22.66	19.5	21.48	19.16	0	109.92
4.66667	25.8	19.49	23.37	19.16	0	70.4485
4.83333	29.11	19.48	25.87	19.16	0	95.3848
5	32.44	19.48	28.12	19.19	0	104.368
5.16667	35.38	19.48	29.75	19.23	0	90.8435
5.33333	37.92	19.49	31.49	19.26	0	73.8426
5.5	41.32	19.48	33.15	19.27	0	165.253
5.66667	44.58	19.48	34.29	19.25	0	213.414
5.83333	46.12	19.48	35.49	19.23	0	188.391
6	46.83	19.48	36.49	19.21	0	182.101
6.16667	47.1	19.48	37.43	19.2	0	186.428
6.33333	47.22	19.47	38.24	19.2	0	229.051
6.5	47.38	19.47	38.98	19.2	0	218.62
6.66667	47.62	19.47	39.64	19.2	0	194.491
6.83333	47.89	19.47	40.43	19.2	0	202.523
7	48.38	19.46	41.22	19.21	0	196.826
7.16667	49.1	19.46	42.03	19.22	0	187.96
7.33333	49.71	19.46	42.77	19.22	0	193.306
7.5	50.4	19.46	43.35	19.22	0	213.644
7.66667	51.06	19.45	44.18	19.23	0	194.657
7.83333	51.77	19.45	44.98	19.23	0	182.198
8	52.46	19.44	45.76	19.23	0	220.145
8.16667	53.17	19.45	46.4	19.24	0	197.75
8.33333	53.76	19.44	47.04	19.24	0	198.919
8.5	54.15	19.44	47.43	19.24	0	224.91
8.66667	54.82	19.44	47.94	19.25	0	187.807
8.83333	55.54	19.45	48.43	19.26	0	197.799
9	56.1	19.45	49.05	19.26	0	218.226
9.16667	56.77	19.45	49.59	19.26	0	161.772
9.33333	57.37	19.46	50.21	19.27	0	190.318
9.5	57.94	19.46	50.8	19.27	0	211.507
9.66667	58.54	19.47	51.39	19.29	0	193.255
9.83333	59.11	19.47	51.97	19.3	0	218.283
10	59.65	19.49	52.59	19.31	0	210.477
10.1667	60.3	19.49	53.07	19.32	0	193.032
10.3333	60.83	19.5	53.69	19.33	0	192.279
10.5	61.28	19.51	54.26	19.34	0	215.243
10.6667	61.74	19.53	54.83	19.35	0	188.391
10.8333	62.29	19.54	55.32	19.34	0	189.879
11	62.78	19.56	55.7	19.34	0	221.136
11.1667	63.2	19.57	56.13	19.33	0	197.744
11.3333	63.54	19.59	56.46	19.32	0	192.276
11.5	63.98	19.6	56.83	19.33	0	191.234
11.6667	64.39	19.63	57.13	19.33	0	199.703
11.8333	64.67	19.65	57.52	19.33	0	196.059
12	64.89	19.69	57.94	19.33	0	185.393
12.1667	65.11	19.71	58.24	19.34	0	210.279
12.3333	65.48	19.73	58.47	19.34	0	200.981
12.5	65.84	19.75	58.71	19.36	0	209.254
12.6667	66.18	19.77	59.02	19.37	0	212.841
12.8333	66.59	19.79	59.32	19.37	0	182.844
13	66.91	19.81	59.66	19.38	0	199.064
13.1667	67.16	19.84	59.96	19.37	0	191.833
13.3333	67.41	19.88	60.32	19.38	0	186.616
13.5	67.68	19.9	60.65	19.38	0	214.284
13.6667	68.01	19.93	61.09	19.39	0	214.025
13.8333	68.31	19.94	61.48	19.39	0	184.447
14	68.62	19.95	61.85	19.4	0	193.419
14.1667	68.91	19.98	62.14	19.39	0	227.123
14.3333	69.24	20.01	62.22	19.39	0	193.974
14.5	69.52	20.03	62.45	19.39	0	182.386
14.6667	69.76	20.06	62.7	19.41	0	213.365
14.8333	70	20.08	63.03	19.4	0	204.162
15	70.17	20.11	63.44	19.4	0	204.177
15.1667	70.23	20.15	63.73	19.41	0	195.82
15.3333	70.4	20.18	63.99	19.41	0	173.65
15.5	70.54	20.21	64.24	19.42	0	210.635
15.6667	70.89	20.25	64.46	19.42	0	216.225
15.8333	71.11	20.26	64.59	19.42	0	199.557
16	71.41	20.26	64.83	19.43	0	211.629
16.1667	71.73	20.27	64.96	19.43	0	192.176
16.3333	72.08	20.31	65.2	19.44	0	188.84
16.5	72.27	20.36	65.44	19.44	0	191.289
16.6667	72.33	20.42	65.77	19.44	0	203.004
16.8333	72.48	20.45	66.05	19.44	0	204.865
17	72.6	20.47	66.42	19.45	0	195.787
17.1667	72.65	20.48	66.78	19.45	0	208.683
17.3333	72.87	20.5	67.1	19.45	0	194.699
17.5	73.25	20.51	67.25	19.46	0	203.018
17.6667	73.62	20.53	67.36	19.46	0	219.748
17.8333	73.86	20.55	67.32	19.46	0	198.042
18	74.06	20.57	67.3	19.47	0	191.386
18.1667	74.23	20.61	67.5	19.48	0	199.808
18.3333	74.24	20.67	67.66	19.48	0	206.275
18.5	74.21	20.71	67.57	19.48	0	190.409
18.6667	74.25	20.77	67.56	19.48	0	174.743
18.8333	74.35	20.83	67.67	19.49	0	196.194
19	74.38	20.87	67.92	19.5	0	197.781
19.1667	74.46	20.88	68.23	19.51	0	210.566
19.3333	74.61	20.88	68.67	19.51	0	222.726
19.5	74.86	20.84	69.03	19.52	0	183.508
19.6667	75.32	20.84	69.19	19.53	0	186.723
19.8333	75.82	20.87	69.33	19.55	0	211.942
20	76.13	20.91	69.38	19.57	0	216.701
20.1667	76.36	20.91	69.58	19.57	0	213.85
20.3333	76.55	20.9	69.83	19.58	0	197.203
20.5	76.86	20.91	70.11	19.58	0	199.543
20.6667	77.07	20.94	70.11	19.58	0	183.125
20.8333	77.12	21.02	70.27	19.59	0	173.909
21	77.05	21.11	70.37	19.61	0	217.096
21.1667	76.91	21.17	70.69	19.62	0	209.342
21.3333	76.79	21.19	70.9	19.63	0	207.548
21.5	76.76	21.18	71.05	19.64	0	208.518
21.6667	76.9	21.15	71.12	19.65	0	181.552
21.8333	77.11	21.17	71.37	19.66	0	190.952
22	77.26	21.23	71.35	19.69	0	204.903
22.1667	77.33	21.28	71.59	19.7	0	212.365
22.3333	77.32	21.31	71.62	19.72	0	208.268
22.5	77.31	21.34	71.82	19.73	0	191.209
22.6667	77.38	21.4	71.76	19.74	0	182.118
22.8333	77.41	21.48	71.83	19.75	0	202.036
23	77.42	21.53	71.86	19.76	0	214.423
23.1667	77.39	21.57	72.01	19.78	0	206.735
23.3333	77.34	21.6	71.68	19.8	0	194.764
23.5	77.36	21.64	71.53	19.82	0	196.742
23.6667	77.37	21.71	71.31	19.83	0	194.268
23.8333	77.24	21.78	71.29	19.85	0	193.365
24	77.18	21.84	71.47	19.87	0	207.81
24.1667	77.21	21.86	71.61	19.89	0	204.711
24.3333	77.23	21.87	71.7	19.9	0	180.958
24.5	77.37	21.89	72.02	19.92	0	176.218
24.6667	77.57	21.95	72.18	19.97	0	203.079
24.8333	77.76	21.97	72.32	20	0	197.6
25	77.91	21.93	72.69	20.03	0	227.513
25.1667	78.23	21.86	72.83	20.05	0	220.664
25.3333	78.57	21.79	72.68	20.07	0	185.673
25.5	78.93	21.79	72.7	20.1	0	214.767
25.6667	79.2	21.83	72.72	20.13	0	202.82
25.8333	79.21	21.87	72.79	20.15	0	176.602
26	79.01	21.96	72.78	20.18	0	207.755
26.1667	78.77	22.05	72.86	20.21	0	196.318
26.3333	78.66	22.09	72.83	20.23	0	189.039
26.5	78.67	22.12	72.81	20.26	0	190.969
26.6667	78.7	22.18	72.95	20.31	0	212.852
26.8333	78.69	22.21	72.9	20.34	0	214.055
27	78.73	22.19	73.16	20.37	0	191.648
27.1667	79.01	22.16	73.2	20.4	0	196.246
27.3333	79.3	22.16	73.56	20.44	0	219.045
27.5	79.56	22.18	73.44	20.48	0	198.607
27.6667	79.72	22.19	73.65	20.51	0	192.677
27.8333	79.85	22.23	73.75	20.56	0	192.619
28	79.78	22.29	73.75	20.6	0	192.661
28.1667	79.63	22.34	73.74	20.65	0	212.345
28.3333	79.63	22.35	73.89	20.69	0	201.28
28.5	79.67	22.34	73.91	20.72	0	182.759
28.6667	79.81	22.37	74.01	20.77	0	187.713
28.8333	79.9	22.44	73.98	20.84	0	212.744
29	79.9	22.49	74.17	20.88	0	203.793
29.1667	79.76	22.51	74.14	20.93	0	192.48
29.3333	79.83	22.56	74.15	21	0	207.13
29.5	79.9	22.6	74.34	21.05	0	199.692
29.6667	79.98	22.61	74.15	21.12	0	196.492
29.8333	80.07	22.61	74.16	21.18	0	208.584
30	80.13	22.61	74.04	21.23	0	208.404
30.1667	80.21	22.62	73.97	21.27	0	182.457
30.3333	80.36	22.67	74.15	21.35	0	175.624
30.5	80.37	22.74	74.26	21.43	0	227.105
30.6667	80.17	22.76	74.19	21.49	0	206.849
30.8333	80.08	22.74	74.31	21.55	0	193.339
31	80.2	22.74	74.17	21.62	0	204.365
31.1667	80.49	22.73	74.28	21.71	0	200.706
31.3333	80.64	22.74	74.11	21.8	0	207.533
31.5	80.45	22.74	73.82	21.86	0	196.93
31.6667	80.12	22.73	73.78	21.91	0	190.535
31.8333	79.97	22.77	73.64	22.01	0	195.389
32	79.98	22.83	73.68	22.1	0	195.645
32.1667	80.05	22.87	73.82	22.19	0	211.642
32.3333	80.11	22.87	73.95	22.26	0	195.812
32.5	80.2	22.87	73.84	22.34	0	183.284
32.6667	80.27	22.88	73.92	22.45	0	204.413
32.8333	80.22	22.9	74.02	22.55	0	214.196
33	80.08	22.91	73.73	22.64	0	191.586
33.1667	79.93	22.92	73.94	22.75	0	202.778
33.3333	79.96	22.93	73.69	22.84	0	223.39
33.5	80.04	22.92	73.77	22.9	0	198.338
33.6667	80.11	22.94	73.63	22.97	0	188.747
33.8333	80.14	23	73.72	23.07	0	195.972
34	80.09	23.08	74.05	23.19	0	188.873
34.1667	79.96	23.12	73.99	23.28	0	204.714
34.3333	79.84	23.13	74.1	23.38	0	209.596
34.5	79.94	23.14	74.25	23.47	0	200.868
34.6667	80.09	23.16	74.11	23.57	0	203.132
34.8333	80.2	23.18	74.02	23.65	0	204.763
35	80.27	23.21	74.05	23.73	0	219.012
35.1667	80.22	23.25	73.94	23.82	0	189.54
35.3333	80	23.3	73.88	23.91	0	178.414
35.5	79.72	23.38	74.1	24.03	0	209.443
35.6667	79.56	23.45	73.98	24.13	0	193.85
35.8333	79.57	23.49	73.97	24.24	0	189.728
36	79.74	23.55	73.99	24.36	0	208.871
36.1667	79.87	23.6	74.23	24.48	0	209.355
36.3333	80	23.65	74.25	24.59	0	193.054
36.5	79.92	23.7	74.33	24.73	0	202.774
36.6667	79.89	23.74	74.3	24.84	0	202.271
36.8333	79.89	23.78	74.33	24.93	0	191.603
37	79.94	23.84	74.36	25.06	0	195.985
37.1667	79.95	23.91	74.46	25.2	0	218.695
37.3333	79.85	23.96	74.27	25.31	0	208.766
37.5	79.83	23.99	74.54	25.37	0	185.281
37.6667	79.85	24.06	74.53	25.26	0	199.405
37.8333	79.98	24.15	74.66	24.98	0	198.741
38	80.16	24.22	74.74	24.85	0	209.058
38.1667	80.24	24.26	74.84	24.77	0	205.317
38.3333	80.19	24.29	74.61	24.74	0	184.816
38.5	80.1	24.33	74.59	24.84	0	206.078
38.6667	80	24.39	74.54	24.93	0	209.594
38.8333	79.93	24.44	74.39	24.96	0	203.365
39	79.91	24.5	74.24	25.01	0	185.291
39.1667	79.88	24.6	74.34	25.24	0	180.302
39.3333	79.91	24.69	74.45	25.43	0	200.718
39.5	79.93	24.75	74.47	25.62	0	203.578
39.6667	79.94	24.78	74.66	25.8	0	212.653
39.8333	79.96	24.8	74.51	25.87	0	197.512
40	80.13	24.81	74.73	26.01	0	188.76
40.1667	80.34	24.84	74.62	26.2	0	198.262
40.3333	80.41	24.86	74.63	26.35	0	227.091
40.5	80.39	24.86	74.78	26.26	0	216.091
40.6667	80.33	24.86	74.81	24.5	0	189.456
40.8333	80.33	24.91	74.69	22.9	0	186.185
41	80.29	24.99	74.71	22.18	0	197.441
41.1667	80.03	25.1	74.69	22.04	0	197.763
41.3333	79.83	25.17	74.64	21.91	0	199.174
41.5	79.7	25.21	74.57	22.14	0	217.533
41.6667	79.74	25.23	74.62	22.09	0	192.988
41.8333	79.93	25.23	74.55	21.97	0	179.974
42	80.15	25.27	74.67	22.06	0	210.867
42.1667	80.16	25.32	74.68	22.61	0	195.7
42.3333	80.05	25.34	74.77	22.8	0	191.16
42.5	79.97	25.32	74.91	23.15	0	213.248
42.6667	80.05	25.28	74.91	23.34	0	208.19
42.8333	80.21	25.21	74.86	23.1	0	207.174
43	80.2	25.17	74.89	22.78	0	210.977
43.1667	80.19	25.19	74.66	22.72	0	193.701
43.3333	80.09	25.25	74.73	22.74	0	176.675
43.5	80.04	25.32	74.42	23.1	0	204.19
43.6667	79.83	25.36	74.45	23.11	0	210.571
43.8333	79.55	25.39	74.64	22.9	0	175.812
44	79.37	25.46	74.46	23.2	0	197.306
44.1667	79.51	25.53	74.57	23.57	0	202.348
44.3333	79.74	25.56	74.65	23.86	0	196.769
44.5	79.9	25.55	74.75	24.06	0	206.153
44.6667	80.04	25.5	74.8	23.87	0	206.165
44.8333	80.14	25.46	74.85	23.9	0	218.297
45	80.31	25.43	74.87	23.69	0	181.26
45.1667	80.42	25.42	75.07	23.47	0	185.948
45.3333	80.38	25.46	74.93	23.69	0	212.51
45.5	80.16	25.51	75.05	23.68	0	209.984
45.6667	79.97	25.54	75.22	23.66	0	203.158
45.8333	79.88	25.56	75.32	23.53	0	189.783
46	80	25.58	75.33	23.39	0	195.895
46.1667	80.14	25.64	75.13	23.66	0	208.015
46.3333	80.11	25.68	75.19	23.6	0	193.642
46.5	79.91	25.72	75.24	23.5	0	188.417
46.6667	79.7	25.79	75.17	23.86	0	224.264
46.8333	79.62	25.82	75.16	24.03	0	218.251
47	79.72	25.81	75.22	23.57	0	191.843
47.1667	79.91	25.84	74.97	23.2	0	176.742
47.3333	80.16	25.93	74.86	23.63	0	194.142
47.5	80.29	26.02	74.81	24.43	0	209.489
47.6667	80.13	26.03	74.91	24.27	0	205.82
47.8333	79.84	25.99	75.07	24.09	0	199.094
48	79.69	25.98	75.01	24	0	196.541
48.1667	79.93	25.99	74.9	24.23	0	184.319
48.3333	80.29	26.02	75.09	24.25	0	174.149
48.5	80.44	26.06	75.2	24.95	0	214.084
48.6667	80.36	26.07	75.39	25.12	0	224.093
48.8333	80.31	25.99	75.36	24.84	0	217.743
49	80.3	25.9	75.39	24.34	0	195.161
49.1667	80.38	25.87	75.45	23.9	0	190.395
49.3333	80.49	25.89	75.48	23.99	0	198.582
49.5	80.44	25.99	75.52	24.41	0	202.189
49.6667	80.17	26.06	75.39	24.52	0	218.989
49.8333	79.86	26.07	75.53	24.3	0	195.635
50	79.64	26.07	75.53	23.79	0	177.131
50.1667	79.69	26.16	75.41	24.15	0	200.705
50.3333	79.91	26.23	75.45	24.35	0	208.764
50.5	79.86	26.28	75.53	24.26	0	202.752
50.6667	79.75	26.32	75.59	24.23	0	188.429
50.8333	79.64	26.39	75.67	24.53	0	206.068
51	79.69	26.42	75.79	24.59	0	214.466
51.1667	79.81	26.45	75.75	24.43	0	178.008
51.3333	79.92	26.48	75.83	24.62	0	202.47
51.5	80.01	26.53	75.73	24.86	0	214.891
51.6667	80.04	26.55	75.71	24.65	0	193.931
51.8333	80.09	26.56	75.78	24.48	0	205.742
52	80.05	26.59	75.69	24.38	0	207.174
52.1667	80.04	26.65	75.72	24.25	0	182.407
52.3333	79.93	26.73	75.75	24.53	0	195.632
52.5	79.9	26.81	75.64	25.04	0	207.318
52.6667	79.86	26.84	75.72	24.98	0	200.799
52.8333	79.77	26.85	75.77	25.24	0	204.081
53	79.8	26.87	75.86	25.27	0	206.709
53.1667	80	26.85	75.84	24.97	0	197.147
53.3333	80.27	26.84	75.88	24.74	0	199.773
53.5	80.49	26.86	75.86	24.68	0	182.837
53.6667	80.52	26.93	75.84	25.03	0	192.513
53.8333	80.21	27.02	75.92	25.66	0	203.595
54	79.87	27.04	76.04	25.71	0	213.507
54.1667	79.78	26.99	76.12	25.72	0	215.161
54.3333	80.11	26.92	76.09	24.88	0	186.153
54.5	80.55	26.92	76.11	24.72	0	195.88
54.6667	80.75	26.95	75.95	24.22	0	194.957
54.8333	80.56	27.01	75.99	24.2	0	210.297
55	80.06	27.08	76	24.49	0	202.161
55.1667	79.65	27.11	76.05	24.3	0	209.799
55.3333	79.53	27.12	75.95	24.2	0	206.943
55.5	79.68	27.15	76.07	23.94	0	185.098
55.6667	79.96	27.19	76.13	23.9	0	184.251
55.8333	80.2	27.26	76.01	24.09	0	204.429
56	80.16	27.32	76.12	24.58	0	209.457
56.1667	79.87	27.35	76.27	24.46	0	202.944
56.3333	79.65	27.34	76.36	24.39	0	203.371
56.5	79.76	27.33	76.51	24.28	0	208.109
56.6667	80.03	27.34	76.47	24.31	0	213.982
56.8333	80.39	27.34	76.54	23.93	0	185.887
57	80.52	27.37	76.43	23.76	0	187.431
57.1667	80.43	27.46	76.28	24.36	0	196.422
57.3333	80.03	27.53	76.23	24.32	0	213.792
57.5	79.63	27.54	76.2	24.11	0	210.315
57.6667	79.42	27.58	76.22	23.71	0	178.067
57.8333	79.48	27.71	76.25	24.06	0	194.65
58	79.56	27.82	76.23	24.65	0	208.187
58.1667	79.63	27.87	76.33	24.7	0	194.929
58.3333	79.74	27.86	76.21	25.09	0	189.977
58.5	79.93	27.84	76.15	25.58	0	209.052
58.6667	80.14	27.77	76.04	25.51	0	224.728
58.8333	80.36	27.66	75.95	24.9	0	190.839
59	80.52	27.6	75.91	24.37	0	170.841
59.1667	80.43	27.66	75.96	24.52	0	194.42
59.3333	80.1	27.78	75.99	24.92	0	190.417
59.5	79.71	27.87	76.04	25.89	0	194.051
59.6667	79.56	27.86	76.14	26.25	0	228.299
59.8333	79.71	27.73	76.13	26.18	0	213.368
60	80.12	27.58	76.06	25.51	0	206.496
60.1667	80.59	27.48	76.08	25.07	0	208.49
60.3333	80.9	27.47	75.96	24.62	0	193.336
60.5	80.81	27.53	75.92	24.33	0	183.09
60.6667	80.51	27.66	75.91	24.89	0	206.276
60.8333	80.11	27.75	75.9	25.36	0	217.134
61	79.75	27.77	75.8	25.02	0	172.546
61.1667	79.62	27.79	75.88	25.15	0	190.913
61.3333	79.66	27.84	76.03	25.65	0	208.403
61.5	79.88	27.86	76.01	25.78	0	187.403
61.6667	80.07	27.84	75.99	25.95	0	217.491
61.8333	80.1	27.8	76	25.69	0	226.17
62	80.12	27.74	75.99	25.08	0	177.737
62.1667	80.1	27.77	75.96	25.1	0	180.084
62.3333	80.06	27.88	75.96	25.87	0	233.937
62.5	79.89	27.93	75.98	25.9	0	210.958
62.6667	79.71	27.91	75.95	25.05	0	168.086
62.8333	79.67	27.94	76.02	25.27	0	196.564
63	79.72	28.04	76.11	25.85	0	209.959
63.1667	79.74	28.08	75.99	25.81	0	189.852
63.3333	79.79	28.08	76.05	25.65	0	208.069
63.5	79.91	28.06	75.95	25.43	0	217.708
63.6667	80.1	28.07	75.74	25.36	0	201.314
63.8333	80.21	28.11	75.77	25.12	0	184.512
64	80.17	28.19	75.81	25.42	0	201.34
64.1667	79.93	28.29	75.85	25.89	0	187.597
64.3333	79.73	28.33	75.91	26.02	0	183.057
64.5	79.69	28.37	76.08	26.76	0	215.833
64.6667	79.84	28.35	76.15	26.72	0	198.174
64.8333	80.03	28.28	76.24	26.46	0	201.445
65	80.29	28.24	76.29	26.88	0	219.015
65.1667	80.5	28.16	76.32	26.23	0	206.379
65.3333	80.68	28.06	76.39	25.26	0	198.061
65.5	80.74	28.05	76.34	24.88	0	202.772
65.6667	80.58	28.13	76.35	24.67	0	202.836
65.8333	80.28	28.21	76.39	24.47	0	188.873
66	79.94	28.32	76.44	24.45	0	190.051
66.1667	79.71	28.43	76.29	24.89	0	194.09
66.3333	79.55	28.51	76.43	25.09	0	211.544
66.5	79.53	28.54	76.5	25.23	0	210.114
66.6667	79.62	28.54	76.57	24.9	0	194.118
66.8333	79.68	28.56	76.54	24.76	0	208.291
67	79.77	28.61	76.61	24.7	0	204.753
67.1667	79.88	28.67	76.66	24.5	0	193.48
67.3333	80	28.73	76.66	24.47	0	193.584
67.5	80.02	28.82	76.73	24.97	0	202.053
67.6667	79.97	28.85	76.84	25.06	0	202.788
67.8333	79.87	28.85	76.81	24.81	0	200.573
68	79.79	28.86	76.85	24.67	0	194.599
68.1667	79.81	28.91	76.79	24.63	0	190.634
68.3333	79.96	28.97	76.86	24.82	0	201.687
68.5	80.15	29	76.8	24.96	0	218.944
68.6667	80.2	29	76.77	25.08	0	201.113
68.8333	80.02	28.98	76.68	24.64	0	177.488
69	79.89	29.04	76.77	24.87	0	197.497
69.1667	79.8	29.14	76.81	25.23	0	196.033
69.3333	79.88	29.19	76.83	25.6	0	204.91
69.5	80.03	29.16	76.73	25.61	0	211.392
69.6667	80.13	29.09	76.7	25.09	0	197.687
69.8333	80.25	29.06	76.66	25.22	0	176.623
70	80.33	29.1	76.65	25.59	0	195.022
70.1667	80.34	29.1	76.66	25.99	0	234.863
70.3333	80.24	29.04	76.69	25.54	0	206.683
70.5	80.18	28.97	76.58	24.98	0	173.982
70.6667	80.24	28.96	76.61	24.73	0	175.725
70.8333	80.37	29.02	76.6	25.42	0	219.831
71	80.44	29.05	76.51	25.43	0	211.914
71.1667	80.29	28.99	76.54	25.18	0	200.349
71.3333	80.22	28.93	76.52	25.1	0	209.585
71.5	80.21	28.87	76.52	24.78	0	182.808
71.6667	80.25	28.86	76.57	24.82	0	195.791
71.8333	80.29	28.9	76.58	25.17	0	210.687
72	80.29	28.9	76.49	25.07	0	204.799
72.1667	80.22	28.85	76.5	24.87	0	205.851
72.3333	80.14	28.82	76.48	24.84	0	196.266
72.5	80.04	28.82	76.45	24.79	0	196.701
72.6667	79.9	28.85	76.38	24.83	0	211.409
72.8333	79.76	28.89	76.36	24.77	0	203.233
73	79.67	28.93	76.32	24.51	0	182.237
73.1667	79.69	29.01	76.23	24.7	0	179.061
73.3333	79.74	29.1	76.38	25.34	0	204.965
73.5	79.8	29.13	76.41	25.58	0	212.776
73.6667	79.76	29.07	76.44	25.51	0	202.182
73.8333	79.89	28.98	76.44	25.25	0	201.018
74	80.08	28.91	76.47	24.96	0	199.77
74.1667	80.24	28.88	76.48	24.79	0	174.764
74.3333	80.26	28.91	76.53	25.13	0	190.463
74.5	80.14	28.97	76.58	25.77	0	226.609
74.6667	79.95	28.95	76.69	25.8	0	204.863
74.8333	79.82	28.87	76.68	25.31	0	210.608
75	79.95	28.8	76.64	25.18	0	207.085
75.1667	80.26	28.76	76.62	24.72	0	182.912
75.3333	80.52	28.76	76.53	24.51	0	202.597
75.5	80.4	28.83	76.45	24.44	0	203.058
75.6667	80.01	28.93	76.36	24.58	0	197.381
75.8333	79.64	29	76.34	24.66	0	212.834
76	79.42	29.04	76.22	24.44	0	189.329
76.1667	79.44	29.1	76.18	24.68	0	193.575
76.3333	79.68	29.16	76.11	25.15	0	202.694
76.5	79.96	29.16	76.03	24.94	0	194.65
76.6667	80.09	29.12	76.04	25.07	0	193.861
76.8333	80.2	29.08	76.03	25.15	0	202.862
77	80.22	29.01	76.1	25.25	0	205.009
77.1667	80.24	28.94	76.12	25.1	0	177.299
77.3333	80.28	28.91	76.18	25.51	0	201.811
77.5	80.34	28.87	76.15	25.53	0	205.219
77.6667	80.38	28.79	76.25	25.51	0	205.686
77.8333	80.39	28.7	76.28	25.47	0	211.853
78	80.3	28.64	76.15	25.08	0	201.9
78.1667	80.1	28.61	76.16	24.85	0	206.115
78.3333	80.01	28.62	76.11	24.52	0	195.746
78.5	79.9	28.66	76.01	24.34	0	183.954
78.6667	79.84	28.75	75.99	24.53	0	202.318
78.8333	79.63	28.85	76.03	24.79	0	210.628
79	79.4	28.9	76.04	24.57	0	177.812
79.1667	79.45	28.93	76	24.71	0	181.733
79.3333	79.64	28.99	76.11	25.26	0	224.518
79.5	79.75	28.99	76.15	25.23	0	203.009
79.6667	79.83	28.94	76.22	24.95	0	190.064
79.8333	79.94	28.9	76.28	25.2	0	227.436
80	80.11	28.86	76.1	24.98	0	208.708
80.1667	80.21	28.8	76.12	24.37	0	173.382
80.3333	80.27	28.82	76.03	24.54	0	195.219
80.5	80.21	28.87	75.91	24.85	0	206.707
80.6667	80.05	28.89	75.92	24.86	0	206.898
80.8333	79.79	28.88	75.8	24.66	0	212.351
81	79.63	28.87	75.8	24.4	0	184.659
81.1667	79.8	28.89	75.79	24.4	0	171.065
81.3333	80.07	28.95	75.72	25.36	0	216.973
81.5	80.21	28.94	75.78	25.36	0	218.231
81.6667	80.15	28.83	75.74	24.81	0	192.95
81.8333	80.11	28.72	75.78	24.68	0	202.967
82	80.22	28.66	75.79	24.56	0	201.581
82.1667	80.39	28.62	75.78	24.66	0	201.878
82.3333	80.56	28.59	75.71	24.45	0	192.804
82.5	80.56	28.57	75.66	24.28	0	196.549
82.6667	80.43	28.56	75.56	24.36	0	200.917
82.8333	80.3	28.56	75.54	24.25	0	210.234
83	80.14	28.55	75.44	24.26	0	202.853
83.1667	80.06	28.54	75.44	24.06	0	191.196
83.3333	79.96	28.57	75.45	24.22	0	203.155
83.5	79.92	28.57	75.45	24.25	0	202.94
83.6667	79.92	28.55	75.46	24.3	0	186.497
83.8333	79.95	28.52	75.44	24.61	0	200.715
84	79.99	28.46	75.61	24.66	0	211.827
84.1667	79.92	28.39	75.63	24.35	0	203.828
84.3333	79.92	28.34	75.55	24.51	0	202.51
84.5	80.01	28.29	75.62	24	0	200.194
84.6667	80.17	28.24	75.66	23.6	0	202.732
84.8333	80.31	28.22	75.61	23.35	0	189.429
85	80.28	28.23	75.56	23.08	0	198.511
85.1667	80.05	28.29	75.52	23.39	0	201.257
85.3333	79.75	28.35	75.49	23.47	0	190.459
85.5	79.5	28.39	75.55	23.47	0	206.94
85.6667	79.45	28.39	75.59	23.82	0	204.295
85.8333	79.58	28.37	75.58	23.71	0	202.339
86	79.7	28.33	75.67	23.33	0	205.453
86.1667	79.82	28.31	75.76	22.96	0	185.708
86.3333	79.94	28.31	75.78	22.88	0	189.915
86.5	80.05	28.36	75.75	23.26	0	215.797
86.6667	80.06	28.37	75.63	23.5	0	202.296
86.8333	80.02	28.3	75.59	23.07	0	200.913
87	79.94	28.22	75.69	22.6	0	205.88
87.1667	79.81	28.21	75.68	22.2	0	185.978
87.3333	79.68	28.28	75.71	22.56	0	178.983
87.5	79.68	28.37	75.66	23.06	0	209.472
87.6667	79.77	28.38	75.73	23.09	0	201.764
87.8333	79.84	28.33	75.69	23	0	186.331
88	79.86	28.29	75.84	23.41	0	208.749
88.1667	79.87	28.25	75.92	24.14	0	211.356
88.3333	79.99	28.18	75.96	23.97	0	199.971
88.5	80.14	28.11	75.93	23.59	0	197.211
88.6667	80.33	28.1	75.93	23.53	0	199.74
88.8333	80.42	28.12	75.94	23.64	0	206.454
89	80.26	28.14	76.04	23.86	0	199.645
89.1667	79.9	28.17	75.99	24.7	0	193.465
89.3333	79.67	28.21	75.99	25.18	0	204.379
89.5	79.7	28.2	76.1	25.1	0	215.405
89.6667	79.91	28.16	76.15	24.83	0	210.755
89.8333	80.17	28.13	76.16	24.02	0	194.569
90	80.33	28.11	76.02	23.06	0	190.127
90.1667	80.35	28.14	75.95	22.75	0	198.672
90.3333	80.29	28.2	75.85	23.12	0	180.554
90.5	80.07	28.29	75.9	24.29	0	212.047
90.6667	79.83	28.32	75.87	25.22	0	217.694
90.8333	79.73	28.28	75.82	24.7	0	191.438
91	79.95	28.21	75.81	24.55	0	194.816
91.1667	80.22	28.18	75.78	24.32	0	184.394
91.3333	80.27	28.2	75.71	25.01	0	191.435
91.5	80.17	28.23	75.74	25.94	0	196.673
91.6667	80.03	28.2	75.74	26.62	0	210.778
91.8333	79.93	28.13	75.67	26.13	0	207.966
92	80.09	28.04	75.66	25.35	0	205.434
92.1667	80.21	28.01	75.68	24.72	0	189.984
92.3333	80.36	28.02	75.61	24.37	0	191.402
92.5	80.41	28.05	75.56	24.19	0	201.113
92.6667	80.22	28.06	75.41	24.14	0	215.972
92.8333	80.07	28.02	75.49	23.74	0	211.147
93	79.96	27.99	75.49	23.08	0	188.255
93.1667	79.88	28.02	75.41	23.51	0	192.581
93.3333	79.85	28.07	75.48	24	0	206.57
93.5	79.8	28.07	75.51	24.01	0	207.083
93.6667	79.74	28.03	75.51	23.27	0	180.781
93.8333	79.83	28	75.59	23.36	0	189.673
94	79.98	28	75.68	23.99	0	215.339
94.1667	80.02	27.97	75.57	23.42	0	195.532
94.3333	79.95	27.93	75.56	23.27	0	219.534
94.5	79.91	27.91	75.5	23.44	0	211.691
94.6667	79.93	27.88	75.45	22.81	0	191.683
94.8333	80	27.87	75.41	23.13	0	192.551
95	79.86	27.9	75.5	23.47	0	188.899
95.1667	79.73	27.94	75.56	23.97	0	200.091
95.3333	79.65	27.95	75.48	24.67	0	197.001
95.5	79.71	27.94	75.57	25.75	0	201.999
95.6667	79.9	27.93	75.65	26.3	0	198.689
95.8333	80.09	27.88	75.51	26.37	0	207.677
96	80.11	27.83	75.6	25.67	0	205.647
96.1667	80.04	27.82	75.67	24.98	0	201.249
96.3333	80.02	27.83	75.73	24.06	0	194.604
96.5	79.99	27.86	75.68	23.49	0	199.256
96.6667	79.98	27.91	75.55	23.98	0	199.858
96.8333	80.03	27.94	75.56	24.36	0	195.385
97	80.05	27.93	75.56	24.04	0	202.041
97.1667	79.93	27.94	75.52	24.06	0	207.29
97.3333	79.83	27.95	75.55	24.11	0	202.292
97.5	79.86	27.95	75.42	23.66	0	199.424
97.6667	79.95	27.94	75.43	23.22	0	195.993
97.8333	80.12	27.96	75.45	23.6	0	184.191
98	80.22	27.99	75.34	24.6	0	208.86
98.1667	80.26	27.96	75.33	25.03	0	201.312
98.3333	80.08	27.88	75.36	24.19	0	200.916
98.5	80.03	27.83	75.36	24.32	0	201.662
98.6667	80.07	27.8	75.39	23.95	0	175.809
98.8333	80.16	27.82	75.51	25.27	0	199.939
99	80.21	27.81	75.57	25.35	0	222.692
99.1667	80.2	27.72	75.67	24.5	0	198.378
99.3333	80.19	27.65	75.76	24.2	0	194.883
99.5	80.33	27.64	75.82	24.32	0	216.697
99.6667	80.31	27.63	75.92	23.63	0	203.589
99.8333	80.18	27.65	75.9	23.37	0	203.39
100	79.97	27.68	75.88	23.24	0	198.245
100.167	79.84	27.7	75.94	22.53	0	205.26
100.333	79.82	27.72	75.96	22.28	0	207.426
100.5	79.76	27.78	75.93	21.77	0	193.874
100.667	79.67	27.87	75.94	21.88	0	188.756
100.833	79.63	27.96	75.94	22.23	0	190.956
101	79.69	28.01	75.89	22.58	0	209.974
101.167	79.82	28.03	75.96	22.49	0	204.822
101.333	79.87	28.03	76.03	22.32	0	188.683
101.5	79.86	28.03	75.98	22.48	0	195.326
101.667	79.91	28.03	75.93	22.69	0	213.866
101.833	80.01	28	75.92	22.91	0	192.371
102	80.05	27.96	75.94	22.93	0	192.232
102.167	80.09	27.93	75.98	23.48	0	209.735
102.333	79.95	27.9	75.97	23.27	0	203.051
102.5	79.75	27.87	75.97	23.09	0	205.197
102.667	79.74	27.86	75.89	22.48	0	194.459
102.833	79.86	27.88	75.83	22.63	0	182.089
103	80.03	27.94	75.74	24.35	0	202.519
103.167	80.01	27.95	75.7	25.75	0	216.105
103.333	79.97	27.89	75.69	26.01	0	201.837
103.5	80	27.84	75.75	26.08	0	187.982
103.667	80.05	27.84	75.81	26.66	0	193.478
103.833	80.18	27.86	75.88	26.62	0	199.08
104	80.19	27.86	75.9	26.5	0	197.264
104.167	80.13	27.85	75.98	26.21	0	208.145
104.333	80.09	27.81	76.12	25.59	0	203.359
104.5	80.13	27.77	76.16	25.19	0	217.118
104.667	80.25	27.73	76.08	24.46	0	213.333
104.833	80.29	27.7	76.06	23.01	0	183.796
105	80.28	27.74	75.99	22.33	0	202.27
105.167	80.26	27.85	75.9	22.52	0	184.097
105.333	80.02	27.96	75.85	22.74	0	181.149
105.5	79.71	28.07	75.86	23.58	0	210.137
105.667	79.49	28.11	75.91	23.91	0	192.866
105.833	79.48	28.1	75.95	24.35	0	214.546
106	79.65	28.06	75.91	24.66	0	212.281
106.167	79.97	27.97	75.79	23.59	0	196.379
106.333	80.28	27.91	75.76	23.54	0	197.558
106.5	80.42	27.93	75.73	23.84	0	192.538
106.667	80.28	27.95	75.71	23.75	0	204.375
106.833	80.07	27.94	75.69	23.86	0	206.994
107	79.93	27.92	75.65	23.49	0	195.074
107.167	79.93	27.91	75.73	23.53	0	181.673
107.333	80.01	27.92	75.66	24.03	0	185.961
107.5	79.99	27.92	75.69	24.78	0	212.355
107.667	80.07	27.88	75.57	24.96	0	223.317
107.833	80.24	27.77	75.57	23.91	0	204.143
108	80.4	27.69	75.5	23.15	0	204.569
108.167	80.54	27.68	75.39	22.88	0	185.257
108.333	80.46	27.73	75.45	23.57	0	177.088
108.5	80.17	27.81	75.44	24.58	0	195.498
108.667	79.82	27.83	75.5	25.31	0	202.815
108.833	79.51	27.78	75.6	24.99	0	202.798
109	79.59	27.71	75.6	25.31	0	216.946
109.167	79.96	27.62	75.55	24.54	0	195.119
109.333	80.34	27.56	75.55	24.32	0	199.139
109.5	80.44	27.57	75.54	25.12	0	222.721
109.667	80.38	27.55	75.54	24.4	0	199.096
109.833	80.18	27.51	75.36	23.7	0	202.012
110	79.99	27.5	75.34	23.33	0	191.771
110.167	79.78	27.52	75.35	22.87	0	188.545
110.333	79.83	27.58	75.37	23.3	0	201.142
110.5	79.9	27.63	75.39	23.74	0	197.543
110.667	79.86	27.66	75.38	23.91	0	206.829
110.833	79.77	27.66	75.37	24.12	0	193.653
111	79.75	27.65	75.44	23.76	0	185.587
111.167	79.84	27.65	75.54	24.64	0	216.469
111.333	79.93	27.64	75.51	24.98	0	219.161
111.5	79.96	27.59	75.45	24.07	0	195.998
111.667	79.94	27.56	75.48	23.27	0	191.792
111.833	79.93	27.56	75.49	22.69	0	192.214
112	79.89	27.61	75.51	22.59	0	188.124
112.167	79.8	27.7	75.55	23.73	0	198.814
112.333	79.66	27.75	75.61	24.12	0	220.437
112.5	79.58	27.73	75.54	23.81	0	189.122
112.667	79.69	27.69	75.62	23.97	0	196.029
112.833	79.89	27.66	75.5	23.96	0	213.542
113	80.15	27.62	75.48	23.56	0	205.768
113.167	80.21	27.58	75.44	23.24	0	199.426
113.333	80.16	27.58	75.4	22.75	0	191.46
113.5	80.05	27.61	75.47	23	0	205.626
113.667	79.97	27.67	75.51	23.09	0	202.797
113.833	79.93	27.71	75.5	23.87	0	188.423
114	79.9	27.71	75.59	24.16	0	179.592
114.167	79.97	27.69	75.73	25.14	0	208.662
114.333	80.08	27.62	75.81	25.21	0	212.374
114.5	80.1	27.53	75.78	24.24	0	213.553
114.667	80.2	27.45	75.82	23.99	0	218.999
114.833	80.36	27.42	75.85	22.65	0	179.721
115	80.39	27.45	75.87	22.25	0	182.967
115.167	80.24	27.55	75.79	23.36	0	208.87
115.333	79.93	27.62	75.85	23.54	0	211.155
115.5	79.63	27.62	75.87	23.03	0	198.024
115.667	79.54	27.62	75.88	22.72	0	203.743
115.833	79.7	27.64	75.91	22.96	0	208.071
116	79.85	27.65	75.92	22.9	0	204.621
116.167	80.03	27.65	75.79	22.43	0	191.38
116.333	80.19	27.66	75.72	22.06	0	192.611
116.5	80.19	27.71	75.64	22.61	0	201.607
116.667	79.99	27.77	75.62	22.67	0	187.81
116.833	79.74	27.81	75.54	23.29	0	199.559
117	79.56	27.83	75.58	24.14	0	207.532
117.167	79.62	27.79	75.44	24.55	0	198.598
117.333	79.86	27.71	75.47	24.36	0	204.048
117.5	80.15	27.62	75.51	24.2	0	191.272
117.667	80.38	27.56	75.53	23.83	0	202.895
117.833	80.49	27.51	75.52	23.78	0	203.291
118	80.42	27.48	75.58	23.77	0	194.025
118.167	80.36	27.48	75.64	24.56	0	188.436
118.333	80.27	27.45	75.66	24.93	0	212.948
118.5	80.14	27.4	75.71	25.39	0	222.885
118.667	80.12	27.32	75.69	24.28	0	190.916
118.833	80.28	27.25	75.77	23.4	0	205.272
119	80.35	27.25	75.71	22.66	0	196.016
119.167	80.34	27.3	75.73	22.59	0	192.132
119.333	80.23	27.37	75.67	22.82	0	208.342
119.5	79.98	27.43	75.75	22.91	0	201.856
119.667	79.7	27.47	75.83	22.58	0	183.572
119.833	79.42	27.52	75.78	22.88	0	195.149
120	79.42	27.58	75.87	23.66	0	200.33
120.167	79.63	27.58	75.94	23.49	0	206.322
120.333	79.82	27.56	75.94	23.3	0	219.777
120.5	79.92	27.53	75.92	22.64	0	208.196
120.667	79.82	27.56	75.94	22.49	0	201.201
120.833	79.75	27.62	75.85	22.12	0	186.357
121	79.68	27.71	75.88	22.04	0	190.932
121.167	79.65	27.82	75.79	23.28	0	203.617
121.333	79.53	27.87	75.74	23.29	0	201.958
121.5	79.55	27.84	75.72	23.05	0	203.595
121.667	79.7	27.81	75.63	23.49	0	205.844
121.833	79.9	27.78	75.46	23.35	0	191.415
122	80.04	27.74	75.48	23.59	0	177.25
122.167	80.03	27.75	75.49	25.6	0	196.651
122.333	80	27.75	75.6	26.4	0	200.924
122.5	80.02	27.71	75.64	27.5	0	214.291
122.667	80.15	27.63	75.57	27.55	0	222.503
122.833	80.33	27.51	75.65	26.5	0	172.258
123	80.6	27.44	75.62	26.72	0	194.928
123.167	80.75	27.43	75.6	27.4	0	217.507
123.333	80.66	27.4	75.54	26.55	0	200.982
123.5	80.42	27.38	75.5	25.85	0	197.769
123.667	80.24	27.39	75.43	25.16	0	196.175
123.833	80.09	27.45	75.41	25.1	0	196.662
124	79.98	27.54	75.43	25.92	0	195.904
124.167	79.91	27.61	75.36	25.97	0.037108	200.324
124.333	79.85	27.63	75.45	26.43	0.074217	195.168
124.5	79.84	27.66	75.44	26.88	0.077491	194.779
124.667	79.76	27.67	75.44	27.01	0.111326	208.351
124.833	79.76	27.65	75.61	26.74	0.148435	203.044
125	79.92	27.64	75.7	26.26	0.186635	213.302
125.167	80.1	27.62	75.72	26.18	0.223744	216.4
125.333	80.19	27.62	75.68	25.06	0.260852	179.314
125.5	80.19	27.66	75.68	25.08	0.297961	194.508
125.667	80.05	27.73	75.7	25.08	0.33507	206.45
125.833	79.75	27.79	75.72	25.54	0.372179	197.995
126	79.52	27.86	75.71	27.44	0.409288	206.769
126.167	79.42	27.9	75.73	27.57	0.446397	205.816
126.333	79.54	27.9	75.77	26.96	0.484597	185.417
126.5	79.76	27.95	75.62	26.1	0.531528	199.928
126.667	79.74	28.02	75.53	25.74	0.56318	203.203
126.833	79.67	28.09	75.64	25.69	0.615569	201.338
127	79.61	28.15	75.65	25.75	0.667958	203.594
127.167	79.8	28.16	75.64	24.93	0.706158	191.419
127.333	80.08	28.17	75.71	24.87	0.708341	199.915
127.5	80.3	28.19	75.7	24.67	0.774919	188.618
127.667	80.38	28.23	75.74	25.28	0.801113	170.705
127.833	80.31	28.28	75.83	27.66	0.819667	205.835
128	80.14	28.24	75.9	28.73	0.856776	237.503
128.167	79.87	28.11	75.87	27.56	0.893885	218.563
128.333	80	27.97	75.86	25.26	0.930994	193.164
128.5	80.39	27.92	75.83	23.34	0.968102	178.853
128.667	80.75	27.99	75.76	23.19	1.00194	192.656
128.833	80.63	28.09	75.63	23.4	1.00739	211.646
129	80.19	28.14	75.68	23.24	1.06197	210.587
129.167	79.81	28.17	75.74	22.79	1.11763	194.925
129.333	79.66	28.18	75.76	22.32	1.15474	194.795
129.5	79.82	28.22	75.75	23.33	1.19185	204.737
129.667	80.06	28.23	75.88	23.34	1.1973	203.751
129.833	80.12	28.23	75.84	23.15	1.24751	187.387
130	80.12	28.23	75.84	23.31	1.26716	208.488
130.167	80.08	28.22	75.79	24.09	1.32282	206.39
130.333	80	28.19	75.8	23.29	1.35993	196.562
130.5	79.94	28.16	75.73	23.19	1.37848	199.222
130.667	79.89	28.16	75.7	22.61	1.41777	198.663
130.833	79.71	28.17	75.76	22.72	1.48217	208.469
131	79.73	28.2	75.68	22.59	1.52255	192.428
131.167	79.79	28.23	75.8	23.04	1.54329	197.802
131.333	79.89	28.24	75.75	23.15	1.56512	189.287
131.5	79.95	28.23	75.71	23.46	1.60223	198.054
131.667	80	28.22	75.8	23.83	1.63933	201.496
131.833	79.99	28.2	75.92	23.88	1.67644	199.852
132	79.95	28.17	75.93	23.94	1.71355	199.439
132.167	79.97	28.13	75.9	23.7	1.75066	201.555
132.333	80	28.11	75.91	24.29	1.78777	214.884
132.5	79.97	28.08	75.91	23.78	1.82488	201.684
132.667	79.95	28.07	75.86	22.94	1.86199	194.813
132.833	79.83	28.13	75.86	23.2	1.90019	190.654
133	79.71	28.2	75.79	23.45	1.9373	213.116
133.167	79.76	28.22	75.91	23.32	1.97441	195.188
133.333	79.93	28.22	75.93	22.92	2.01151	180.877
133.5	80.13	28.24	75.99	23.6	2.04862	211.539
133.667	80.28	28.22	76.07	23.69	2.08573	201.952
133.833	80.37	28.15	76.19	23.58	2.12284	199.842
134	80.35	28.09	76.14	23.49	2.15995	184.55
134.167	80.31	28.04	76.19	23.68	2.19815	216.684
134.333	80.23	28.02	76.23	24.52	2.23526	224.374
134.5	80.12	27.97	76.21	23.07	2.27237	182.059
134.667	80.08	27.96	76.27	22.58	2.30948	207.51
134.833	80.04	27.99	76.25	22.62	2.34658	207.86
135	79.97	28.05	76.3	22.15	2.38369	184.508
135.167	79.86	28.13	76.32	22.11	2.4208	183.858
135.333	79.77	28.21	76.3	23.01	2.45791	209.071
135.5	79.85	28.28	76.33	24.86	2.49611	208.853
135.667	79.88	28.29	76.34	25.45	2.53322	197.776
135.833	79.86	28.27	76.36	25.01	2.57033	203.944
136	79.83	28.26	76.38	23.98	2.60744	198.22
136.167	79.78	28.27	76.29	23.04	2.64455	193.443
136.333	79.79	28.3	76.37	23.12	2.68166	192.132
136.5	79.87	28.33	76.32	23.28	2.68275	202.788
136.667	80.01	28.33	76.28	23.66	2.71876	209.099
136.833	80.04	28.31	76.19	23.3	2.77552	208.176
137	79.97	28.3	76.24	23.12	2.79407	192.721
137.167	79.95	28.3	76.19	23.25	2.83118	178.497
137.333	79.97	28.33	76.17	24.27	2.86829	202.749
137.5	79.97	28.33	76.2	24.94	2.9054	213.634
137.667	80	28.27	76.11	24.16	2.94251	193.109
137.833	80.18	28.18	76.09	23.95	2.97962	180.395
138	80.4	28.17	76.04	24.78	3.01673	213.751
138.167	80.4	28.16	76.01	25.33	3.03965	221.726
138.333	80.28	28.09	75.96	24.52	3.09204	190.133
138.5	80.21	28.04	75.96	24.32	3.09204	198.299
138.667	80.21	28.03	75.97	24.49	3.12914	198.634
138.833	80.19	28.02	75.94	24.19	3.16625	191.746
139	80.08	28.04	76.03	24.26	3.20336	192.639
139.167	79.93	28.06	76.13	24.64	3.24047	194.68
139.333	79.86	28.09	76.04	25.36	3.27758	212.137
139.5	79.92	28.05	76.06	25.75	3.3136	219.949
139.667	79.97	27.98	76.14	24.93	3.35289	215.385
139.833	79.98	27.93	76.14	23.83	3.39	194.242
140	79.96	27.95	76.1	23.1	3.42711	190.485
140.167	79.99	28.02	76.07	23.36	3.46421	199.774
140.333	79.99	28.09	76.07	23.18	3.50132	196.335
140.5	80.02	28.13	75.97	22.85	3.53843	178.199
140.667	79.94	28.2	75.9	23.65	3.57554	185.446
140.833	79.85	28.25	75.88	24.8	3.61374	216.667
141	79.69	28.22	75.88	24.81	3.62247	206.641
141.167	79.65	28.16	75.87	24.94	3.67377	205.326
141.333	79.82	28.09	75.86	24.47	3.69123	210.456
141.5	80.05	28.04	75.84	23.96	3.75999	200.321
141.667	80.22	28.02	75.83	23.27	3.7851	195.37
141.833	80.25	28.06	75.83	23.48	3.81893	181.832
142	80.28	28.13	75.87	24.74	3.83639	185.469
142.167	80.17	28.14	75.94	25.4	3.8735	206.943
142.333	80.01	28.08	75.9	25.22	3.9117	211.052
142.5	79.94	28	75.97	24.89	3.94881	216.435
142.667	80.09	27.93	75.99	24.42	3.98592	208.228
142.833	80.32	27.89	75.97	23.84	4.02303	191.238
143	80.33	27.89	75.99	23.53	4.06014	192.956
143.167	80.27	27.93	75.95	23.78	4.09725	205.897
143.333	80.1	27.95	75.93	23.78	4.13436	205.298
143.5	79.97	27.97	76.01	23.47	4.17146	195.968
143.667	79.82	27.98	75.86	23.48	4.20966	208.945
143.833	79.69	28.01	75.97	23.39	4.24677	192.328
144	79.71	28.05	76.01	23.23	4.28388	192.595
144.167	79.84	28.1	76.04	24.08	4.32099	194.002
144.333	79.97	28.1	76.07	23.88	4.3581	186.079
144.5	80.09	28.08	76.08	24.57	4.39084	211.587
144.667	80.15	28.04	76.14	24.74	4.3963	202.345
144.833	80.07	27.99	76.25	23.99	4.43232	205.825
145	79.95	27.95	76.1	23.62	4.47052	206.499
145.167	79.92	27.95	76.24	23.09	4.50763	205.366
145.333	79.92	27.98	76.25	23.42	4.54474	202.976
145.5	79.95	28.04	76.25	23.73	4.58184	191.681
145.667	79.9	28.09	76.1	23.88	4.61895	190.956
145.833	79.81	28.14	76.12	24.19	4.68444	202.799
146	79.77	28.18	76.14	24.59	4.69317	193.62
146.167	79.77	28.2	76.1	24.87	4.73028	202.322
146.333	79.82	28.22	76.06	26.46	4.76848	221.866
146.5	79.9	28.18	76.01	25.65	4.80559	186.056
146.667	79.93	28.11	75.96	24.73	4.8427	186.829
146.833	80.04	28.11	75.95	24.81	4.87981	206.398
147	80.12	28.16	75.99	26.07	4.91691	191.758
147.167	80.11	28.18	75.88	26.02	4.95402	204.965
147.333	79.96	28.15	76.04	25.98	4.99113	199.155
147.5	79.93	28.12	76.12	25.41	5.02169	184.594
147.667	80.02	28.11	76.14	25.58	5.06317	210.716
147.833	80.22	28.12	76.18	25.84	5.085	211.315
148	80.33	28.09	76.18	25.38	5.11228	213.163
148.167	80.35	28.06	76.18	24.48	5.17668	193.523
148.333	80.31	28.08	76.12	23.86	5.17886	188.815
148.5	80.21	28.15	76.11	24.75	5.21706	200.116
148.667	80.04	28.2	76.06	24.27	5.25199	206.075
148.833	79.82	28.22	75.95	24	5.32293	217.293
149	79.68	28.24	75.92	23.58	5.36331	194.074
149.167	79.59	28.3	75.94	23.17	5.40151	188.72
149.333	79.53	28.38	75.96	23.6	5.42116	191.425
149.5	79.68	28.45	75.97	24.77	5.46809	202.998
149.667	79.99	28.43	76.01	25.28	5.47573	229.789
149.833	80.16	28.35	75.93	24.82	5.51284	189.805
150	80.31	28.26	76	24.14	5.54995	179.964
150.167	80.41	28.25	75.9	24.95	5.58706	214.533
150.333	80.46	28.24	75.96	25.12	5.62526	197.694
150.5	80.44	28.19	75.92	24.66	5.66236	197.059
150.667	80.4	28.14	75.91	24.77	5.69947	209.942
150.833	80.14	28.12	75.92	24.71	5.70821	185.537
151	79.93	28.13	75.92	25.09	5.76496	203.384
151.167	79.77	28.14	75.98	25.44	5.77369	200.709
151.333	79.73	28.14	75.98	24.85	5.8108	190.537
151.5	79.87	28.14	75.94	25.76	5.84791	225.882
151.667	80.1	28.11	75.87	25.19	5.88502	212.73
151.833	80.15	28.07	75.95	23.74	5.92322	180.679
152	80.12	28.09	75.98	23.14	5.96142	179.786
152.167	80.01	28.2	75.88	24.61	5.99743	211.591
152.333	79.93	28.27	75.93	25.69	6.03454	220.501
152.5	79.8	28.25	75.98	25.27	6.07165	197.224
152.667	79.71	28.2	76.02	24.37	6.10876	185.677
152.833	79.79	28.2	76.02	24.18	6.14587	200.404
153	79.93	28.21	75.93	24.62	6.18298	210.007
153.167	79.99	28.22	75.82	23.98	6.22118	210.626
153.333	79.97	28.22	75.83	23.06	6.25829	186.58
153.5	79.9	28.29	75.74	23.18	6.2954	174.372
153.667	79.89	28.39	75.7	24.98	6.33251	206.058
153.833	79.88	28.41	75.63	25.35	6.36961	213.079
154	79.79	28.36	75.61	24.96	6.40672	191.946
154.167	79.78	28.33	75.62	25.32	6.44383	190.951
154.333	79.86	28.3	75.7	25.73	6.4482	195.165
154.5	80.02	28.24	75.71	26.01	6.48203	197.941
154.667	80.26	28.17	75.72	26.56	6.51914	211.483
154.833	80.5	28.09	75.72	26.4	6.55625	219.929
155	80.65	28.01	75.73	25.77	6.59336	204.122
155.167	80.6	27.96	75.77	25.24	6.63047	172.649
155.333	80.49	27.97	75.76	25.64	6.63047	201.322
155.5	80.29	27.97	75.71	25.87	6.66758	216.764
155.667	80.13	27.96	75.68	24.72	6.70469	206.484
155.833	80.03	27.94	75.62	24.11	6.74179	206.438
156	80.02	27.97	75.66	23.67	6.77999	190.93
156.167	80.05	28.03	75.63	24.01	6.8171	197.58
156.333	80.03	28.09	75.57	24.26	6.85421	201.35
156.5	79.9	28.13	75.46	24.1	6.89132	204.076
156.667	79.72	28.16	75.41	23.78	6.92843	187.176
156.833	79.57	28.2	75.16	24.2	6.96554	180.334
157	79.55	28.25	75.28	24.98	7.00265	213.179
157.167	79.62	28.25	75.28	25.7	7.03976	218.856
157.333	79.74	28.2	75.23	25.07	7.07796	200.014
157.5	79.84	28.15	75.26	24.26	7.11506	191.231
157.667	80.01	28.14	75.21	24.32	7.15217	184.877
157.833	80.15	28.18	75.18	25.11	7.18928	177.292
158	80.27	28.19	75.14	26.67	7.21766	207.376
158.167	80.34	28.14	75.17	27.56	7.22639	231.46
158.333	80.31	28.01	75.13	26.37	7.2635	208.16
158.5	80.28	27.88	75.11	25.07	7.30061	168.164
158.667	80.38	27.84	75.19	25.33	7.33881	191.259
158.833	80.45	27.87	75.19	26.18	7.37373	224.427
159	80.33	27.88	75.11	26.21	7.40866	197.167
159.167	80.02	27.86	75.23	25.7	7.41303	206.587
159.333	79.8	27.83	75.23	25.35	7.45232	209.521
159.5	79.78	27.82	75.21	24.65	7.48724	176.914
159.667	79.91	27.85	75.27	24.82	7.52435	209.281
159.833	79.98	27.87	75.27	25.17	7.56146	223.919
160	79.91	27.89	75.14	23.98	7.59857	189.185
160.167	79.76	27.93	75.25	23.13	7.63677	179.145
160.333	79.62	28.02	75.13	24.05	7.67388	207.234
160.5	79.53	28.09	75.09	24.82	7.71099	212.289
160.667	79.51	28.09	75.07	24.28	7.7481	190.602
160.833	79.53	28.1	74.97	24.16	7.78521	202.846
161	79.61	28.11	74.94	23.9	7.83978	197.711
161.167	79.7	28.13	74.96	23.72	7.85942	192.951
161.333	79.73	28.18	74.93	24.54	7.89653	211.212
161.5	79.81	28.2	74.98	24.94	7.93474	186.61
161.667	79.9	28.19	75.01	25.66	7.97184	171.989
161.833	80.06	28.16	75.05	26.61	8.00895	207.539
162	80.31	28.08	75.16	26.37	8.02532	209.038
162.167	80.53	27.99	75.18	26.3	8.04606	219.664
162.333	80.62	27.91	75.2	25.74	8.08317	204.327
162.5	80.55	27.86	75.33	24.32	8.12465	184.346
162.667	80.36	27.89	75.31	24.51	8.15739	190.347
162.833	80.23	27.94	75.42	24.99	8.19559	202.303
163	80.05	27.96	75.48	25.08	8.2327	213.464
163.167	79.86	27.97	75.5	24.9	8.26981	213.653
163.333	79.76	27.96	75.49	24.1	8.30692	190.777
163.5	79.74	27.98	75.49	23.47	8.34402	204.251
163.667	79.82	28.04	75.47	23.92	8.38332	211.962
163.833	79.84	28.08	75.46	23.19	8.45098	186.903
164	79.76	28.13	75.46	23.34	8.475	209.877
164.167	79.66	28.18	75.55	23.56	8.50556	201.929
164.333	79.54	28.21	75.65	23.01	8.56777	173.924
164.5	79.53	28.26	75.62	23.67	8.59724	185.097
164.667	79.64	28.31	75.78	24.82	8.60488	200.324
164.833	79.86	28.29	75.92	25.53	8.64199	203.966
165	80.03	28.23	76.05	25.49	8.67909	212.869
165.167	80.16	28.14	76.19	25.12	8.7162	214.431
165.333	80.31	28.07	76.24	24.19	8.75331	213.607
165.5	80.46	28.03	76.31	23.01	8.79151	205.437
165.667	80.62	28.02	76.25	21.78	8.83954	187.284
165.833	80.62	28.1	76.29	21.24	8.87119	185.194
166	80.36	28.24	76.3	22.4	8.91157	200.281
166.167	79.93	28.35	76.25	22.61	8.97706	205.148
166.333	79.56	28.41	76.15	22.5	9.01416	204.928
166.5	79.39	28.48	76.02	23.07	9.03272	205.107
166.667	79.44	28.52	76	23.29	9.08947	185.489
166.833	79.58	28.52	76.04	23.14	9.12658	191.204
167	79.74	28.52	75.97	24.15	9.1626	208.721
167.167	79.89	28.51	75.92	24.19	9.16587	203.287
167.333	80.09	28.44	75.83	23.97	9.2008	187.574
167.5	80.18	28.41	75.82	23.63	9.23791	187.189
167.667	80.24	28.42	75.85	24.61	9.27502	181.675
167.833	80.24	28.43	75.9	26.48	9.31213	215.844
168	80.13	28.39	75.95	27.15	9.35033	213.226
168.167	80.04	28.26	76.06	25.79	9.35033	198.866
168.333	80.1	28.17	76.12	25.58	9.38744	206.471
168.5	80.39	28.11	76.09	24.94	9.42454	188.349
168.667	80.7	28.11	76.09	25.62	9.46165	213.394
168.833	80.79	28.1	76.07	24.8	9.49876	199.194
169	80.56	28.06	75.96	23.69	9.53587	190.19
169.167	80.18	28.09	75.89	23.34	9.57298	197.859
169.333	79.9	28.16	75.87	23.74	9.61009	208.073
169.5	79.69	28.22	75.89	23.49	9.64829	199.236
169.667	79.69	28.26	75.79	23.18	9.6854	187.309
169.833	79.77	28.31	75.92	23.51	9.72251	203.665
170	80.02	28.33	75.93	24.36	9.75961	198.069
170.167	80.12	28.32	75.88	24.48	9.79672	188.113
170.333	80.1	28.29	75.91	25.03	9.83383	208.027
170.5	80.07	28.24	75.84	25.5	9.87094	218.482
170.667	80.09	28.16	75.83	24.83	9.8895	194.656
170.833	80.09	28.09	75.69	23.67	9.94625	196.469
171	80.07	28.09	75.79	24.09	9.98336	201.354
171.167	80.08	28.12	75.76	23.69	10.0205	196.82
171.333	80.02	28.16	75.68	23.96	10.0532	199.622
171.5	79.88	28.21	75.74	24.58	10.0587	181.894
171.667	79.87	28.21	75.82	25.15	10.0947	216.989
171.833	79.85	28.17	75.77	25.32	10.1318	201.749
172	79.81	28.13	75.75	24.49	10.1689	185.498
172.167	79.85	28.13	75.75	24.91	10.2071	226.007
172.333	79.98	28.14	75.73	24.62	10.2442	196.684
172.5	80.13	28.12	75.73	23.69	10.2813	171.567
172.667	80.18	28.16	75.7	24.93	10.3184	203.892
172.833	80.05	28.2	75.79	25.74	10.3555	219.876
173	79.91	28.15	75.71	25.3	10.3916	191.451
173.167	79.88	28.08	75.71	25.04	10.4287	201.927
173.333	80.03	28.04	75.73	24.87	10.4592	210.411
173.5	80.26	28	75.73	24.07	10.4756	192.749
173.667	80.43	28	75.62	24.01	10.5051	196.561
173.833	80.4	28.02	75.62	24.09	10.5422	196.006
174	80.2	28.03	75.46	24.13	10.5793	206.389
174.167	79.99	28.04	75.48	23.84	10.6164	196.59
174.333	79.79	28.07	75.41	24.28	10.6535	204.013
174.5	79.8	28.09	75.47	24.4	10.6906	203.676
174.667	79.89	28.07	75.36	24.33	10.7277	184.76
174.833	79.98	28.07	75.43	24.49	10.7648	210.923
175	80.01	28.06	75.54	24.6	10.803	204.719
175.167	80.03	28.05	75.52	24.42	10.8216	186.688
175.333	80.02	28.04	75.57	25.18	10.8772	202.826
175.5	80.01	28	75.58	24.95	10.9111	204.278
175.667	80	27.96	75.54	25.02	10.9143	207.895
175.833	79.98	27.94	75.6	24.46	10.97	188.44
176	79.85	27.96	75.67	24.24	10.9886	194.88
176.167	79.68	28.01	75.71	25	11.0257	205.434
176.333	79.63	28.04	75.77	24.71	11.0824	203.942
176.5	79.7	28.02	75.8	24.36	11.101	210.2
176.667	79.88	28.01	75.77	23.62	11.1381	191.729
176.833	80.03	28.03	75.78	23.45	11.1938	183.848
177	79.94	28.1	75.71	24.34	11.2123	220.427
177.167	79.72	28.16	75.79	24.57	11.2549	194.198
177.333	79.53	28.17	75.75	23.84	11.2865	188.887
177.5	79.58	28.19	75.78	24.45	11.3236	221.092
177.667	79.85	28.19	75.79	23.99	11.3618	201.791
177.833	80.09	28.19	75.72	23.91	11.3989	193.501
178	80.23	28.19	75.7	23.83	11.4361	180.443
178.167	80.19	28.22	75.76	24.48	11.4732	201.748
178.333	80.05	28.24	75.73	25.57	11.5103	213.413
178.5	79.93	28.2	75.76	24.79	11.5474	198.572
178.667	79.88	28.15	75.72	24.61	11.5845	194.458
178.833	80.02	28.12	75.71	24.32	11.6194	195.216
179	80.16	28.14	75.78	24.33	11.6587	192.289
179.167	80.2	28.18	75.78	25.15	11.6784	212.17
179.333	80.08	28.19	75.67	25.21	11.698	207.608
179.5	79.94	28.14	75.58	24.79	11.734	199.949
179.667	79.86	28.12	75.6	24.69	11.7711	205.152
179.833	79.96	28.1	75.57	24.19	11.8082	184.954
180	80.1	28.12	75.61	24.65	11.8453	202.156
180.167	80.13	28.14	75.64	24.67	11.8825	216.668
180.333	80.12	28.13	75.74	24.36	11.9207	181.159
180.5	80.1	28.13	75.8	24.4	11.9578	189.339
180.667	80.15	28.15	75.98	25.48	11.9949	210.482
180.833	80.13	28.14	76.08	26.1	12.032	214.275
181	80.14	28.07	76.14	25.44	12.0691	200.483
181.167	80.18	28	76.17	25.12	12.1062	206.296
181.333	80.27	27.96	76.22	24.61	12.1433	214.828
181.5	80.31	27.95	76.29	23.17	12.1804	199.987
181.667	80.17	28	76.2	22.52	12.2186	194.404
181.833	79.89	28.12	76.28	22.54	12.2557	205.57
182	79.7	28.23	76.32	23.01	12.2928	203.885
182.167	79.66	28.29	76.31	22.5	12.331	193.31
182.333	79.74	28.32	76.31	22.2	12.3758	185.365
182.5	79.84	28.38	76.25	22.83	12.438	193.514
182.667	79.83	28.44	76.23	23.62	12.4784	206.943
182.833	79.68	28.45	76.24	23.05	12.5166	190.823
183	79.59	28.47	76.31	24.08	12.5537	198.848
183.167	79.65	28.47	76.39	24.26	12.5908	215.812
183.333	79.75	28.43	76.46	24	12.6246	203.501
183.5	79.93	28.4	76.44	23.59	12.665	189.223
183.667	80.07	28.39	76.49	23.3	12.7021	199.405
183.833	80.2	28.4	76.57	23.71	12.7392	198.284
184	80.13	28.41	76.45	23.86	12.7403	202.666
184.167	80.02	28.42	76.58	24.13	12.7785	205.221
184.333	79.98	28.4	76.67	23.52	12.8353	208.647
184.5	79.97	28.39	76.64	23.21	12.8713	196.208
184.667	80.1	28.41	76.61	22.57	12.8888	190.252
184.833	80.21	28.47	76.61	23.33	12.9302	211.429
185	80.16	28.53	76.58	23.72	12.963	201.652
185.167	80.01	28.55	76.58	23.57	13.0001	188.964
185.333	79.78	28.57	76.49	24.06	13.0372	212.486
185.5	79.75	28.56	76.5	24.4	13.0754	210.123
185.667	79.89	28.49	76.49	23.15	13.1125	174.339
185.833	80.17	28.48	76.36	23.18	13.1496	194.165
186	80.37	28.52	76.36	24.12	13.1867	206.727
186.167	80.35	28.52	76.3	24.38	13.2238	202.662
186.333	80.16	28.49	76.14	24.37	13.2566	196.842
186.5	79.99	28.44	76.27	24.31	13.2653	194.999
186.667	79.99	28.39	76.21	24.66	13.298	201.376
186.833	80.06	28.36	76.1	24.57	13.3352	201.929
187	80.21	28.32	75.97	24.3	13.3734	191.059
187.167	80.27	28.3	75.66	24.55	13.4105	198.555
187.333	80.3	28.29	75.64	24.85	13.4476	188.506
187.5	80.21	28.27	75.69	25.74	13.4847	198.051
187.667	80.05	28.23	75.73	26.24	13.489	210.716
187.833	79.94	28.11	75.77	25.27	13.5218	190.369
188	80.09	28.03	75.77	25.76	13.5589	199.07
188.167	80.49	27.98	75.78	25.87	13.596	184.669
188.333	80.77	27.93	75.71	26.23	13.6058	219.01
188.5	80.62	27.88	75.72	27.19	13.6331	231.778
188.667	80.27	27.81	75.59	25.96	13.6713	183.585
188.833	79.99	27.73	75.49	24.41	13.7084	198.109
189	80.03	27.73	75.46	24.42	13.7455	211.983
189.167	80.19	27.78	75.26	23.82	13.7826	195.703
189.333	80.22	27.84	75.27	23.69	13.8208	199.048
189.5	80	27.92	75.24	23.85	13.8896	199.306
189.667	79.63	27.98	75.27	24.14	13.9278	200.609
189.833	79.4	28.01	75.14	24.11	13.9693	178.94
190	79.37	28.04	75.21	24.99	13.9911	199.345
190.167	79.48	28.07	75.24	26.35	14.014	216.853
190.333	79.7	28.01	75.35	25.54	14.0489	200.31
190.5	79.92	27.95	75.23	25.79	14.0806	210.668
190.667	80	27.92	75.42	25.42	14.1188	205.577
190.833	80	27.89	75.48	24.65	14.1854	188.578
191	80.06	27.88	75.47	24.21	14.2301	186.186
191.167	80.16	27.93	75.44	25.01	14.2323	200.162
191.333	80.15	27.96	75.47	25.44	14.2858	211.999
191.5	79.99	27.95	75.46	25.08	14.3415	194.991
191.667	79.76	27.94	75.45	24.31	14.3786	209.612
191.833	79.69	27.96	75.48	24.8	14.4091	212.879
192	79.73	27.98	75.48	24.19	14.4528	181.599
192.167	79.83	28	75.45	23.71	14.4899	184.719
192.333	79.9	28.07	75.5	24.56	14.5281	201.131
192.5	79.88	28.13	75.55	25.41	14.5652	214.332
192.667	79.89	28.11	75.5	25.17	14.6023	211.319
192.833	79.91	28.07	75.61	24.41	14.6394	189.52
193	79.91	28.06	75.61	24.14	14.6765	201.576
193.167	80.02	28.08	75.72	24.27	14.7136	193.971
193.333	80.18	28.1	75.75	24.11	14.7507	184.864
193.5	80.2	28.13	75.71	25.29	14.7889	208.843
193.667	80.08	28.12	75.79	25.55	14.8075	222.138
193.833	79.91	28.07	75.74	25.04	14.8632	205.534
194	79.78	28.03	75.66	23.71	14.9003	190.577
194.167	79.76	28.05	75.6	23.19	14.9374	192.462
194.333	79.79	28.13	75.61	23.37	14.9745	204.74
194.5	79.89	28.2	75.59	23.59	15.0116	186.444
194.667	79.86	28.27	75.41	23.84	15.0487	184.198
194.833	79.83	28.33	75.47	25.59	15.0869	209.628
195	79.8	28.32	75.54	25.99	15.124	194.099
195.167	79.74	28.25	75.57	26.15	15.1568	208.772
195.333	79.91	28.17	75.52	26.08	15.1971	207.773
195.5	79.97	28.11	75.59	25.4	15.1993	218.62
195.667	80.13	28.07	75.65	25.27	15.2725	200.466
195.833	80.38	28.06	75.64	24.41	15.2812	169.106
196	80.43	28.09	75.67	25.31	15.3096	187.238
196.167	80.35	28.12	75.7	26.03	15.3467	210.07
196.333	80.18	28.11	75.53	25.86	15.3849	220.346
196.5	79.98	28.05	75.62	25.01	15.422	201.532
196.667	79.9	28.04	75.76	24.09	15.4591	201.471
196.833	79.92	28.08	75.57	23.92	15.5322	192.76
197	80.06	28.13	75.52	24.28	15.5551	208.485
197.167	80.2	28.16	75.59	24.69	15.589	199.87
197.333	80.28	28.16	75.65	24.01	15.6457	193.336
197.5	80.25	28.15	75.64	24.39	15.6545	193.725
197.667	80.01	28.18	75.67	24.49	15.6828	191.716
197.833	79.8	28.21	75.7	25.66	15.7199	228.1
198	79.66	28.19	75.53	25.25	15.757	202.088
