# Supplementary material for: Developing and validating a dynamic model of water production by direct-contact membrane distillation
Source: PLoS One. 2020 Mar 24;15(3):e0230207. doi: 10.1371/journal.pone.0230207 (PMC7092998; doi:10.1371/journal.pone.0230207)
Supplement: S5 Data — (XLSX) [file pone.0230207.s006.xlsx]

## Sheet: 50
Time	Thim	Thout	Tcout	Tcin	mw	FR
0	21.72	22.43	21.72	21.78	0	0
0.166667	21.71	22.43	21.71	21.75	0	0.856481
0.333333	21.71	22.43	21.71	21.75	0	2.04427
0.5	21.7	22.43	21.7	21.75	0	1.72454
0.666667	21.7	22.43	21.7	21.75	0	3.56481
0.833333	21.7	22.43	21.73	21.74	0	3.98148
1	21.7	22.42	21.73	21.74	0	1.27749
1.16667	21.7	22.43	21.73	21.74	0	1.41059
1.33333	21.69	22.43	21.73	21.74	0	1.42795
1.5	21.69	22.43	21.73	21.74	0	0.729167
1.66667	21.73	22.77	21.73	21.7	0	34.0321
1.83333	21.85	23.88	21.73	20.8	0	90.7798
2	22.75	24.15	21.73	19.5	0	99.6513
2.16667	25.74	24.11	23.27	17.32	0	107.416
2.33333	29.15	24.04	25.47	15.64	0	82.4248
2.5	32.19	24.01	30.96	14.7	0	32.3278
2.66667	35.07	24	33.25	14.42	0	92.5752
2.83333	38.14	23.98	34.42	14.89	0	113.087
3	41.05	23.96	35.3	14.84	0	87.105
3.16667	43.77	23.95	36.11	14.77	0	132.023
3.33333	46.67	23.89	36.85	15	0	240.68
3.5	47.38	23.09	37.52	15.71	0	304.582
3.66667	48	23.02	38.01	17.43	0	299.167
3.83333	48.42	22.96	38.56	18.47	0	291.029
4	48.66	22.93	39.22	19.19	0	331.966
4.16667	48.99	22.89	39.93	19.64	0	303.932
4.33333	49.36	22.88	40.68	19.12	0	294.039
4.5	49.61	22.87	41.34	19.64	0	283.009
4.66667	49.75	22.87	41.94	20.36	0	248.601
4.83333	49.89	22.88	42.51	20.98	0	304.624
5	50	22.87	43.08	21.03	0	324.071
5.16667	50.22	22.86	43.62	20.63	0	302.839
5.33333	50.46	22.84	43.96	20.64	0	322.303
5.5	50.69	22.82	44.19	20.62	0	263.981
5.66667	50.89	22.82	44.43	20.79	0	304.981
5.83333	50.95	22.83	44.65	20.79	0	355.991
6	50.76	22.82	44.97	20.48	0	299.177
6.16667	50.55	22.83	45.24	20.4	0	279.918
6.33333	50.46	22.86	45.51	20.43	0	300.268
6.5	50.44	22.9	45.83	21.09	0	325.514
6.66667	50.39	22.92	46.16	21.22	0	307.082
6.83333	50.25	22.92	46.39	21.31	0	315.705
7	50.17	22.98	46.53	21.14	0.0360174	291.123
7.16667	50.13	23.05	46.67	20.87	0.0371088	289.915
7.33333	50.08	23.13	46.86	20.94	0.0371088	313.006
7.5	50.02	23.17	47.05	21.15	0.0382002	273.584
7.66667	49.99	23.24	47.24	20.72	0.0742176	265.265
7.83333	50.08	23.31	47.37	20.29	0.0742176	287.789
8	50.14	23.33	47.49	20.44	0.0742176	362.465
8.16667	50.18	23.3	47.56	20.74	0.0742176	321.865
8.33333	50.35	23.25	47.48	20.71	0.0742176	291.594
8.5	50.51	23.27	47.38	20.16	0.111326	286.055
8.66667	50.53	23.3	47.4	19.8	0.111326	242.458
8.83333	50.43	23.39	47.44	19.92	0.111326	253.388
9	50.2	23.46	47.56	20.17	0.111326	311.17
9.16667	50.11	23.44	47.7	19.87	0.111326	371.989
9.33333	50.32	23.37	47.74	20.13	0.111326	256.755
9.5	50.61	23.33	47.66	20.86	0.113509	268.184
9.66667	50.71	23.34	47.55	21.51	0.129881	332.522
9.83333	50.56	23.33	47.44	21.55	0.148435	288.553
10	50.38	23.31	47.34	20.71	0.148435	309.792
10.1667	50.36	23.3	47.3	20.76	0.148435	361.211
10.3333	50.37	23.25	47.28	20.4	0.148435	304.586
10.5	50.38	23.23	47.25	20.97	0.148435	288.928
10.6667	50.33	23.27	47.23	21.77	0.185544	259.038
10.8333	50.15	23.36	47.28	21.98	0.185544	256.344
11	49.92	23.44	47.39	21.5	0.185544	329.447
11.1667	49.73	23.45	47.53	21.66	0.222653	297.361
11.3333	49.88	23.43	47.6	21.97	0.222653	322.467
11.5	50.12	23.4	47.55	21.97	0.222653	318.595
11.6667	50.27	23.38	47.45	22.15	0.222653	273.928
11.8333	50.19	23.42	47.31	22.12	0.259762	313.709
12	49.98	23.45	47.24	21.56	0.259762	288.724
12.1667	49.88	23.47	47.24	21.17	0.259762	299.24
12.3333	49.96	23.47	47.29	20.7	0.297962	298.628
12.5	50.11	23.47	47.33	21.09	0.297962	301.865
12.6667	50.19	23.46	47.31	21.85	0.297962	317.177
12.8333	50.19	23.48	47.27	21.88	0.335071	287.325
13	50.12	23.49	47.23	22.03	0.335071	315.064
13.1667	49.97	23.5	47.24	21.85	0.355808	318.27
13.3333	49.94	23.51	47.27	21.6	0.372179	323.733
13.5	49.99	23.53	47.33	21.84	0.409288	288.193
13.6667	49.91	23.6	47.38	21.83	0.409288	264.336
13.8333	49.76	23.71	47.46	22.1	0.446397	253.927
14	49.63	23.79	47.57	22	0.446397	315.074
14.1667	49.69	23.79	47.64	21.95	0.469317	357.996
14.3333	49.91	23.73	47.64	21.9	0.483506	288.514
14.5	50.18	23.72	47.55	21.86	0.50206	299.07
14.6667	50.3	23.73	47.47	22.01	0.520615	308.877
14.8333	50.3	23.73	47.39	21.74	0.557723	274.715
15	50.13	23.79	47.39	21.53	0.557723	258.578
15.1667	49.94	23.83	47.48	21.11	0.595924	342.326
15.3333	49.81	23.81	47.56	20.93	0.595924	347.409
15.5	49.92	23.81	47.62	21.61	0.633032	276.832
15.6667	50.07	23.87	47.67	22.42	0.633032	277.334
15.8333	50.06	23.93	47.7	22.35	0.670141	300.446
16	49.97	23.97	47.72	21.96	0.670141	284.44
16.1667	49.86	23.99	47.73	22.07	0.70725	251.186
16.3333	49.93	23.99	47.73	21.72	0.70725	305.838
16.5	50.07	23.98	47.73	21.5	0.717073	336.636
16.6667	50.26	23.93	47.68	22.02	0.744359	310.109
16.8333	50.37	23.89	47.57	22.48	0.744359	300.524
17	50.42	23.84	47.44	21.93	0.762913	329.507
17.1667	50.37	23.82	47.37	21.67	0.781468	306.641
17.3333	50.28	23.84	47.36	21.63	0.818577	291.04
17.5	50.09	23.91	47.44	21.86	0.818577	310.525
17.6667	49.94	23.99	47.57	22.23	0.855685	237.585
17.8333	49.78	24.08	47.71	22.47	0.855685	304.536
18	49.8	24.11	47.82	22.82	0.893885	325.075
18.1667	49.92	24.05	47.86	22.99	0.893885	271.778
18.3333	50.13	24.01	47.74	22.9	0.893885	286.981
18.5	50.31	23.97	47.56	22.85	0.893885	308.815
18.6667	50.36	23.95	47.39	22.68	0.930994	328.485
18.8333	50.35	23.91	47.26	21.95	0.930994	286.356
19	50.34	23.87	47.15	21.7	0.960463	297.71
19.1667	50.29	23.88	47.13	21.68	0.968103	327.927
19.3333	50.18	23.9	47.17	21.8	0.968103	277.282
19.5	50.02	23.92	47.24	22.77	1.00521	305.923
19.6667	49.97	23.94	47.29	23.25	1.00521	341.052
19.8333	49.96	23.94	47.31	23.09	1.04232	258.838
20	49.96	23.98	47.29	23.23	1.04232	311.483
20.1667	49.91	24.02	47.3	23.35	1.07943	327.996
20.3333	49.92	24.04	47.29	23.41	1.10781	314.549
20.5	49.92	24.06	47.28	22.97	1.11654	291.709
20.6667	49.82	24.13	47.31	22.83	1.15474	249.292
20.8333	49.62	24.25	47.39	22.74	1.19185	318.588
21	49.46	24.3	47.49	22.74	1.19185	286.526
21.1667	49.56	24.28	47.53	23.06	1.22896	315.325
21.3333	49.84	24.28	47.51	22.92	1.22896	289.594
21.5	50.09	24.26	47.43	22.47	1.26388	298.439
21.6667	50.24	24.26	47.32	22.9	1.26606	335.201
21.8333	50.24	24.23	47.2	22.61	1.26606	259.812
22	50.2	24.24	47.14	22.4	1.30317	322.62
22.1667	50.1	24.24	47.14	21.78	1.30317	324.259
22.3333	50.1	24.22	47.18	21.88	1.34028	306.341
22.5	50.14	24.22	47.21	22.84	1.34574	322.827
22.6667	50.1	24.26	47.26	23.1	1.37739	299.258
22.8333	49.9	24.33	47.36	23.16	1.4145	300.964
23	49.69	24.4	47.46	23.13	1.4527	266.466
23.1667	49.61	24.49	47.59	23.37	1.48763	289.236
23.3333	49.6	24.53	47.72	23.33	1.48981	321.231
23.5	49.74	24.51	47.78	23.07	1.52692	322.81
23.6667	49.95	24.52	47.78	23.49	1.56403	268.84
23.8333	50.07	24.61	47.75	23.4	1.57385	287.254
24	50.08	24.68	47.75	22.75	1.60113	293.115
24.1667	50.02	24.68	47.73	22.24	1.60113	279.144
24.3333	49.96	24.68	47.75	21.94	1.63824	330.579
24.5	49.98	24.65	47.8	21.95	1.63824	322.151
24.6667	50.13	24.6	47.78	21.94	1.67535	288.863
24.8333	50.31	24.6	47.73	22.66	1.67535	299.394
25	50.37	24.62	47.7	22.77	1.71246	328.135
25.1667	50.23	24.64	47.71	22.4	1.72229	297.49
25.3333	50.03	24.66	47.74	21.76	1.75066	257.509
25.5	49.95	24.72	47.79	22.49	1.75066	301.623
25.6667	49.93	24.73	47.89	22.63	1.78777	344.967
25.8333	49.98	24.72	47.93	23.05	1.82488	262.974
26	50.03	24.79	47.94	23.48	1.82488	273.662
26.1667	49.95	24.86	47.95	23.31	1.86199	353.346
26.3333	49.9	24.84	47.95	22.89	1.86199	324.721
26.5	49.92	24.81	47.93	22.82	1.8991	287.377
26.6667	49.97	24.91	47.93	22.86	1.93621	284.379
26.8333	49.88	25	47.98	23.01	1.93621	277.645
27	49.85	25.03	48.02	22.74	1.97331	301.209
27.1667	49.92	25.03	48.05	23.32	1.97331	308.342
27.3333	50.04	25.02	48.08	23	2.01152	269.536
27.5	50.15	25.03	48.09	22.32	2.04426	234.76
27.6667	50.18	25.11	48.07	23.03	2.03444	309.431
27.8333	50.07	25.09	48.07	23.26	2.04862	384.922
28	50.09	24.97	47.99	23.08	2.04971	291.209
28.1667	50.33	24.91	47.91	22.08	2.08573	304.278
28.3333	50.44	24.9	47.87	22.27	2.08792	330.891
28.5	50.34	24.91	47.86	22.91	2.12284	256.23
28.6667	50.15	25.01	47.9	22.98	2.15668	303.524
28.8333	49.83	25.08	47.99	23	2.16213	304.371
29	49.67	25.13	48.1	22.91	2.19706	303.958
29.1667	49.75	25.17	48.22	22.92	2.23417	336.12
29.3333	49.93	25.19	48.3	24.14	2.23417	258.158
29.5	50.03	25.21	48.3	24.27	2.27128	280.894
29.6667	50.1	25.27	48.24	23.36	2.27128	321.918
29.8333	50.07	25.24	48.18	23.37	2.28001	308.147
30	50.07	25.2	48.11	22.81	2.30948	307.196
30.1667	50.08	25.18	48.1	22.11	2.34659	265.624
30.3333	50.09	25.26	48.09	22.75	2.34659	313.682
30.5	49.92	25.35	48.14	22.63	2.38369	315.475
30.6667	49.77	25.4	48.21	22.74	2.40552	265.632
30.8333	49.76	25.49	48.28	22.84	2.4208	322.653
31	49.88	25.52	48.32	23.11	2.43936	304.758
31.1667	49.99	25.47	48.33	23	2.45791	297.228
31.3333	50.12	25.45	48.29	23.79	2.45791	305.315
31.5	50.13	25.46	48.2	23.34	2.49502	260.7
31.6667	50.11	25.51	48.16	23.2	2.49502	298.727
31.8333	50.08	25.48	48.16	22.36	2.50048	350.509
32	50.13	25.42	48.16	22.62	2.53213	305.317
32.1667	50.26	25.4	48.15	22.88	2.56706	278.296
32.3333	50.26	25.44	48.17	22.71	2.56924	280.639
32.5	50.11	25.51	48.2	23.37	2.60744	304.877
32.6667	49.89	25.55	48.25	23.8	2.60744	297.277
32.8333	49.83	25.56	48.31	23.34	2.60744	317.335
33	49.93	25.53	48.35	23.32	2.64455	331.089
33.1667	50.1	25.48	48.35	23.35	2.65219	262.371
33.3333	50.22	25.5	48.29	24.06	2.68166	260.871
33.5	50.17	25.57	48.24	23.78	2.68166	338.864
33.6667	49.98	25.56	48.22	23.46	2.71876	335.616
33.8333	49.92	25.55	48.21	22.75	2.75587	290.987
34	49.92	25.58	48.23	22.67	2.75587	310.817
34.1667	49.91	25.64	48.27	23.22	2.77879	293.035
34.3333	49.87	25.68	48.31	23.39	2.82136	264.818
34.5	49.81	25.75	48.35	23.92	2.83009	296.716
34.6667	49.71	25.84	48.37	23.75	2.8672	245.444
34.8333	49.77	25.92	48.4	23.16	2.86829	279.469
35	49.86	25.91	48.41	23.18	2.86829	386.351
35.1667	50.14	25.76	48.36	23.88	2.88248	332.151
35.3333	50.46	25.63	48.24	23.44	2.9054	258.403
35.5	50.56	25.66	48.17	23	2.9054	288.55
35.6667	50.32	25.69	48.11	22.92	2.94251	347.054
35.8333	50.04	25.66	48.12	23.04	2.96106	295.498
36	49.91	25.68	48.18	22.64	2.97962	252.857
36.1667	49.85	25.77	48.28	22.73	3.01673	298.597
36.3333	49.79	25.85	48.39	23.18	3.01673	276.448
36.5	49.8	25.9	48.47	24.33	3.01891	299.469
36.6667	49.84	25.9	48.47	24.85	3.05384	358.725
36.8333	49.99	25.82	48.4	23.87	3.05384	307.908
37	50.23	25.75	48.29	23.09	3.09094	279.646
37.1667	50.3	25.78	48.19	23.68	3.09094	252.519
37.3333	50.18	25.87	48.17	23.98	3.12805	302.338
37.5	49.95	25.89	48.19	23.15	3.12805	290.325
37.6667	49.92	25.84	48.23	22.75	3.12805	278.747
37.8333	50.11	25.78	48.24	23.17	3.12805	361.123
38	50.4	25.68	48.17	23.5	3.16625	325.273
38.1667	50.64	25.61	48.04	24.24	3.16625	271.887
38.3333	50.61	25.6	47.92	24.68	3.16625	290.88
38.5	50.44	25.62	47.85	23.91	3.16735	326.46
38.6667	50.18	25.59	47.88	23.13	3.20336	315.344
38.8333	50	25.56	47.91	23.37	3.20336	281.409
39	49.94	25.59	47.93	24.36	3.24047	275.619
39.1667	49.9	25.64	47.94	24.71	3.24047	325.54
39.3333	49.91	25.65	47.95	25.09	3.25903	371.693
39.5	49.99	25.63	47.92	25.18	3.27758	300.718
39.6667	50.01	25.64	47.86	24.51	3.31469	262.597
39.8333	49.84	25.73	47.85	24.18	3.34852	326.884
40	49.62	25.8	47.88	24.44	3.3518	278.398
40.1667	49.49	25.86	47.96	24.72	3.38891	254.42
40.3333	49.49	25.92	48.01	24.54	3.38891	286.114
40.5	49.64	25.92	48.04	24.1	3.42602	265.252
40.6667	49.86	25.92	48.02	24.21	3.42602	286.85
40.8333	50.08	25.89	47.9	24.51	3.42602	339.839
41	50.25	25.81	47.73	24.22	3.42602	321.551
41.1667	50.43	25.7	47.5	23.67	3.44784	321.383
41.3333	50.52	25.66	47.36	23.05	3.46421	322.941
41.5	50.33	25.64	47.31	23.2	3.49914	290.337
41.6667	50.03	25.69	47.36	23.41	3.50132	283.775
41.8333	49.81	25.75	47.47	23.77	3.53843	321.528
42	49.78	25.8	47.63	24.34	3.53843	333.534
42.1667	49.82	25.8	47.78	24.62	3.57554	284.478
42.3333	49.88	25.84	47.83	25.25	3.58318	280.308
42.5	49.85	25.88	47.84	25.83	3.61265	280.748
42.6667	49.76	25.94	47.8	25.46	3.64976	328.423
42.8333	49.7	25.96	47.81	24.85	3.65303	318.087
43	49.73	25.97	47.82	24.56	3.68687	269.485
43.1667	49.83	26.03	47.82	23.97	3.72507	242.789
43.3333	49.81	26.11	47.86	23.84	3.72507	304.593
43.5	49.78	26.13	47.87	23.99	3.7338	316.769
43.6667	49.91	26.07	47.87	24.38	3.76218	285.362
43.8333	50.17	26.05	47.83	23.67	3.79819	310.702
44	50.32	26.01	47.77	23.82	3.79929	324.334
44.1667	50.36	25.99	47.72	23.79	3.80911	293.024
44.3333	50.27	26.01	47.68	24.17	3.83639	304.867
44.5	50.15	26	47.69	24.05	3.86477	338.203
44.6667	50.12	25.99	47.75	23.33	3.8735	292.792
44.8333	50.01	26.03	47.81	23.64	3.91061	275.394
45	49.93	26.09	47.89	24.64	3.91061	272.42
45.1667	49.79	26.17	47.99	24.82	3.94772	310.03
45.3333	49.7	26.19	48.05	24.77	3.94772	351.629
45.5	49.79	26.19	48.09	24.66	3.98483	297.992
45.6667	49.94	26.2	48.08	24.64	4.02303	207.831
45.8333	49.99	26.34	48.05	24.45	4.02303	323.014
46	49.8	26.39	48.08	24.72	4.06014	367.597
46.1667	49.78	26.32	48.05	24.23	4.06014	307.702
46.3333	49.95	26.29	48.03	23.91	4.09725	278.17
46.5	50.11	26.32	48.03	23.39	4.10161	276.176
46.6667	50.13	26.36	48.05	23.65	4.13436	306.609
46.8333	50.06	26.36	48.05	24.36	4.13436	299.084
47	50.02	26.33	48.03	24.24	4.17147	302.29
47.1667	50.07	26.31	48.01	24.24	4.17147	322.567
47.3333	50.27	26.3	48.02	23.18	4.20639	309.528
47.5	50.33	26.26	48.04	24.5	4.20857	285.946
47.6667	50.24	26.28	48.01	24.9	4.24568	290.409
47.8333	50.04	26.37	48.02	24.25	4.26424	309.249
48	49.82	26.43	48.1	23.96	4.28279	273.127
48.1667	49.75	26.49	48.2	24.18	4.28279	296.347
48.3333	49.82	26.51	48.3	24.7	4.32099	327.868
48.5	50.06	26.44	48.31	24.97	4.32099	263.108
48.6667	50.26	26.4	48.24	24.73	4.32099	267.214
48.8333	50.3	26.42	48.15	24.65	4.3581	327.338
49	50.23	26.37	48.04	24.82	4.3581	336.814
49.1667	50.28	26.28	47.93	23.81	4.39194	301.746
49.3333	50.32	26.27	47.91	23.38	4.39521	287.652
49.5	50.16	26.3	47.94	23.87	4.43232	319.282
49.6667	49.95	26.37	47.99	23.98	4.43232	263.014
49.8333	49.69	26.43	48.1	24.72	4.46943	270.898
50	49.7	26.52	48.16	25.11	4.46943	327.151
50.1667	49.92	26.47	48.24	24.81	4.50654	312.462
50.3333	50.16	26.41	48.21	25.01	4.50654	288.103
50.5	50.24	26.38	48.1	25.72	4.52618	306.115
50.6667	50.2	26.38	47.97	25.27	4.54364	273.417
50.8333	50.05	26.45	47.91	24.41	4.55238	297.067
51	49.87	26.48	47.93	24.38	4.58075	342.853
51.1667	49.8	26.46	48	23.83	4.58294	283.358
51.3333	49.92	26.44	48.04	24.19	4.61895	290.517
51.5	50.09	26.47	48.03	24.41	4.61895	307.921
51.6667	50.08	26.45	48	25.29	4.65606	318.605
51.8333	50.08	26.46	47.94	25.1	4.65606	316.801
52	50.01	26.47	47.9	24.82	4.69317	282.095
52.1667	49.99	26.48	47.89	24.5	4.69317	294.638
52.3333	49.92	26.51	47.93	24.15	4.73028	329.844
52.5	49.82	26.55	47.97	24.83	4.76521	316.933
52.6667	49.74	26.57	48.04	25.05	4.76739	288.65
52.8333	49.75	26.62	48.05	25	4.8045	271.312
53	49.79	26.72	48.1	24.85	4.83506	263.164
53.1667	49.78	26.77	48.16	25.19	4.84161	339.784
53.3333	49.88	26.75	48.16	24.71	4.86016	312.957
53.5	50.04	26.67	48.15	24.71	4.87981	291.683
53.6667	50.24	26.65	48.07	24.58	4.88417	307.2
53.8333	50.29	26.66	48.02	24.44	4.91692	271.432
54	50.13	26.73	48.03	24.26	4.93874	315.029
54.1667	49.9	26.78	48.06	24.52	4.95402	299.774
54.3333	49.84	26.76	48.13	23.74	4.95402	235.518
54.5	50	26.79	48.21	23.54	4.99113	311.719
54.6667	50.19	26.75	48.25	24.42	4.99113	360.231
54.8333	50.29	26.69	48.2	25.14	5.02824	331.945
55	50.21	26.64	48.13	25.38	5.0468	272.888
55.1667	50.12	26.7	48.07	24.7	5.06535	269.197
55.3333	49.97	26.78	48.09	24.28	5.0839	324.757
55.5	49.84	26.79	48.17	24.08	5.10246	271.749
55.6667	49.81	26.84	48.26	24.46	5.13957	293.97
55.8333	49.82	26.85	48.33	24.88	5.13957	316.542
56	49.96	26.86	48.34	24.7	5.17777	242.095
56.1667	50.06	26.93	48.31	25.64	5.17777	332.014
56.3333	50.02	26.91	48.29	25.19	5.17777	349.141
56.5	50.03	26.81	48.21	25.3	5.21488	292.516
56.6667	50.21	26.76	48.15	24.05	5.21488	288.825
56.8333	50.27	26.8	48.11	24.24	5.25199	284.181
57	50.22	26.83	48.14	24.63	5.25199	301.555
57.1667	50.14	26.85	48.19	24.21	5.28582	317.596
57.3333	50	26.85	48.22	24.96	5.28909	260.311
57.5	49.96	26.88	48.26	24.49	5.32511	302.956
57.6667	49.93	26.89	48.29	24.44	5.3262	333.857
57.8333	49.93	26.87	48.31	25.65	5.33493	272.782
58	50	26.86	48.26	25.53	5.36331	322.235
58.1667	50.07	26.85	48.21	24.78	5.36331	295.135
58.3333	50.16	26.85	48.17	24.19	5.40042	302.741
58.5	50.11	26.88	48.15	24.65	5.4037	301.834
58.6667	50.04	26.9	48.14	24.58	5.43753	299.297
58.8333	50	26.89	48.16	24.9	5.43753	296.923
59	50.03	26.89	48.19	24.49	5.47573	331.178
59.1667	50.06	26.9	48.22	25.17	5.49428	284.301
59.3333	50.04	26.92	48.22	25.2	5.51284	199.654
59.5	49.91	27	48.22	25.15	5.51284	349.394
59.6667	49.8	26.96	48.26	25.28	5.51284	357.374
59.8333	49.9	26.86	48.18	24.71	5.54995	294.423
60	50.03	26.85	48.14	24.68	5.58706	262.326
60.1667	50.06	26.94	48.1	24.84	5.58706	293.098
60.3333	49.95	27.02	48.12	25.01	5.62417	330.839
60.5	49.86	27.01	48.16	24.6	5.62417	320.561
60.6667	49.86	26.98	48.19	24.68	5.66127	286.02
60.8333	49.96	26.99	48.21	24.65	5.66127	270.862
61	50	27.04	48.22	24.72	5.69838	281.48
61.1667	50	27.04	48.23	26.05	5.69838	324.708
61.3333	50.01	27	48.19	25.82	5.73658	365.247
61.5	50.08	26.95	48.17	24.57	5.76496	256.863
61.6667	50.08	27.01	48.14	23.91	5.77369	270.13
61.8333	49.97	27.13	48.18	24.38	5.78352	317.008
62	49.75	27.17	48.25	25.11	5.8108	340.158
62.1667	49.7	27.15	48.3	24.98	5.84354	323.63
62.3333	49.8	27.11	48.34	24.7	5.85773	250.464
62.5	49.96	27.16	48.35	24.71	5.88502	283.265
62.6667	49.98	27.26	48.36	25.17	5.92213	301.604
62.8333	49.88	27.3	48.36	25.57	5.92213	255.81
63	49.82	27.33	48.35	25.17	5.92213	300.564
63.1667	49.93	27.31	48.39	23.72	5.95924	311.934
63.3333	50.14	27.24	48.37	23.84	5.95924	293.51
63.5	50.3	27.16	48.35	24.72	5.95924	314.615
63.6667	50.43	27.09	48.24	24.96	5.96251	319.427
63.8333	50.5	27.02	48.16	25.24	5.99634	300.223
64	50.47	27	48.1	23.82	5.99634	284.978
64.1667	50.3	27.02	48.09	23.67	5.99634	263.876
64.3333	50.13	27.01	48.14	24.36	6.03454	291.364
64.5	50.05	26.99	48.18	24.61	6.03454	315.437
64.6667	50.08	26.99	48.2	25.36	6.03454	294.518
64.8333	50.1	26.96	48.18	25.67	6.04655	310.114
65	50.13	26.93	48.11	26.05	6.07165	294.239
65.1667	50.08	26.96	48.05	26.08	6.07165	323.29
65.3333	50.01	26.98	48.01	25.91	6.10876	301.395
65.5	49.98	26.98	48	25.5	6.10876	276.571
65.6667	49.93	26.99	47.99	25.37	6.14587	344.947
65.8333	49.93	27	47.99	25.77	6.16443	338.637
66	49.89	27.02	47.98	26.01	6.18298	271.211
66.1667	49.72	27.11	48.01	25.74	6.22009	296.554
66.3333	49.55	27.23	48.07	26.26	6.2572	289.125
66.5	49.44	27.32	48.16	25.86	6.29431	295.664
66.6667	49.36	27.37	48.23	25.31	6.29431	296.215
66.8333	49.55	27.39	48.28	25.65	6.33251	293.341
67	49.67	27.43	48.3	25.59	6.33251	357.483
67.1667	49.79	27.44	48.26	25.4	6.36962	294.188
67.3333	49.86	27.41	48.2	25.33	6.40672	270.216
67.5	50.01	27.42	48.15	24.58	6.40672	305.827
67.6667	50	27.43	48.14	23.62	6.44383	304.021
67.8333	49.95	27.44	48.18	23.46	6.46675	282.817
68	49.96	27.47	48.24	23.72	6.48094	300.21
68.1667	50.01	27.53	48.3	24.6	6.51805	320.007
68.3333	50.02	27.54	48.36	24.39	6.51805	265.897
68.5	50.05	27.58	48.42	24.65	6.54861	272.637
68.6667	50.04	27.63	48.46	24.98	6.55516	329.12
68.8333	50.07	27.58	48.49	25.22	6.55516	339.384
69	50.2	27.48	48.48	24.53	6.59336	315.273
69.1667	50.29	27.45	48.46	24.73	6.63047	295.041
69.3333	50.22	27.51	48.47	24.81	6.63047	286.049
69.5	50.02	27.61	48.48	24.48	6.66758	264.851
69.6667	49.88	27.74	48.54	24.33	6.68832	294.327
69.8333	49.8	27.8	48.65	24.69	6.70469	287.394
70	49.87	27.78	48.74	24.41	6.70469	277.394
70.1667	50.13	27.74	48.78	24.9	6.70469	354.22
70.3333	50.39	27.63	48.71	25.66	6.74179	324.122
70.5	50.53	27.51	48.57	25.82	6.74179	244.955
70.6667	50.5	27.49	48.46	24.75	6.77017	294.79
70.8333	50.38	27.52	48.42	23.98	6.7789	329.129
71	50.22	27.52	48.46	23.86	6.7789	274.414
71.1667	50.14	27.53	48.54	23.62	6.7789	287.762
71.3333	50.14	27.5	48.6	24.7	6.81601	312.459
71.5	50.26	27.43	48.6	25.27	6.81601	338.789
71.6667	50.39	27.34	48.53	25.76	6.81601	327.177
71.8333	50.43	27.27	48.4	26.33	6.85312	272.332
72	50.27	27.31	48.33	26.23	6.85312	304.858
72.1667	49.92	27.39	48.33	25.14	6.89132	276.471
72.3333	49.63	27.48	48.4	25.1	6.89132	308.425
72.5	49.57	27.49	48.5	25.41	6.92625	306.207
72.6667	49.72	27.47	48.54	25.43	6.92843	247.853
72.8333	49.92	27.5	48.53	26.16	6.92843	317.902
73	50.02	27.47	48.42	26.5	6.96554	335.584
73.1667	50.12	27.42	48.28	26.56	6.96554	317.635
73.3333	50.12	27.38	48.16	25.7	6.971	284.661
73.5	50.12	27.37	48.09	24.44	7.00265	297.452
73.6667	50.02	27.42	48.11	24.66	7.03867	304.698
73.8333	49.91	27.46	48.16	24.68	7.03976	270.01
74	49.82	27.49	48.24	25.68	7.07687	277.198
74.1667	49.83	27.51	48.29	25.57	7.07687	367.927
74.3333	49.9	27.46	48.32	25.59	7.11397	324.78
74.5	50	27.42	48.25	26.26	7.11397	261.727
74.6667	50.04	27.48	48.22	26.18	7.15108	317.853
74.8333	49.85	27.59	48.23	26	7.18928	282.114
75	49.57	27.71	48.28	25.27	7.22203	277.228
75.1667	49.36	27.78	48.37	24.93	7.22639	272.86
75.3333	49.46	27.82	48.46	25	7.22639	245.094
75.5	49.73	27.81	48.53	25.26	7.2635	301.007
75.6667	50.09	27.72	48.5	25.57	7.2635	338.86
75.8333	50.42	27.54	48.3	26.2	7.2635	327.772
76	50.72	27.39	48.03	25.77	7.2635	322.27
76.1667	50.75	27.34	47.87	24.13	7.30061	310.366
76.3333	50.47	27.35	47.84	23.61	7.30061	321.593
76.5	50.03	27.4	47.93	23.51	7.33772	314.547
76.6667	49.73	27.47	48.09	24.33	7.37483	296.282
76.8333	49.6	27.55	48.3	24.82	7.37701	278.236
77	49.61	27.66	48.47	25.82	7.41194	251.016
77.1667	49.65	27.76	48.59	27.03	7.45014	298.223
77.3333	49.64	27.78	48.61	27.61	7.45014	317.854
77.5	49.76	27.77	48.55	26.67	7.48725	290.301
77.6667	49.99	27.71	48.45	25.7	7.48725	348.762
77.8333	50.14	27.67	48.36	25.66	7.52435	319.384
78	50.07	27.67	48.29	24.9	7.54727	291.58
78.1667	49.9	27.74	48.27	24.55	7.56146	286.989
78.3333	49.75	27.84	48.29	24.25	7.59857	259.672
78.5	49.65	27.97	48.38	24.01	7.6335	304.958
78.6667	49.66	28.02	48.51	24.12	7.63568	278.766
78.8333	49.79	28.01	48.59	25.19	7.64005	304.67
79	49.94	27.96	48.6	25.6	7.67279	329.894
79.1667	50.18	27.91	48.52	25.91	7.67279	231.479
79.3333	50.37	27.89	48.44	25.55	7.67388	259.144
79.5	50.46	27.86	48.37	25.3	7.70772	308.598
79.6667	50.48	27.77	48.35	24.35	7.70881	368.229
79.8333	50.5	27.64	48.28	24.08	7.7099	334.119
80	50.55	27.56	48.19	23.98	7.7099	281.04
80.1667	50.45	27.54	48.18	24.96	7.7481	272.441
80.3333	50.33	27.57	48.2	25.48	7.7481	282.023
80.5	50.16	27.61	48.28	26.14	7.7481	367.322
80.6667	49.98	27.59	48.32	25.9	7.78521	332.468
80.8333	50.01	27.56	48.32	25.97	7.78521	262.731
81	50.06	27.58	48.3	26.6	7.82232	289.886
81.1667	50.08	27.65	48.3	27.19	7.82232	308.563
81.3333	49.95	27.7	48.35	27.61	7.85942	298.858
81.5	49.72	27.74	48.36	26.41	7.88999	306.651
81.6667	49.62	27.79	48.39	26.32	7.89653	323.011
81.8333	49.68	27.79	48.41	25.86	7.93364	293.683
82	49.74	27.82	48.43	26.19	7.94237	280.898
82.1667	49.75	27.9	48.43	26.86	7.97075	324.783
82.3333	49.67	27.95	48.42	25.92	8.00786	290.681
82.5	49.69	27.96	48.4	25.19	8.00786	247.941
82.6667	49.83	27.99	48.39	24.73	8.04606	270.538
82.8333	50.07	27.98	48.4	25.03	8.04606	314.727
83	50.22	27.89	48.37	24.79	8.04606	308.775
83.1667	50.34	27.81	48.29	25.04	8.04606	315.723
83.3333	50.38	27.76	48.18	25.22	8.08099	336.448
83.5	50.37	27.7	48.13	24.85	8.08317	317.817
83.6667	50.3	27.68	48.12	24.23	8.10281	283.021
83.8333	50.14	27.73	48.17	24.8	8.12028	282.6
84	49.95	27.76	48.24	25.21	8.15739	313.754
84.1667	49.85	27.82	48.33	25.25	8.15739	281.848
84.3333	49.78	27.88	48.44	26.08	8.19449	306.25
84.5	49.85	27.91	48.5	26.84	8.19449	325.434
84.6667	49.9	27.89	48.53	26.66	8.23161	271.739
84.8333	49.95	27.94	48.5	26.63	8.23161	271.019
85	49.92	28.01	48.5	26.57	8.26871	279.936
85.1667	49.87	28	48.45	25.73	8.26871	309.615
85.3333	49.9	27.95	48.43	25.28	8.26871	317.839
85.5	50.1	27.85	48.36	25.62	8.2829	341.859
85.6667	50.31	27.77	48.25	24.91	8.30582	307.752
85.8333	50.45	27.73	48.16	25.11	8.30582	281.023
86	50.46	27.76	48.12	25.26	8.34402	312.745
86.1667	50.2	27.78	48.13	25.63	8.34402	264.881
86.3333	49.9	27.83	48.19	24.72	8.37458	301.684
86.5	49.78	27.85	48.28	25.11	8.38113	292.86
86.6667	49.83	27.83	48.35	26	8.38113	299.745
86.8333	50.01	27.81	48.37	26.82	8.41388	279.288
87	50.14	27.79	48.29	27.02	8.41824	301.668
87.1667	50.15	27.79	48.16	26.8	8.41824	375.773
87.3333	50.1	27.74	48.07	26.11	8.45535	308.788
87.5	50.07	27.72	48.01	25.42	8.45535	278.119
87.6667	49.97	27.8	48.02	25.83	8.49246	295.801
87.8333	49.77	27.88	48.09	25.39	8.51429	296.091
88	49.63	27.91	48.19	26.08	8.52957	277.03
88.1667	49.65	27.94	48.26	26.48	8.56449	314.306
88.3333	49.8	27.92	48.29	26.7	8.56668	310.729
88.5	49.97	27.9	48.26	26.56	8.60378	260.053
88.6667	50.05	27.91	48.19	26.76	8.60488	310.388
88.8333	50.04	27.94	48.11	26.81	8.61906	319.795
89	49.99	27.93	48.11	25.94	8.64198	260.732
89.1667	49.99	27.94	48.09	24.88	8.64198	268.971
89.3333	49.99	27.98	48.13	25.02	8.67909	362.141
89.5	50.03	27.91	48.15	25.65	8.67909	332.737
89.6667	50.14	27.88	48.11	25.77	8.68346	279.673
89.8333	50.14	27.89	48.09	26.25	8.7162	260.512
90	50.13	27.93	48.08	26.04	8.7162	322.007
90.1667	50.05	27.9	48.11	25.91	8.75331	352.833
90.3333	50.03	27.86	48.12	25.91	8.75768	278.016
90.5	50.04	27.88	48.11	26.34	8.79042	271.217
90.6667	49.98	27.96	48.15	25.96	8.8188	302.474
90.8333	49.88	28	48.2	26.4	8.82753	273.348
91	49.86	28.01	48.26	27.15	8.85591	315.761
91.1667	49.92	28	48.28	26.07	8.86464	293.895
91.3333	50.05	27.97	48.27	26.2	8.86464	270.726
91.5	50.18	27.97	48.21	25.95	8.8952	354.779
91.6667	50.19	27.92	48.16	26.75	8.90284	286.181
91.8333	50.17	27.91	48.08	26.26	8.92139	312.704
92	50.04	27.95	48.09	25.38	8.93994	334.061
92.1667	49.91	27.95	48.12	25.04	8.97706	257.156
92.3333	49.82	28.01	48.18	25.5	8.97706	275.8
92.5	49.8	28.05	48.24	25.99	9.01416	324.039
92.6667	49.79	28.04	48.28	26.35	9.01416	335.787
92.8333	49.86	28.04	48.28	26.53	9.05127	273.364
93	49.94	28.08	48.26	26.41	9.05127	288.158
93.1667	50	28.1	48.23	26.79	9.08838	278.297
93.3333	49.99	28.12	48.23	25.79	9.08838	286.356
93.5	50.01	28.1	48.23	26.02	9.09711	345.457
93.6667	50.1	28.06	48.22	25.85	9.12549	259.183
93.8333	50.13	28.06	48.2	25.31	9.12549	276.971
94	50.15	28.07	48.19	25.72	9.16151	339.7
94.1667	50.13	28.01	48.19	26.36	9.1626	310.202
94.3333	50.17	27.95	48.1	25.82	9.1626	289.305
94.5	50.3	27.91	48.05	25.52	9.1626	306
94.6667	50.33	27.88	48	25.81	9.2008	305.751
94.8333	50.28	27.88	47.99	25.74	9.20516	299.272
95	50.13	27.91	48	26.44	9.23791	307.933
95.1667	49.98	27.92	48.03	26.33	9.23791	328.077
95.3333	49.9	27.94	48.08	26.23	9.27502	297.18
95.5	49.9	27.97	48.15	26.69	9.27611	259.868
95.6667	49.92	28.02	48.18	27.45	9.31212	323.105
95.8333	49.82	28.05	48.22	27.09	9.34705	312.415
96	49.77	28.04	48.2	27.02	9.34923	298.61
96.1667	49.89	28.06	48.18	26.81	9.38634	291.667
96.3333	49.87	28.11	48.16	26.26	9.38634	272.488
96.5	49.75	28.16	48.18	26.19	9.42345	324.954
96.6667	49.8	28.14	48.17	26.2	9.42345	329.184
96.8333	49.98	28.11	48.16	25.86	9.46165	289.129
97	50.11	28.11	48.17	25.6	9.49003	273.128
97.1667	50.16	28.14	48.15	25.56	9.49876	245.561
97.3333	50.11	28.18	48.15	26.02	9.49876	323.235
97.5	50.02	28.14	48.16	26.11	9.5315	379.569
97.6667	50.06	28.05	48.14	25.63	9.53587	277.026
97.8333	50.09	28.06	48.13	25.4	9.53587	267.862
98	50.07	28.13	48.14	25.84	9.57298	282.374
98.1667	49.99	28.15	48.17	26.6	9.57298	276.584
98.3333	49.94	28.14	48.21	26.07	9.58389	304.592
98.5	50.01	28.1	48.2	25.93	9.61009	308.986
98.6667	50.13	28.07	48.15	25.51	9.61009	288.591
98.8333	50.21	28.08	48.09	25.99	9.62864	337.493
99	50.17	28.02	48.03	27.07	9.6472	333.523
99.1667	50.2	28	47.94	26.97	9.6472	303.701
99.3333	50.16	27.99	47.93	25.54	9.68431	266.069
99.5	50.07	28.01	47.95	25.67	9.68431	276.415
99.6667	49.93	28.04	48.03	26.31	9.72141	334.918
99.8333	49.78	28.02	48.09	26.75	9.74106	314.073
100	49.81	27.97	48.15	27.09	9.75961	290.713
100.167	49.87	27.95	48.17	26.98	9.79345	308.679
100.333	49.91	27.94	48.15	27	9.79672	322.185
100.5	49.88	27.93	48.15	27.29	9.83383	287.73
100.667	49.83	27.94	48.13	24.91	9.85239	263.668
100.833	49.75	27.98	48.17	23.93	9.87094	293.759
101	49.67	27.99	48.22	22.88	9.90805	318.693
101.167	49.73	27.95	48.26	22.63	9.90805	283.675
101.333	49.89	27.94	48.29	23.34	9.94516	288.274
101.5	50.04	27.92	48.29	22.96	9.94516	334.711
101.667	50.08	27.87	48.25	22.73	9.97572	307.494
101.833	50.11	27.81	48.21	22.53	9.98227	288.679
102	50.07	27.8	48.16	22.22	10.0194	313.361
102.167	49.97	27.86	48.19	22.31	10.0292	274.087
102.333	49.91	27.91	48.25	22.87	10.0576	293.319
102.5	49.91	27.91	48.34	24.3	10.0576	292.538
102.667	50.01	27.9	48.4	24.71	10.0947	307.672
102.833	50.1	27.88	48.42	24.58	10.0947	331.515
103	50.15	27.82	48.39	25.13	10.1154	296.351
103.167	50.25	27.78	48.32	25.31	10.1318	309.288
103.333	50.25	27.79	48.29	25.5	10.1318	301.295
103.5	50.15	27.79	48.3	24.53	10.1689	276.774
103.667	50.01	27.82	48.33	24.09	10.1689	286.457
103.833	49.89	27.89	48.41	24.55	10.206	292.596
104	49.9	27.88	48.47	25.05	10.206	303.912
104.167	50.04	27.82	48.48	25.1	10.2093	291.074
104.333	50.23	27.77	48.46	25.53	10.2431	331.186
104.5	50.31	27.72	48.39	25.68	10.2431	333.869
104.667	50.31	27.67	48.3	25.27	10.2617	263.989
104.833	50.28	27.68	48.27	24.8	10.2802	272.299
105	50.15	27.69	48.26	24.97	10.2802	312.918
105.167	50.02	27.63	48.32	24.5	10.2813	313.491
105.333	50.05	27.57	48.27	24.61	10.3184	305.346
105.5	50.15	27.54	48.25	25.46	10.3184	257.912
105.667	50.15	27.53	48.21	25.72	10.3184	276.198
105.833	50.07	27.51	48.15	25.55	10.3512	373.987
106	50	27.46	48.08	25.96	10.3555	337.005
106.167	50.03	27.4	47.98	25.29	10.3555	250.353
106.333	50.1	27.42	47.95	24.97	10.3926	270.114
106.5	50.05	27.47	47.95	25.53	10.3926	340.071
106.667	49.9	27.44	47.98	26.28	10.4298	314.835
106.833	49.9	27.42	47.97	25.96	10.4647	297.143
107	49.86	27.46	47.98	25.72	10.4669	334.955
107.167	49.73	27.51	48.02	25.84	10.504	292.216
107.333	49.58	27.58	48.08	26.33	10.5411	247.119
107.5	49.53	27.68	48.14	26.67	10.5411	284.073
107.667	49.55	27.72	48.2	26.14	10.5782	305.861
107.833	49.68	27.72	48.22	24.46	10.5782	336.822
108	49.85	27.66	48.18	24.54	10.5782	342.487
108.167	50.04	27.61	48.08	25.95	10.6164	270.418
108.333	50.07	27.62	47.99	25.53	10.6535	263.734
108.5	50.01	27.7	47.95	25.63	10.6535	287.905
108.667	49.94	27.73	47.98	25.41	10.671	302.558
108.833	49.96	27.67	48.08	25.09	10.6906	334.714
109	50.09	27.62	48.1	24.27	10.6906	301.816
109.167	50.2	27.58	48.09	25.22	10.7277	288.102
109.333	50.22	27.6	48.07	25.51	10.7277	281.428
109.5	50.2	27.6	48.05	26.33	10.7463	286.9
109.667	50.09	27.58	48.05	25.58	10.7648	320.356
109.833	50.01	27.54	48.06	24.92	10.7648	277.666
110	50.04	27.53	48.04	24.58	10.7878	314.886
110.167	50.09	27.53	48.03	25.32	10.8019	331.795
110.333	50.18	27.45	48.03	26.14	10.8183	286.416
110.5	50.26	27.42	47.99	25.94	10.839	275.437
110.667	50.19	27.44	47.98	25.91	10.839	338.814
110.833	49.95	27.4	47.97	25.14	10.8762	325.488
111	49.84	27.37	47.98	25	10.8762	290.279
111.167	49.83	27.42	48.03	25.36	10.9144	313.753
111.333	49.79	27.44	48.08	25.25	10.9515	284.021
111.5	49.75	27.48	48.15	24.72	10.9515	285.525
111.667	49.68	27.52	48.18	24.72	10.9886	319.41
111.833	49.69	27.5	48.19	24.87	11.0115	279.297
112	49.79	27.52	48.18	23.66	11.0257	251.264
112.167	49.88	27.59	48.18	23.58	11.0486	309.2
112.333	49.91	27.54	48.17	25.24	11.0628	314.696
112.5	49.96	27.5	48.14	24.5	11.0912	340.103
112.667	50.09	27.49	48.11	23.96	11.0999	305.219
112.833	50.18	27.44	48.08	24.18	11.1228	291.22
113	50.18	27.44	48.08	23.81	11.137	309.932
113.167	50.04	27.49	48.1	24.19	11.1752	286.936
113.333	49.83	27.54	48.15	25	11.1763	270.985
113.5	49.69	27.62	48.25	24.21	11.2123	294.834
113.667	49.69	27.64	48.34	24.31	11.2123	298.229
113.833	49.86	27.61	48.39	25.75	11.2494	320.945
114	50.09	27.54	48.37	25.29	11.2494	310.988
114.167	50.28	27.48	48.28	25.23	11.2865	285.632
114.333	50.32	27.46	48.19	25.62	11.2865	320.738
114.5	50.24	27.45	48.15	24.47	11.3236	299.087
114.667	50.17	27.49	48.17	24.09	11.3236	245.702
114.833	49.98	27.53	48.26	23.92	11.3236	283.005
115	49.82	27.53	48.35	23.81	11.3607	349.643
115.167	49.94	27.48	48.42	24.78	11.3607	305.234
115.333	50.15	27.41	48.39	25.12	11.3946	248.722
115.5	50.31	27.43	48.34	25.51	11.3979	311.944
115.667	50.32	27.41	48.28	25.16	11.3979	356.913
115.833	50.24	27.33	48.2	24.52	11.435	299.334
116	50.18	27.27	48.15	24.32	11.435	246.136
116.167	50.13	27.3	48.13	23.51	11.4361	276.205
116.333	50.02	27.33	48.17	23.98	11.4732	333.16
116.5	49.95	27.27	48.22	24.96	11.4732	323.268
116.667	49.99	27.23	48.19	25.32	11.5103	286.829
116.833	50.05	27.22	48.16	25.14	11.5103	313.072
117	50.01	27.2	48.14	24.36	11.5387	306.045
117.167	50.02	27.19	48.1	25.52	11.5474	256.62
117.333	50.01	27.22	48.1	25.56	11.5496	237.286
117.5	49.9	27.27	48.09	24.85	11.5845	329.744
117.667	49.82	27.19	48.13	23.99	11.5845	349.551
117.833	50.01	27.08	47.99	24.94	11.5845	267.708
118	50.24	27.04	47.88	25.61	11.6216	273.257
118.167	50.32	27.02	47.8	24.71	11.6216	309.677
118.333	50.18	27	47.76	24.58	11.6216	327.309
118.5	50.04	26.95	47.68	24.84	11.6412	248.602
118.667	50.14	26.92	47.61	24.37	11.6587	312.012
118.833	50.24	26.89	47.57	24.1	11.6587	382.516
119	50.21	26.84	47.51	25.04	11.6958	301.004
119.167	50.14	26.84	47.41	26.61	11.6958	275.773
119.333	49.99	26.89	47.38	25.88	11.7329	320.247
119.5	49.8	26.87	47.43	25.58	11.7427	293.77
119.667	49.72	26.9	47.48	25.46	11.7711	308.017
119.833	49.68	26.92	47.55	26.09	11.8082	354.615
120	49.7	26.91	47.56	26.34	11.8312	282.555
120.167	49.74	26.95	47.58	25.68	11.8453	294.267
120.333	49.67	27.02	47.62	26.13	11.8825	310.519
120.5	49.49	27.08	47.67	25.69	11.9196	278.404
120.667	49.39	27.12	47.75	24.49	11.9567	292.749
120.833	49.49	27.14	47.84	24.31	11.9654	249.504
121	49.71	27.17	47.9	25.2	11.9938	304.549
121.167	49.92	27.12	47.94	24.12	12.0047	393.099
121.333	50.04	27.02	47.89	24.42	12.0309	294.784
121.5	50.15	26.97	47.81	24.13	12.0691	270.418
121.667	50.12	27.03	47.77	22.88	12.1062	316.801
121.833	49.9	27.09	47.78	22.38	12.116	302.088
122	49.8	27.12	47.92	22.52	12.1433	309.903
122.167	49.88	27.14	48.05	22.55	12.1804	291.053
122.333	49.85	27.21	48.18	22.9	12.2175	278.469
122.5	49.71	27.3	48.28	23.01	12.2175	295.586
122.667	49.64	27.28	48.33	24.49	12.2546	292.361
122.833	49.78	27.26	48.35	24.72	12.2917	302.455
123	50.03	27.25	48.37	23.66	12.2917	308.029
123.167	50.14	27.27	48.36	22.53	12.3299	300.385
123.333	50.06	27.29	48.35	22.53	12.3583	268.401
123.5	49.99	27.31	48.36	22.67	12.3671	292.637
123.667	50	27.31	48.38	22.51	12.3671	345.998
123.833	50.12	27.23	48.44	21.79	12.4042	274.003
124	50.33	27.19	48.48	22.2	12.4042	325.096
124.167	50.44	27.17	48.48	23.65	12.4042	305.434
124.333	50.42	27.09	48.44	23.31	12.4413	264.586
124.5	50.39	27.08	48.41	23.03	12.4413	342.643
124.667	50.28	27.1	48.41	22.65	12.4784	279.083
124.833	50.08	27.19	48.47	22.92	12.4784	300.856
125	49.85	27.24	48.57	23.64	12.5155	305.509
125.167	49.78	27.25	48.64	24.91	12.5155	270.469
125.333	49.89	27.26	48.7	25.99	12.5155	269.45
125.5	50.05	27.24	48.69	25.73	12.5526	345.616
125.667	50.17	27.19	48.62	26.08	12.5526	345.57
125.833	50.29	27.08	48.52	26.28	12.569	279.086
126	50.33	27.06	48.39	24.76	12.5897	318.102
126.167	50.15	27.12	48.37	24.02	12.6279	276.879
126.333	49.9	27.19	48.39	23.16	12.6279	286.376
126.5	49.7	27.25	48.47	23.86	12.665	296.628
126.667	49.77	27.29	48.56	24.02	12.665	291.499
126.833	49.88	27.3	48.64	24.28	12.7021	317.337
127	49.95	27.29	48.68	24.66	12.7021	248.838
127.167	49.95	27.32	48.63	25.2	12.713	288.258
127.333	50.01	27.27	48.56	25.47	12.7392	313.916
127.5	50.13	27.16	48.49	23.88	12.7392	336.114
127.667	50.3	27.05	48.4	23.47	12.7392	339.897
127.833	50.39	26.95	48.31	23.35	12.7763	274.897
128	50.39	26.94	48.25	23.52	12.7763	255.286
128.167	50.29	27.03	48.25	23.44	12.7796	287.01
128.333	50.07	27.03	48.31	23.96	12.8134	317.7
128.5	49.95	26.97	48.37	23.91	12.8134	329.232
128.667	49.98	26.9	48.36	23.96	12.8178	280.435
128.833	50.13	26.88	48.29	25.2	12.8506	302.517
129	50.23	26.88	48.24	25.75	12.8506	306.306
129.167	50.2	26.85	48.18	25.72	12.8877	292.828
129.333	50.1	26.85	48.16	25.54	12.8877	308.301
129.5	49.93	26.87	48.15	24.1	12.9259	316.727
129.667	49.78	26.91	48.18	23.72	12.9259	317.938
129.833	49.71	26.91	48.23	25.17	12.963	238.944
130	49.77	26.93	48.25	25.46	12.963	296.668
130.167	49.88	26.98	48.26	25.41	12.9663	353.354
130.333	49.96	26.9	48.24	24.72	13.0001	313.409
130.5	50.04	26.85	48.14	24.61	13.0186	274.43
130.667	50.04	26.87	48.07	24.52	13.0372	282.841
130.833	49.93	26.92	48.05	24.1	13.0743	326.12
131	49.84	26.94	48.08	23.95	13.0743	286.548
131.167	49.85	26.94	48.14	23.84	13.1081	287.892
131.333	49.9	26.92	48.2	24.64	13.1114	330.764
131.5	49.98	26.88	48.19	23.69	13.1409	295.137
131.667	50.07	26.86	48.16	24.39	13.1485	217.108
131.833	50.12	26.9	48.11	25.26	13.1485	326.099
132	50.07	26.88	48.09	24.21	13.1867	349.936
132.167	50.05	26.79	48.08	23.61	13.1867	257.014
132.333	50.13	26.78	48.04	23.48	13.2064	299.128
132.5	50.22	26.8	48.03	23.88	13.2238	317.475
132.667	50.19	26.75	48.06	23.96	13.2238	348.749
132.833	50.11	26.68	48.03	24.46	13.2609	322.24
133	50.1	26.66	47.98	24.52	13.2642	267.011
133.167	50	26.72	48	24.17	13.298	295.844
133.333	49.76	26.79	48.04	23.8	13.3352	322.995
133.5	49.61	26.8	48.14	25.23	13.3635	291.097
133.667	49.61	26.85	48.2	25.4	13.3723	240.938
133.833	49.65	26.93	48.25	24.11	13.381	282.681
134	49.72	26.95	48.27	24.41	13.4094	331.483
134.167	49.8	26.89	48.21	25.18	13.4094	260.964
134.333	49.99	26.85	48.11	25.15	13.4465	309.97
134.5	50.12	26.79	48.01	23.78	13.4465	365.777
134.667	50.22	26.7	47.9	23.01	13.4465	286.139
134.833	50.3	26.69	47.82	23.34	13.4847	313.456
135	50.25	26.7	47.81	23.66	13.4847	280.88
135.167	50.08	26.7	47.84	22.98	13.501	273.245
135.333	49.93	26.68	47.9	22.99	13.5218	297.384
135.5	49.95	26.67	47.91	24.46	13.5218	251.489
135.667	50.09	26.66	47.9	24.86	13.5283	340.184
135.833	50.2	26.6	47.86	25	13.5305	277.24
136	50.29	26.57	47.74	25.72	13.5589	250.388
136.167	50.28	26.56	47.63	25.45	13.5589	351.127
136.333	50.25	26.5	47.54	24.29	13.5589	341.215
136.5	50.25	26.43	47.38	24.64	13.5676	312.462
136.667	50.28	26.4	47.24	24.89	13.596	285.767
136.833	50.19	26.41	47.19	25.32	13.5971	298.623
137	50.01	26.44	47.24	25.22	13.6331	310.349
137.167	49.83	26.48	47.31	25.45	13.6331	354.825
137.333	49.69	26.46	47.36	26.2	13.6702	303.202
137.5	49.72	26.48	47.39	25.48	13.7073	289.416
137.667	49.68	26.57	47.44	26.11	13.7444	297.729
137.833	49.53	26.62	47.5	26.69	13.7466	301.616
138	49.52	26.63	47.53	26.63	13.7826	320.474
138.167	49.67	26.64	47.56	25.32	13.8198	292.334
138.333	49.8	26.65	47.58	25.04	13.8285	307.543
138.5	49.84	26.66	47.57	24.72	13.8754	283.3
138.667	49.79	26.73	47.58	24.77	13.894	271.963
138.833	49.76	26.79	47.63	25.41	13.9311	324.782
139	49.81	26.78	47.68	24.09	13.9311	284.064
139.167	49.93	26.74	47.75	22.88	13.9682	278.872
139.333	50.02	26.74	47.8	23.87	13.9682	344.787
139.5	50.08	26.71	47.79	23.94	14.0053	288.346
139.667	50.06	26.7	47.77	23.83	14.0348	281.055
139.833	50.01	26.74	47.8	23.7	14.0435	320.715
140	50.02	26.71	47.84	23.22	14.0806	306.152
140.167	50.16	26.68	47.87	22.49	14.0806	277.108
140.333	50.24	26.71	47.94	23.06	14.1144	292.898
140.5	50.16	26.73	47.98	23.95	14.1177	307.503
140.667	50.12	26.67	47.98	24	14.1177	298.999
140.833	50.17	26.61	47.96	23.94	14.1548	324.747
141	50.19	26.59	47.95	24.08	14.1548	300.231
141.167	50.11	26.61	47.94	23.84	14.1919	273.105
141.333	49.99	26.67	47.97	23.61	14.193	319.747
141.5	49.87	26.69	48.01	24.33	14.229	319.394
141.667	49.86	26.66	48.06	23.64	14.2661	277.752
141.833	49.99	26.7	48.09	23.28	14.2683	270.148
142	49.96	26.76	48.15	24.06	14.3033	263.497
142.167	49.81	26.8	48.14	25.07	14.3033	349.521
142.333	49.75	26.77	48.15	24.59	14.3415	351.562
142.5	49.89	26.67	48.12	24.08	14.3415	271.956
142.667	50.1	26.66	48.06	23.65	14.3786	297.014
142.833	50.21	26.68	48.02	23.32	14.4135	314.343
143	50.08	26.71	48	23.93	14.4157	285.676
143.167	49.86	26.72	48.02	24.1	14.4462	312.404
143.333	49.76	26.74	48.04	22.86	14.4539	306.02
143.5	49.78	26.82	48.14	23.17	14.4899	261.892
143.667	49.78	26.93	48.22	23.76	14.5128	304.582
143.833	49.76	26.97	48.29	25.04	14.527	280.625
144	49.91	26.95	48.32	25.29	14.5641	323.662
144.167	50.13	26.89	48.29	23.72	14.5641	312.387
144.333	50.25	26.77	48.23	23.59	14.5696	247.193
144.5	50.37	26.74	48.13	23.51	14.6012	311.665
144.667	50.38	26.72	48.07	23.99	14.6012	325.017
144.833	50.33	26.68	48.07	23.25	14.623	349.537
145	50.3	26.61	48.1	22.54	14.6394	272.98
145.167	50.28	26.59	48.1	22.57	14.6394	265.275
145.333	50.17	26.65	48.17	23.7	14.6765	319.656
145.5	49.95	26.68	48.2	24.08	14.6951	295.007
145.667	49.85	26.69	48.27	25	14.7136	314.498
145.833	49.89	26.68	48.32	25.17	14.7136	312.487
146	49.98	26.66	48.31	24.42	14.7475	314.323
146.167	50.02	26.64	48.28	24.63	14.7508	284.828
146.333	50.01	26.65	48.28	24.83	14.7879	277.211
	50.22
	50.3
	50.25
	50.08
	49.93
	49.95
	50.09
	50.2
	50.29
	50.28
	50.25
	50.25
	50.28
	50.19
	50.01
	49.83
	49.69
	49.72
	49.68
	49.53
	49.52
	49.67
	49.8
	49.84
	49.79
	49.76
	49.81
	49.93
	50.02
	50.08
	50.06
	50.01
	50.02
	50.16
	50.24
	50.16
	50.12
	50.17
	50.19
	50.11
	49.99
	49.87
	49.86
	49.99
	49.96
	49.81
	49.75
	49.89
	50.1
	50.21
	50.08
	49.86
	49.76
	49.78
	49.78
	49.76
	49.91
	50.13
	50.25
	50.37
	50.38
	50.33
	50.3
	50.28
	50.17
	49.95
	49.85
	49.89
	49.98
	50.02
	50.01
	50.22
	50.3
	50.25
	50.08
	49.93
	49.95
	50.09
	50.2
	50.29
	50.28
	50.25
	50.25
	50.28
	50.19
	50.01
	49.83
	49.69
	49.72
	49.68
	49.53
	49.52
	49.67
	49.8
	49.84
	49.79
	49.76
	49.81
	49.93
	50.02
	50.08
	50.06
	50.01
	50.02
	50.16
	50.24
	50.16
	50.12
	50.17
	50.19
	50.11
	49.99
	49.87
	49.86
	49.99
	49.96
	49.81
	49.75
	49.89
	50.1
	50.21
	50.08
	49.86
	49.76
	49.78
	49.78
	49.76
	49.91
	50.13
	50.25
	50.37
	50.38
	50.33
	50.3
	50.28
	50.17
	49.95
	49.85
	49.89
	49.98
	50.02
	50.01

## Sheet: 60
time	Thin	Thout	Tcout	Tcin	mw	FR
0	21.77	22.5	21.77	21.79	0	0
0.166667	21.76	22.5	21.76	21.79	0	6.4077
0.333333	21.76	22.5	21.76	21.79	0	7.20486
0.5	21.76	22.51	21.76	21.79	0	7.26852
0.666667	21.76	22.5	21.76	21.78	0	7.62876
0.833333	21.76	22.5	21.76	21.78	0	2.13686
1	21.76	22.5	21.76	21.78	0	1.30064
1.16667	21.76	22.51	21.76	21.78	0	0.679977
1.33333	21.75	22.5	21.75	21.78	0	1.29196
1.5	21.75	22.5	21.7533	21.77	0	1.28328
1.66667	21.75	22.5	21.752	21.77	0	0.768229
1.83333	21.83	23.35	21.7507	21.49	0	45.7306
2	21.97	24.22	21.7493	19.59	0	84.4517
2.16667	23.89	24.34	23.52	16.72	0	109.09
2.33333	27.63	24.3	25.64	15	0	105.428
2.5	31.19	24.28	26.89	14.71	0	96.522
2.66667	34.24	24.27	29.4	15.51	0	115.602
2.83333	37.08	24.26	32.27	16.6	0	100.764
3	39.98	24.27	34.41	17.43	0	72.3698
3.16667	42.8	24.25	35.63	18.67	0	142.316
3.33333	45.63	24.21	36.32	20.21	0	286.058
3.5	45.97	24.16	36.99	21.2	0	284.604
3.66667	46.56	24.11	37.62	21.82	0	284.954
3.83333	47.31	24.11	38.2	22.33	0	256.577
4	47.93	24.11	38.89	22.79	0	261.861
4.16667	48.6	24.11	39.52	23.14	0	328.497
4.33333	49.05	24.08	40.12	23.35	0	312.19
4.5	49.54	24.01	40.84	23.51	0	304.968
4.66667	50.1	23.96	41.72	23.11	0	334.863
4.83333	50.5	23.91	42.31	22.9	0	268.006
5	50.98	23.88	42.77	22.7	0	270.644
5.16667	51.46	23.87	43.35	22.79	0	379.206
5.33333	51.94	23.84	43.88	22.81	0	316.298
5.5	52.44	23.82	44.17	22.23	0	223.569
5.66667	52.86	23.83	44.36	22.74	0	296.632
5.83333	53.3	23.82	44.53	22.94	0	365.809
6	53.82	23.81	44.7	22.79	0	246.714
6.16667	54.43	23.81	45.12	22.82	0	253.808
6.33333	54.95	23.8	45.73	23.19	0	306.484
6.5	55.31	23.81	46.32	23.4	0	264.831
6.66667	55.53	23.8	46.69	23.64	0	271.46
6.83333	55.8	23.8	46.96	23.8	0	378.848
7	56.19	23.8	47.17	23.69	0	367.642
7.16667	56.55	23.79	47.54	23.22	0	271.419
7.33333	56.93	23.8	48.01	23.15	0	246.302
7.5	57.18	23.82	48.51	23.63	0	292.83
7.66667	57.37	23.85	49.01	23.78	0	315.998
7.83333	57.51	23.86	49.45	23.93	0	305.757
8	57.65	23.87	50.13	23.76	0	333.061
8.16667	57.78	23.87	50.75	23.57	0	314.878
8.33333	57.73	23.88	51.4	23.42	0	304.958
8.5	57.78	23.91	51.86	23.5	0	287.711
8.66667	57.77	23.93	52.19	23.58	0	335.628
8.83333	57.97	23.95	52.44	23.27	0	333.83
9	58.17	23.97	52.6	22.51	0	264.475
9.16667	58.37	24.02	52.77	22.65	0	291.515
9.33333	58.63	24.08	52.92	22.69	0	276.026
9.5	58.89	24.14	53.14	23.23	0	295.69
9.66667	59.15	24.18	53.42	23.15	0	318.37
9.83333	59.33	24.21	53.71	23.3	0	315.632
10	59.65	24.24	53.96	23.31	0	281.897
10.1667	59.78	24.28	54.23	23.54	0	284.322
10.3333	59.86	24.32	54.56	23.39	0	336.308
10.5	59.89	24.34	54.93	23.24	0	307.072
10.6667	59.77	24.38	55.14	23.16	0	285.223
10.8333	59.68	24.45	55.2	23.28	0	295.082
11	59.98	24.49	55.17	23.58	0	316.895
11.1667	60.5	24.52	55.16	23.06	0	314.74
11.3333	60.89	24.56	55.15	22.83	0	280.736
11.5	60.83	24.65	55.27	23.12	0	245.314
11.6667	60.53	24.75	55.59	23.95	0	295.331
11.8333	60.24	24.78	56.01	23.95	0	316.594
12	60	24.79	56.37	24.14	0	299.518
12.1667	59.73	24.78	56.51	24.06	0	306.8
12.3333	59.7	24.78	56.48	24.08	0	338.916
12.5	60.03	24.77	56.21	23.6	0	354.402
12.6667	60.49	24.78	56.13	22.76	0.0141887	290.231
12.8333	60.83	24.88	56.05	22.76	0.0371088	236.17
13	60.71	25.02	56.12	23.34	0.0371088	260.972
13.1667	60.32	25.13	56.31	23.91	0.0371088	302.571
13.3333	60.04	25.18	56.33	24.22	0.0371088	290.165
13.5	60.04	25.19	56.31	24.63	0.0371088	345.877
13.6667	60.27	25.14	56.23	23.95	0.0371088	312.226
13.8333	60.54	25.12	56.15	23.95	0.0742176	250.104
14	60.54	25.17	56.22	24.22	0.0742176	292.47
14.1667	60.31	25.22	56.35	24.33	0.0742176	292.432
14.3333	60.04	25.27	56.6	24.77	0.0742176	325.263
14.5	59.9	25.28	56.82	24.71	0.0742176	318.041
14.6667	59.8	25.26	57	24.48	0.0742176	309.543
14.8333	59.68	25.27	57	24.5	0.111326	321.551
15	59.58	25.29	56.9	24.24	0.111326	300.603
15.1667	59.72	25.33	56.86	23.97	0.148435	319.601
15.3333	60.03	25.39	56.84	23.74	0.148435	297.281
15.5	60.25	25.48	56.83	23.63	0.185544	271.957
15.6667	60.17	25.6	56.87	23.83	0.185544	255.859
15.8333	59.88	25.72	56.93	24.42	0.222653	322.665
16	59.81	25.8	56.96	24.85	0.222653	338.403
16.1667	60.03	25.78	57.01	24.28	0.259762	269.929
16.3333	60.34	25.8	56.83	24.24	0.268493	279.55
16.5	60.47	25.87	56.63	24.34	0.297962	300.971
16.6667	60.48	25.93	56.5	24.47	0.335071	283.235
16.8333	60.55	26.02	56.49	24.94	0.335071	319.66
17	60.65	26.06	56.47	24.93	0.371088	311.314
17.1667	60.64	26.05	56.4	24.83	0.372179	217.167
17.3333	60.55	26.11	56.2	25.61	0.372179	302.196
17.5	60.48	26.11	56.06	25.7	0.406014	339.11
17.6667	60.47	26.04	56.02	25.73	0.409288	334.906
17.8333	60.48	25.98	56.02	25.39	0.409288	280.862
18	60.41	25.96	56	25.64	0.446397	258.066
18.1667	60.27	26	56.04	26	0.446397	295.726
18.3333	60.11	26	56.06	26.3	0.446397	322.616
18.5	59.81	25.95	56.08	25.94	0.481323	335.981
18.6667	59.61	25.91	56.11	25.87	0.483506	281.065
18.8333	59.63	25.92	56.18	25.99	0.483506	310.259
19	59.76	25.94	56.21	25.94	0.520615	331.199
19.1667	59.67	25.94	56.2	25.57	0.520615	265.379
19.3333	59.62	25.99	56.15	25.99	0.557723	298.921
19.5	59.71	26.05	56.08	26.04	0.577369	331.907
19.6667	59.9	26.07	56.05	25.66	0.595924	331.74
19.8333	60.06	26.11	56.03	25.24	0.633032	270.784
20	59.99	26.2	55.99	25.65	0.670141	249.961
20.1667	59.86	26.28	55.95	25.91	0.705067	318.698
20.3333	59.89	26.33	55.9	25.92	0.70725	305.723
20.5	60.06	26.36	55.95	26.13	0.744359	301.131
20.6667	60.17	26.38	56.03	26	0.781468	312.065
20.8333	60.09	26.39	56.15	25.89	0.781468	271.47
21	59.85	26.45	56.26	26.38	0.818577	296.519
21.1667	59.66	26.5	56.2	26.53	0.855685	331.96
21.3333	59.77	26.5	56.02	26.35	0.855685	324.019
21.5	60.15	26.49	55.81	26.12	0.893885	327.144
21.6667	60.56	26.51	55.63	25.64	0.930994	282.635
21.8333	60.74	26.58	55.6	25.77	0.968103	269.226
22	60.48	26.68	55.64	26.33	0.991023	260.719
22.1667	60.18	26.76	55.78	26.87	1.00521	269.996
22.3333	60.1	26.77	55.92	27.2	1.01285	347.173
22.5	60.02	26.73	56.12	26.95	1.04232	327.176
22.6667	59.95	26.68	56.28	26.69	1.07943	276.557
22.8333	59.83	26.69	56.37	26.91	1.07943	291.603
23	59.63	26.71	56.52	27.03	1.11654	334.042
23.1667	59.35	26.71	56.66	26.51	1.15474	315.757
23.3333	59.28	26.72	56.75	26.32	1.19076	303.2
23.5	59.39	26.78	56.79	26.44	1.19294	325.082
23.6667	59.6	26.83	56.79	25.75	1.26606	295.573
23.8333	59.7	26.91	56.78	25.79	1.30317	287.843
24	59.67	27.01	56.79	25.8	1.34028	291.15
24.1667	59.69	27.1	56.84	25.8	1.37739	305.401
24.3333	59.77	27.2	56.84	25.89	1.4145	314.938
24.5	59.94	27.28	56.89	25.94	1.4527	302.532
24.6667	60.22	27.34	56.91	25.85	1.48981	290.049
24.8333	60.31	27.42	56.95	26.08	1.52692	296.351
25	60.27	27.5	56.92	26.23	1.56403	273.164
25.1667	60.22	27.57	56.98	26.54	1.60113	304.089
25.3333	60.28	27.62	57.11	26.68	1.61969	327.491
25.5	60.33	27.62	57.22	26.24	1.6568	275.097
25.6667	60.15	27.68	57.33	26.68	1.67535	273.368
25.8333	59.91	27.72	57.43	26.87	1.71246	317.876
26	59.89	27.75	57.51	27.1	1.72992	328.711
26.1667	59.94	27.73	57.47	26.62	1.75066	305.794
26.3333	60.05	27.73	57.46	26.23	1.78777	292.325
26.5	60.12	27.79	57.49	26.09	1.82488	288.87
26.6667	60.17	27.91	57.54	26.63	1.86199	306.175
26.8333	60.04	27.97	57.63	26.44	1.8991	262.352
27	59.8	28.04	57.73	26.94	1.90019	320.192
27.1667	59.72	28.08	57.81	26.88	1.93621	347.37
27.3333	59.76	28.09	57.78	26.65	1.97331	294.792
27.5	59.95	28.11	57.73	26.2	2.01152	329.818
27.6667	60.17	28.17	57.67	25.99	2.04862	285.787
27.8333	60.32	28.28	57.66	26.12	2.08573	261.22
28	60.28	28.4	57.69	26.38	2.12284	291.124
28.1667	60.14	28.49	57.69	26.82	2.15995	301.848
28.3333	60.12	28.54	57.68	26.87	2.18069	323.482
28.5	60.27	28.56	57.64	26.95	2.19706	286.6
28.6667	60.46	28.54	57.66	26.82	2.23417	287.36
28.8333	60.42	28.59	57.68	26.84	2.27128	284.514
29	60.2	28.64	57.81	27.28	2.27128	296.856
29.1667	60.01	28.67	57.89	27.5	2.30948	296.803
29.3333	59.76	28.66	57.96	27.66	2.31384	327.834
29.5	59.74	28.62	57.98	27.33	2.34659	332.238
29.6667	59.93	28.59	57.98	26.95	2.38369	306.026
29.8333	60.09	28.64	57.9	27.28	2.4208	301.393
30	60.06	28.68	57.84	26.57	2.45791	259.382
30.1667	59.98	28.83	57.8	27.24	2.47647	311.934
30.3333	60.04	28.9	57.81	27.16	2.49502	336.665
30.5	60.22	28.9	57.73	26.77	2.53213	281.024
30.6667	60.33	28.96	57.68	26.99	2.56924	259.601
30.8333	60.32	29.04	57.7	27.31	2.56924	290.482
31	60.32	29.09	57.69	27.62	2.60744	311.522
31.1667	60.26	29.09	57.62	27.49	2.64455	290.726
31.3333	60.37	29.11	57.58	27.84	2.64455	306.607
31.5	60.45	29.11	57.59	27.96	2.68166	328.265
31.6667	60.38	29.06	57.68	27.84	2.68166	277.344
31.8333	60.17	29.06	57.74	27.79	2.71876	266.879
32	59.94	29.1	57.84	28.37	2.71876	314.871
32.1667	59.82	29.09	57.88	28.45	2.75587	320.985
32.3333	59.82	28.99	57.74	27.89	2.79298	291.496
32.5	59.8	28.95	57.54	27.69	2.79298	320.974
32.6667	60.03	28.99	57.33	27.55	2.83009	317.726
32.8333	60.36	29.03	57.23	27.25	2.86829	289.188
33	60.57	29.11	57.22	27.41	2.9054	265.55
33.1667	60.46	29.19	57.3	27.64	2.91959	262.86
33.3333	60.13	29.3	57.43	28.53	2.94251	270.242
33.5	59.83	29.3	57.56	29.05	2.94251	337.635
33.6667	59.66	29.21	57.63	28.7	2.97962	354.753
33.8333	59.62	29.09	57.61	28.06	2.98508	292.886
34	59.67	29.06	57.56	27.62	3.01673	275.259
34.1667	59.77	29.13	57.56	28	3.05384	311.374
34.3333	59.82	29.18	57.52	27.98	3.09094	304.789
34.5	59.74	29.21	57.52	27.68	3.12805	299.941
34.6667	59.76	29.28	57.51	27.76	3.12805	309.035
34.8333	59.86	29.37	57.53	28.18	3.16625	310.001
35	59.97	29.4	57.56	27.85	3.20336	322.623
35.1667	60.02	29.43	57.58	27.48	3.24047	278.97
35.3333	59.94	29.52	57.57	27.94	3.27758	280.677
35.5	59.97	29.61	57.59	28.08	3.31469	306.328
35.6667	60.16	29.63	57.66	28.19	3.32342	321.434
35.8333	60.24	29.63	57.6	27.86	3.38017	289.253
36	60.23	29.66	57.65	27.79	3.38891	266.764
36.1667	60.11	29.76	57.71	28.25	3.42602	315.314
36.3333	59.98	29.8	57.79	28.44	3.46421	332.319
36.5	59.98	29.77	57.89	27.91	3.46858	261.853
36.6667	60.01	29.8	57.98	28.31	3.50132	308.032
36.8333	59.95	29.85	57.98	28.34	3.53843	335.684
37	59.86	29.83	57.99	28.05	3.57554	276.393
37.1667	59.88	29.86	57.98	28.03	3.57663	313.164
37.3333	60.06	29.9	57.95	27.65	3.63448	310.143
37.5	60.16	29.96	57.9	27.36	3.66722	267.115
37.6667	60.17	30.08	57.89	27.97	3.68687	299.507
37.8333	60.15	30.17	57.91	28.35	3.72507	334.243
38	60.12	30.14	57.94	28.13	3.76218	289.278
38.1667	60.19	30.16	57.9	28.09	3.76218	284.497
38.3333	60.22	30.21	57.9	28.42	3.79929	320.135
38.5	60.15	30.21	57.89	28.24	3.80802	291.301
38.6667	60.11	30.23	57.94	28.51	3.83639	293.662
38.8333	60.08	30.25	57.92	28.63	3.8735	299.329
39	60.1	30.24	57.89	28.53	3.91061	290.842
39.1667	60.18	30.26	57.88	28.6	3.91061	317.119
39.3333	60.31	30.26	57.9	28.77	3.91934	306.498
39.5	60.33	30.26	57.97	28.45	3.98483	269.534
39.6667	60.15	30.3	57.91	28.84	3.98483	278.238
39.8333	60.09	30.35	57.8	28.98	4.02303	343.942
40	60.21	30.34	57.69	29.04	4.02303	305.245
40.1667	60.41	30.3	57.62	28.58	4.06014	286.487
40.3333	60.54	30.31	57.61	28.24	4.09725	278.459
40.5	60.46	30.4	57.69	28.84	4.13436	257.837
40.6667	60.19	30.46	57.81	29.46	4.13436	305.185
40.8333	59.87	30.44	57.93	29.95	4.13436	348.382
41	59.61	30.33	57.95	29.39	4.17147	324.792
41.1667	59.54	30.22	57.94	29.05	4.18238	309.549
41.3333	59.67	30.2	57.91	28.91	4.20857	319.988
41.5	59.79	30.2	57.83	28.39	4.24568	265.99
41.6667	59.88	30.27	57.77	28.35	4.28279	287.478
41.8333	59.85	30.37	57.72	28.53	4.32099	310.074
42	59.8	30.46	57.68	29.01	4.32099	313.977
42.1667	59.96	30.48	57.68	28.74	4.3581	316.917
42.3333	60.08	30.49	57.65	28.22	4.39521	271.719
42.5	60.06	30.59	57.55	28.79	4.43232	275.589
42.6667	60.06	30.67	57.54	29.06	4.46943	305.927
42.8333	60.28	30.7	57.6	29.54	4.46943	322.172
43	60.43	30.65	57.59	28.9	4.50654	262.422
43.1667	60.26	30.66	57.58	29.13	4.54364	265.593
43.3333	60.17	30.72	57.6	29.74	4.54364	329.385
43.5	60.23	30.71	57.72	29.86	4.58075	367.786
43.6667	60.2	30.64	57.77	28.97	4.61895	257.938
43.8333	60.02	30.63	57.78	29.14	4.61895	258.096
44	59.83	30.72	57.82	29.91	4.65606	360.1
44.1667	59.73	30.67	57.9	29.25	4.65715	316.366
44.3333	59.75	30.63	57.9	28.83	4.69317	290.9
44.5	59.75	30.64	57.89	28.71	4.73028	278.349
44.6667	59.78	30.71	57.75	29.05	4.76739	312.549
44.8333	59.78	30.77	57.62	29.25	4.80013	325.618
45	59.93	30.77	57.55	28.75	4.8045	271.735
45.1667	60.19	30.83	57.53	28.87	4.84161	285.758
45.3333	60.34	30.92	57.51	29.18	4.87981	302.257
45.5	60.28	30.96	57.5	29.18	4.89945	265.11
45.6667	60.13	31.02	57.55	30	4.91692	305.171
45.8333	60.08	31.02	57.57	30.12	4.92456	327.588
46	60.12	30.95	57.58	29.62	4.95402	302.367
46.1667	60.18	30.92	57.59	29.36	4.99113	262.526
46.3333	60.21	30.96	57.63	29.99	4.99332	304.133
46.5	60.05	30.97	57.69	29.94	5.02824	337.306
46.6667	59.73	30.94	57.73	29.62	5.06535	281.952
46.8333	59.68	30.96	57.75	29.97	5.06535	304.841
47	59.91	30.99	57.66	30.22	5.10246	318.076
47.1667	60.15	30.96	57.53	29.22	5.13957	289.955
47.3333	60.28	31	57.37	29.24	5.14939	291.464
47.5	60.32	31.09	57.28	29.69	5.17777	316.615
47.6667	60.33	31.15	57.3	29.46	5.21488	288.837
47.8333	60.22	31.2	57.37	29.91	5.22361	289.145
48	60.07	31.22	57.43	30.09	5.25199	278.714
48.1667	59.95	31.21	57.49	30.58	5.25308	287.523
48.3333	59.86	31.17	57.48	30.59	5.28909	338.138
48.5	59.82	31.1	57.42	30.32	5.3011	314.902
48.6667	59.87	31.06	57.44	30.02	5.3262	286.973
48.8333	59.89	31.07	57.48	30.17	5.36331	285.815
49	59.87	31.11	57.54	30.15	5.36331	296.076
49.1667	59.69	31.14	57.63	30.08	5.40042	284.245
49.3333	59.51	31.17	57.68	30.23	5.43753	305.741
49.5	59.45	31.22	57.72	30.48	5.46045	348.1
49.6667	59.64	31.2	57.66	29.58	5.47573	290.389
49.8333	59.84	31.22	57.65	29.26	5.51284	299.3
50	59.99	31.3	57.66	29.32	5.54995	296.267
50.1667	59.97	31.39	57.75	29.46	5.58706	295.123
50.3333	59.77	31.47	57.88	29.5	5.62417	306.832
50.5	59.42	31.53	57.96	29.63	5.66127	300.449
50.6667	59.43	31.6	58.01	30.27	5.69838	321.437
50.8333	59.84	31.58	58.01	29.31	5.70711	295.441
51	60.23	31.6	57.96	28.8	5.77369	297.01
51.1667	60.32	31.69	57.91	28.55	5.77369	277.111
51.3333	60.17	31.84	57.92	29.37	5.8108	308.993
51.5	59.98	31.94	58.03	30.13	5.84791	301.233
51.6667	60.04	31.92	58.14	29.87	5.88502	264.643
51.8333	60.14	31.91	58.09	29.82	5.9134	315.852
52	60.24	31.92	58.06	29.97	5.92213	299.884
52.1667	60.37	31.95	58.02	29.92	5.95924	291.484
52.3333	60.47	31.99	58.03	30.38	5.99307	320.563
52.5	60.52	31.99	58	30	5.99634	279.569
52.6667	60.47	32.02	57.94	30.27	6.03454	291.134
52.8333	60.34	32.05	57.98	30.7	6.0531	306.752
53	60.34	32.02	58.08	30.67	6.07165	319.029
53.1667	60.32	31.96	58.19	30.41	6.10876	274.128
53.3333	60.08	31.94	58.25	30.47	6.10876	264.508
53.5	59.8	31.99	58.34	31.09	6.14587	338.555
53.6667	59.59	31.95	58.35	31.11	6.14587	344.829
53.8333	59.57	31.87	58.34	30.19	6.18298	295.308
54	59.76	31.85	58.26	29.56	6.22009	290.01
54.1667	59.93	31.93	58.17	29.39	6.25283	295.476
54.3333	60.04	32.04	58.06	29.44	6.2572	288.113
54.5	60.16	32.14	58.03	29.79	6.29431	309.048
54.6667	60.18	32.21	57.99	29.97	6.33251	293.024
54.8333	60.25	32.25	57.99	30	6.36962	291.918
55	60.31	32.3	57.99	30.16	6.36962	283.691
55.1667	60.24	32.33	58.02	30.59	6.40672	305.333
55.3333	60.18	32.32	57.98	30.52	6.44056	303.603
55.5	60.14	32.31	57.98	30.91	6.44383	271.098
55.6667	60.14	32.27	58.02	30.99	6.46675	296.325
55.8333	60.12	32.23	58.08	31.07	6.48094	328.603
56	59.98	32.18	58.11	30.75	6.51805	307.759
56.1667	59.87	32.18	58.05	30.79	6.51805	266.165
56.3333	59.9	32.24	57.95	31.47	6.55516	336.654
56.5	60.12	32.2	57.83	30.91	6.55516	341.24
56.6667	60.32	32.14	57.78	29.83	6.59336	274.209
56.8333	60.27	32.22	57.82	30.08	6.63047	237.944
57	60.09	32.34	57.92	30.92	6.64902	299.608
57.1667	59.83	32.39	58.07	31.5	6.66758	330.739
57.3333	59.63	32.33	58.22	31.54	6.70469	297.24
57.5	59.53	32.26	58.26	31.09	6.70469	322.038
57.6667	59.55	32.22	58.22	30.69	6.74179	325.13
57.8333	59.69	32.25	58.11	30.12	6.7789	307.206
58	59.92	32.31	57.97	29.99	6.81601	311.657
58.1667	60.03	32.39	57.89	29.67	6.85312	293.166
58.3333	60.15	32.5	57.89	29.56	6.85858	266.474
58.5	60.19	32.62	57.8	30.01	6.89132	285.218
58.6667	60.21	32.7	57.8	30.57	6.92843	282.337
58.8333	60.23	32.74	57.84	31.3	6.9579	312.665
59	60.25	32.67	57.87	30.96	6.96554	299.732
59.1667	60.29	32.63	57.88	31.07	7.00265	256.523
59.3333	60.26	32.65	57.85	31.54	7.00265	314.517
59.5	60.23	32.63	57.88	31.76	7.03976	334.644
59.6667	60.19	32.55	57.94	31.36	7.03976	314.099
59.8333	60.04	32.52	58	31.19	7.07687	277.393
60	59.93	32.53	58.06	31.4	7.07796	268.203
60.1667	59.83	32.56	58.06	31.66	7.11397	344.646
60.3333	59.78	32.54	58.02	31.57	7.12925	313.233
60.5	59.8	32.51	57.98	31.09	7.15108	282.61
60.6667	59.94	32.53	57.93	30.79	7.18928	308.112
60.8333	60.07	32.58	57.9	30.69	7.22639	294.984
61	60.11	32.66	57.93	30.7	7.22639	290.854
61.1667	60.02	32.73	57.89	31.29	7.2635	287.135
61.3333	59.92	32.76	57.9	31.48	7.28096	308.163
61.5	60.01	32.75	57.93	31.25	7.30061	325.284
61.6667	60.18	32.75	57.96	31.13	7.33772	332.38
61.8333	60.23	32.76	57.96	31.03	7.37483	248.536
62	60.09	32.8	57.83	31.23	7.3781	252.911
62.1667	59.94	32.86	57.71	31.73	7.41194	337.36
62.3333	60.09	32.84	57.55	31.6	7.45014	316.519
62.5	60.44	32.78	57.38	30.69	7.45014	288.634
62.6667	60.69	32.8	57.23	30.83	7.48725	269.058
62.8333	60.63	32.89	57.16	31.69	7.52435	277.48
63	60.46	32.91	57.24	32.47	7.52435	308.247
63.1667	60.29	32.84	57.43	32.48	7.52435	300.243
63.3333	60.05	32.77	57.58	29.55	7.56146	279.978
63.5	59.86	32.69	57.77	25.09	7.56146	301.668
63.6667	59.59	32.61	57.9	23.04	7.56146	325.786
63.8333	59.36	32.49	57.88	21.82	7.59857	332.037
64	59.34	32.35	57.86	20.52	7.59857	331.889
64.1667	59.57	32.23	57.79	19.48	7.63568	327.104
64.3333	59.81	32.17	57.73	18.93	7.67279	299.199
64.5	59.83	32.2	57.67	18.61	7.7099	261.807
64.6667	59.73	32.25	57.67	19.66	7.7481	290.684
64.8333	59.65	32.24	57.71	21.03	7.78521	323.151
65	59.79	32.1	57.76	20.21	7.81795	298.215
65.1667	59.96	31.99	57.75	19.94	7.82232	276.223
65.3333	59.94	31.91	57.78	20.48	7.85942	293.066
65.5	59.9	31.8	57.83	20.92	7.89653	312.436
65.6667	59.91	31.67	57.77	21.26	7.89653	314.246
65.8333	60	31.52	57.76	20.81	7.93364	288.772
66	60.22	31.4	57.75	21.14	7.97075	302.487
66.1667	60.33	31.3	57.77	21.27	8.00786	312.931
66.3333	60.27	31.23	57.83	21.27	8.00786	261.214
66.5	60.09	31.19	57.97	22.39	8.04606	294.591
66.6667	59.84	31.12	57.95	22.99	8.05043	301.46
66.8333	59.79	30.94	57.94	23.3	8.08317	304.018
67	60.03	30.76	57.84	23.78	8.12028	348.99
67.1667	60.32	30.6	57.64	23.7	8.12028	284.913
67.3333	60.5	30.47	57.53	23.03	8.15739	257.527
67.5	60.55	30.46	57.57	23.71	8.19449	301.823
67.6667	60.33	30.47	57.68	24.62	8.19668	309.559
67.8333	59.99	30.37	57.88	24.5	8.23161	285.125
68	59.74	30.28	58.08	25.42	8.23161	280.622
68.1667	59.54	30.15	58.15	26.29	8.26871	346.108
68.3333	59.43	29.93	58.11	24.89	8.26871	340.735
68.5	59.53	29.74	57.98	23.56	8.30582	318.069
68.6667	59.82	29.7	57.84	23.73	8.34402	311.781
68.8333	60.05	29.73	57.76	22.22	8.38113	261.642
69	60.13	29.84	57.71	22.7	8.41824	300.269
69.1667	60.12	29.93	57.76	23.6	8.4357	290.616
69.3333	60.07	29.95	57.81	24.02	8.45535	258.329
69.5	59.99	29.9	57.83	24.47	8.49246	316.892
69.6667	60.04	29.83	57.74	24.73	8.52302	323.019
69.8333	60.14	29.68	57.73	23.74	8.52957	288.53
70	60.28	29.64	57.75	23.99	8.56668	300.952
70.1667	60.24	29.62	57.75	23.75	8.60488	280.473
70.3333	60.11	29.62	57.81	24.34	8.60488	260.449
70.5	59.98	29.58	57.94	25.18	8.64198	343
70.6667	59.87	29.47	58.02	25.45	8.64744	357.2
70.8333	59.69	29.29	58.03	23.5	8.67909	235.968
71	59.68	29.27	57.93	24.39	8.7162	308.877
71.1667	59.89	29.3	57.86	24.51	8.73912	364.091
71.3333	60.16	29.22	57.8	23.06	8.7544	291.224
71.5	60.28	29.21	57.83	22.12	8.79042	268.886
71.6667	60.05	29.33	57.91	23.41	8.82753	272.199
71.8333	59.64	29.4	58.01	24.6	8.86464	302.043
72	59.38	29.32	58.05	24.49	8.86573	326.904
72.1667	59.59	29.2	58.07	23.92	8.90284	328.885
72.3333	59.84	29.11	57.98	23.39	8.93994	319.015
72.5	60.01	29.06	57.85	22.25	8.97706	258.183
72.6667	60.15	29.15	57.7	22.69	9.01416	266.581
72.8333	60.26	29.29	57.58	24.36	9.01853	331.713
73	60.4	29.26	57.53	23.31	9.05236	297.284
73.1667	60.48	29.27	57.56	23.64	9.08838	287.705
73.3333	60.45	29.3	57.64	24.77	9.12549	293.33
73.5	60.37	29.19	57.74	24.95	9.12549	265.096
73.6667	60.17	29.06	57.83	25.95	9.14841	290.446
73.8333	60.06	28.91	57.88	26.11	9.1626	329.841
74	59.97	28.72	57.78	25.1	9.19316	327.4
74.1667	59.94	28.58	57.74	24.44	9.2008	312.83
74.3333	60.06	28.56	57.71	24.09	9.23791	300.907
74.5	60.08	28.57	57.66	23.82	9.27283	301.481
74.6667	59.92	28.57	57.64	23.51	9.29466	264.031
74.8333	59.84	28.62	57.71	24.61	9.31212	298.743
75	59.84	28.64	57.79	25.1	9.34923	351.372
75.1667	59.74	28.53	57.83	24.08	9.34923	284.945
75.3333	59.67	28.48	57.84	23.93	9.38634	279.349
75.5	59.76	28.49	57.84	24.64	9.42345	330.6
75.6667	59.81	28.45	57.85	24.07	9.46165	314.374
75.8333	59.71	28.41	57.83	22.86	9.49876	291.714
76	59.65	28.47	57.84	23.02	9.53369	298.736
76.1667	59.71	28.54	57.72	23.41	9.53587	304.089
76.3333	59.93	28.56	57.66	23.32	9.57298	310.431
76.5	60.16	28.56	57.6	23.21	9.61009	291.299
76.6667	60.29	28.57	57.56	23	9.6472	276.861
76.8333	60.36	28.65	57.58	23.8	9.65484	265.078
77	60.32	28.68	57.62	24.78	9.68431	294.039
77.1667	60.25	28.6	57.76	24.53	9.72141	326.076
77.3333	60.12	28.53	57.75	24.72	9.75634	303.164
77.5	59.96	28.45	57.64	24.67	9.75961	309.353
77.6667	59.94	28.37	57.52	24.56	9.79672	295.038
77.8333	60.16	28.3	57.47	24.57	9.81637	319.236
78	60.46	28.23	57.46	24.02	9.83383	301.127
78.1667	60.5	28.2	57.43	23.44	9.87094	224.93
78.3333	60.23	28.33	57.46	25.72	9.88949	321.191
78.5	60.02	28.29	57.57	26.17	9.90805	354.332
78.6667	59.94	28.13	57.62	25.48	9.9266	326.71
78.8333	59.84	27.99	57.59	24.45	9.94516	267.899
79	59.85	27.94	57.55	24.32	9.98227	227.163
79.1667	59.85	27.97	57.51	25.35	9.99755	350.622
79.3333	59.83	27.92	57.51	24.66	10.0554	324.057
79.5	59.86	27.91	57.56	24.11	10.0576	264.449
79.6667	59.74	27.97	57.56	25.07	10.0947	326.451
79.8333	59.54	27.95	57.57	24.25	10.1318	319.486
80	59.53	27.91	57.56	24.26	10.1667	298.283
80.1667	59.69	27.91	57.47	24.07	10.1776	292.161
80.3333	59.9	27.91	57.36	23.26	10.206	300.77
80.5	60.06	27.95	57.29	23.18	10.2431	305.706
80.6667	60.23	28.03	57.29	23.87	10.2802	310.262
80.8333	60.18	28.05	57.34	23.9	10.3184	246.51
81	60.04	28.07	57.49	24.52	10.3195	286.623
81.1667	59.87	28.06	57.57	24.73	10.3555	325.738
81.3333	59.72	28.01	57.61	25.3	10.3926	309.769
81.5	59.74	27.91	57.64	24.1	10.4298	305.029
81.6667	59.89	27.88	57.67	24.18	10.4319	271.257
81.8333	60.05	27.89	57.65	24.37	10.4669	289.738
82	59.98	27.88	57.61	23.38	10.504	280.735
82.1667	59.88	27.93	57.58	24.06	10.5411	314.268
82.3333	59.93	27.98	57.4	24.24	10.5782	331.269
82.5	60.11	27.95	57.29	23.64	10.6164	293.135
82.6667	60.32	27.93	57.29	22.64	10.624	270.31
82.8333	60.39	28	57.36	23.5	10.6535	278.892
83	60.27	28.06	57.5	24.47	10.6906	261.677
83.1667	60.01	28.02	57.6	25.53	10.6906	306.807
83.3333	59.83	27.93	57.72	25.92	10.7277	364.437
83.5	59.77	27.79	57.8	25.2	10.7299	333.981
83.6667	59.64	27.65	57.85	23.77	10.7648	283.585
83.8333	59.61	27.65	57.83	23.39	10.8019	276.224
84	59.69	27.75	57.76	23.9	10.839	305.356
84.1667	59.88	27.77	57.67	23.44	10.8762	316.399
84.3333	60.04	27.78	57.57	22.75	10.9144	312.381
84.5	60.13	27.84	57.52	22.76	10.9515	278.624
84.6667	60.16	27.92	57.48	22.84	10.9678	282.315
84.8333	60.16	28	57.48	23.49	10.9984	321.043
85	60.19	28.01	57.47	23.89	11.0257	292.225
85.1667	60.31	27.97	57.36	24.24	11.0628	285.671
85.3333	60.29	27.93	57.14	24.33	11.0977	295.991
85.5	60.32	27.86	56.92	24.3	11.0999	290.801
85.6667	60.51	27.82	56.79	25.03	11.137	318.947
85.8333	60.77	27.76	56.7	24.79	11.137	280.891
86	60.77	27.7	56.66	24.89	11.1752	233.977
86.1667	60.59	27.7	56.74	26.45	11.1752	271.654
86.3333	60.36	27.62	56.9	27.22	11.1894	352.404
86.5	60.07	27.48	57	26.51	11.2123	325.875
86.6667	59.76	27.34	57.02	26.09	11.2123	302.938
86.8333	59.58	27.28	56.98	26.52	11.2494	319.971
87	59.58	27.22	56.9	25.15	11.2494	314.873
87.1667	59.74	27.18	56.83	24.46	11.2865	319.754
87.3333	59.84	27.17	56.72	24.05	11.3236	277.276
87.5	59.79	27.21	56.66	24.36	11.3607	286.548
87.6667	59.76	27.26	56.63	24.53	11.3935	298.857
87.8333	59.73	27.28	56.71	24.66	11.3979	316.771
88	59.71	27.28	56.83	24.48	11.435	301.343
88.1667	59.61	27.28	56.97	24.19	11.4732	274.045
88.3333	59.49	27.29	57.04	24.64	11.4775	324.789
88.5	59.38	27.29	57.09	24.89	11.5103	317.503
88.6667	59.49	27.26	57.09	24.41	11.5474	318.571
88.8333	59.64	27.22	57.15	22.97	11.5845	307.775
89	59.8	27.25	57.21	22.77	11.6216	278.439
89.1667	59.72	27.32	57.22	22.52	11.6587	303.273
89.3333	59.63	27.42	57.25	23.66	11.6958	284.378
89.5	59.68	27.46	57.31	23.6	11.7329	328.553
89.6667	59.86	27.46	57.36	23.69	11.7711	331.564
89.8333	60.08	27.45	57.37	21.89	11.8082	255.446
90	60.11	27.55	57.33	22.7	11.8453	287.403
90.1667	60.14	27.66	57.4	23.82	11.8825	328.487
90.3333	60.14	27.65	57.51	23.63	11.9196	305.637
90.5	60.06	27.61	57.67	22.98	11.9567	280.703
90.6667	59.91	27.63	57.67	23.19	11.9916	271.28
90.8333	59.83	27.65	57.68	23.9	11.9938	315.433
91	60.06	27.62	57.66	23.9	12.0309	315.38
91.1667	60.33	27.55	57.49	22.7	12.0691	294.638
91.3333	60.41	27.56	57.36	22.61	12.1062	286.536
91.5	60.45	27.62	57.26	22.91	12.1433	290.561
91.6667	60.5	27.71	57.25	24.44	12.1433	330.569
91.8333	60.52	27.66	57.28	23.99	12.1804	277.038
92	60.46	27.61	57.26	24.15	12.2175	266.382
92.1667	60.28	27.6	57.23	25.54	12.2175	293.705
92.3333	60.16	27.52	57.2	26.13	12.2546	296.548
92.5	60.19	27.37	57.13	25.2	12.2546	327.885
92.6667	60.27	27.28	57	25.09	12.2917	319.822
92.8333	60.28	27.22	56.94	24.53	12.3016	264.392
93	60.22	27.21	56.92	25.43	12.3299	309.261
93.1667	60.02	27.19	56.93	25.11	12.3529	292.97
93.3333	59.89	27.14	56.97	24.98	12.3671	277.038
93.5	59.85	27.14	57.01	25.39	12.4042	320.566
93.6667	59.74	27.1	57.03	25.64	12.4042	311.972
93.8333	59.66	27.03	57.06	24.37	12.4413	287.183
94	59.62	27.04	57.1	25.23	12.4784	324.17
94.1667	59.6	27.04	57.08	24.37	12.4817	316.318
94.3333	59.6	27.04	57.08	24.01	12.5198	273.654
94.5	59.69	27.08	57.09	24.11	12.5526	330.135
94.6667	59.78	27.1	57.12	23.49	12.5897	322.16
94.8333	59.87	27.13	57.01	23.01	12.6279	264.165
95	59.94	27.2	57.01	23.62	12.665	293.672
95.1667	60	27.25	57.12	23.78	12.7021	305.362
95.3333	59.99	27.23	57.23	23.35	12.7109	305.278
95.5	59.79	27.25	57.37	23.16	12.7763	277.092
95.6667	59.54	27.29	57.51	23.98	12.7763	292.432
95.8333	59.45	27.33	57.6	24.92	12.8134	355.343
96	59.5	27.24	57.63	23.65	12.8506	307.005
96.1667	59.69	27.16	57.53	21.89	12.8877	273.679
96.3333	60.01	27.25	57.45	22.5	12.9259	309.978
96.5	60.28	27.34	57.37	22.62	12.963	295.075
96.6667	60.41	27.4	57.34	22	13.0001	294.599
96.8333	60.38	27.49	57.41	22.4	13.0372	277.597
97	60.32	27.57	57.51	23.26	13.0743	290.462
97.1667	60.13	27.61	57.68	23.99	13.1114	318.728
97.3333	59.86	27.53	57.8	23.9	13.1125	296.678
97.5	59.71	27.45	57.89	24.01	13.1485	311.902
97.6667	59.72	27.37	57.93	23.8	13.1867	293.178
97.8333	59.84	27.31	57.92	23.41	13.2064	310.354
98	59.92	27.28	57.94	22.91	13.2238	316.337
98.1667	59.9	27.29	57.91	21.91	13.262	302.261
98.3333	59.77	27.38	57.83	22.04	13.298	297.243
98.5	59.91	27.51	57.85	23.25	13.3352	301.205
98.6667	60.12	27.52	57.71	22.25	13.3723	296.139
98.8333	60.27	27.56	57.63	21.96	13.4094	291.978
99	60.48	27.63	57.57	22.37	13.4465	278.545
99.1667	60.63	27.7	57.5	23.75	13.4847	308.851
99.3333	60.65	27.65	57.49	23.64	13.4847	269.209
99.5	60.57	27.6	57.56	24.59	13.5218	257.564
99.6667	60.41	27.55	57.68	25.8	13.5218	343.309
99.8333	60.12	27.4	57.81	24.5	13.5589	286.146
100	59.82	27.29	57.91	25.13	13.5589	271.755
100.167	59.7	27.23	57.96	25.43	13.596	376.356
100.333	59.8	27.12	57.98	24.61	13.6331	329.437
100.5	59.94	27.01	57.86	23.09	13.6331	283.883
100.667	59.82	27.02	57.77	22.57	13.6746	296.811
100.833	59.72	27.11	57.72	23.11	13.7073	304.706
101	59.73	27.19	57.76	22.88	13.7444	327.705
101.167	59.81	27.21	57.83	22.12	13.7826	284.466
101.333	59.73	27.26	57.84	22.3	13.8198	260.888
101.5	59.55	27.36	57.89	23.69	13.8569	303.261
101.667	59.51	27.35	57.92	23.51	13.8754	313.018
101.833	59.61	27.3	57.92	22.85	13.894	331.837
102	59.72	27.29	57.9	22.58	13.9311	287.818
102.167	59.8	27.32	57.91	21.73	13.9682	273.196
102.333	59.9	27.45	57.91	22.67	14.0053	309.074
102.5	59.92	27.51	57.74	22.31	14.0435	308.582
102.667	60.09	27.56	57.61	22.61	14.0806	303.089
102.833	60.43	27.58	57.47	22.83	14.1177	287.731
103	60.72	27.58	57.33	22.43	14.1548	289.407
103.167	60.77	27.62	57.26	22.46	14.1636	258.858
103.333	60.72	27.7	57.34	24.21	14.1919	251.929
103.5	60.56	27.68	57.47	25.86	14.1952	321.247
103.667	60.44	27.48	57.6	25.57	14.229	338.932
103.833	60.25	27.26	57.67	25.58	14.229	265.765
104	60.16	27.12	57.71	26.02	14.2661	339.837
104.167	60.11	27.01	57.7	25.34	14.2661	342.286
104.333	59.99	26.89	57.67	24.12	14.3033	287.167
104.5	59.89	26.87	57.59	23.82	14.3338	307.661
104.667	59.87	26.89	57.49	23.6	14.3415	303.303
104.833	59.96	26.91	57.39	23.04	14.3786	293.715
105	60.06	26.94	57.32	23.34	14.4157	318.287
105.167	60.09	26.96	57.31	23.28	14.4528	273.147
105.333	60.05	26.98	57.31	23.55	14.4528	295.942
105.5	59.79	27	57.39	24.06	14.4899	287.917
105.667	59.63	26.97	57.47	24.39	14.527	289.518
105.833	59.57	26.94	57.57	24.03	14.527	333.65
106	59.57	26.87	57.57	23.79	14.5641	301.772
106.167	59.62	26.84	57.53	23.02	14.6012	304.385
106.333	59.71	26.87	57.48	23.58	14.6394	303.877
106.5	59.84	26.89	57.47	22.82	14.6765	318.86
106.667	59.86	26.92	57.46	21.92	14.7136	279.625
106.833	59.75	27.01	57.49	22.03	14.7508	296.63
107	59.73	27.11	57.46	22.37	14.7857	280.623
107.167	59.87	27.17	57.45	23.28	14.7879	322.096
107.333	60.05	27.17	57.4	23.08	14.825	326.858
107.5	60.19	27.14	57.4	22.37	14.8621	262.01
107.667	60.24	27.18	57.43	23.23	14.9003	280.304
107.833	60.16	27.22	57.53	23.74	14.9363	310.388
108	60.07	27.19	57.65	23.46	14.9396	290.639
108.167	59.91	27.15	57.71	23.94	14.9745	286.683
108.333	59.83	27.11	57.69	23.7	15.0116	332.263
108.5	59.86	27.05	57.61	23.14	15.016	341.426
108.667	60.1	27.02	57.56	23.12	15.0487	298.704
108.833	60.27	27	57.54	22.02	15.0858	265.285
109	60.25	27.06	57.58	22.46	15.1229	308.886
109.167	60.01	27.13	57.66	23.08	15.16	272.023
109.333	59.82	27.15	57.74	24.14	15.16	311.331
109.5	59.77	27.08	57.76	23.98	15.1982	337.784
109.667	59.91	26.96	57.62	23.03	15.2353	298.679
109.833	60.11	26.9	57.41	22.4	15.2724	283.123
110	60.28	26.95	57.33	22.49	15.2888	289.418
110.167	60.56	27.02	57.36	22.77	15.3096	304.278
110.333	60.54	27.06	57.45	22.95	15.3467	271.334
110.5	60.21	27.08	57.55	23.68	15.3838	251.325
110.667	59.88	27.08	57.67	25.05	15.3838	318.738
110.833	59.73	27	57.61	25.55	15.4209	353.16
111	59.75	26.81	57.47	23.46	15.4296	292.384
111.167	59.99	26.72	57.32	22.76	15.458	296.664
111.333	60.17	26.74	57.24	23.06	15.4962	298.368
111.5	60.12	26.77	57.25	22.56	15.5333	280.273
111.667	60	26.83	57.37	23.46	15.5704	274.605
111.833	59.83	26.88	57.56	24.81	15.5704	323.387
112	59.53	26.82	57.63	24.57	15.6075	321.839
112.167	59.3	26.71	57.7	23.95	15.6446	286.399
112.333	59.38	26.66	57.67	23.43	15.6588	357.956
112.5	59.63	26.67	57.6	23.26	15.7188	321.024
112.667	59.84	26.68	57.52	21.67	15.756	260.645
112.833	60	26.77	57.49	21.34	15.7942	295.165
113	60.12	26.94	57.51	22.8	15.8291	301.837
113.167	60.06	26.99	57.5	22.26	15.8509	292.501
113.333	59.96	27.02	57.54	22.62	15.8706	287.053
113.5	59.98	27.04	57.58	22.78	15.9055	304.576
113.667	60.11	27.03	57.59	22.72	15.9426	293.656
113.833	60.22	27	57.61	22.49	15.9797	268.613
114	60.24	27.01	57.64	23.35	16.0168	310.394
114.167	60.11	26.99	57.69	23.51	16.0452	343.448
114.333	59.97	26.94	57.71	22.97	16.055	292.331
114.5	59.92	26.93	57.68	23.09	16.0921	281.513
114.667	60.07	26.95	57.65	23.48	16.0954	324.233
114.833	60.25	26.88	57.6	22.53	16.1292	304.939
115	60.25	26.85	57.56	21.92	16.1663	263.387
115.167	60.13	26.95	57.56	23.17	16.2035	292.619
115.333	60.06	26.96	57.64	23.69	16.2133	315.65
115.5	60.09	26.91	57.68	23.79	16.2405	307.627
115.667	60.04	26.83	57.69	23.08	16.2777	288.969
115.833	59.89	26.8	57.72	23.12	16.3148	304.34
116	59.8	26.83	57.76	23.73	16.3148	321.833
116.167	59.77	26.79	57.77	22.96	16.353	290.061
116.333	59.77	26.77	57.77	22.44	16.3901	285.755
116.5	59.82	26.82	57.71	22.99	16.4239	313.734
116.667	59.89	26.81	57.66	22.68	16.4458	315.263
116.833	59.91	26.79	57.64	22.01	16.4643	288.602
117	59.99	26.84	57.69	21.94	16.5014	289.233
117.167	60.04	26.9	57.6	22.37	16.5385	303.824
117.333	60.04	26.92	57.6	22.57	16.5756	288.788
117.5	60.13	26.93	57.44	22.92	16.592	299.679
117.667	60.26	26.92	57.28	23.16	16.6138	316.684
117.833	60.42	26.88	57.25	22.51	16.6509	287.923
118	60.65	26.89	57.3	22.94	16.6881	284.094
118.167	60.58	26.91	57.39	23.83	16.7251	285.446
118.333	60.2	26.87	57.48	24.27	16.7251	267.475
118.5	59.86	26.8	57.59	25.4	16.7557	333.788
118.667	59.77	26.67	57.65	25.1	16.7623	352.241
118.833	59.88	26.5	57.69	23.34	16.7994	291.327
119	59.86	26.42	57.68	22.94	16.8103	295.615
119.167	59.71	26.43	57.76	22.84	16.8365	292.759
119.333	59.52	26.47	57.83	23.03	16.8736	313.918
119.5	59.4	26.51	57.89	22.88	16.9118	330.127
119.667	59.23	26.51	57.92	21.93	16.9489	284.718
119.833	59.33	26.54	57.72	21.47	16.986	298.646
120	59.62	26.62	57.49	21.37	17.0231	323.944
120.167	60.18	26.67	57.27	19.96	17.069	295.12
120.333	60.69	26.82	57.15	19.94	17.1344	284.831
120.5	60.88	26.99	57.13	23.38	17.1715	271.068
120.667	60.83	27.12	57.24	30.24	17.2097	223.358
120.833	60.49	27.2	57.37	34.73	17.2097	317.727
121	60.2	27.15	57.54	35.65	17.2447	342.015
121.167	60.13	27.02	57.67	32.94	17.2469	285.745
121.333	60.14	27	57.69	28.79	17.2807	317.866
121.5	60.08	27.04	57.59	26.05	17.284	303.032
121.667	59.92	27.09	57.52	24.6	17.3211	305.781
121.833	59.81	27.14	57.49	24.5	17.3582	307.977
122	59.75	27.17	57.41	23.21	17.3953	285.9
122.167	60.13	27.2	57.69	22.82	17.4324	293.961
122.333	60.14	27.28	57.59	23.68	17.4499	304.896
122.5	60.08	27.32	57.52	24.27	17.4695	322.924
122.667	59.92	27.27	57.49	23.56	17.5077	266.076
122.833	59.81	27.28	57.41	23.69	17.5448	307.72
123	59.75	27.33	57.49	24.82	17.5819	329.549
	60.07
	59.91
	59.83
	59.86
	60.1
	60.27
	60.25
	60.01
	59.82
	59.77
	59.91
	60.11
	60.28
	60.56
	60.54
	60.21
	59.88
	59.73
	59.75
	59.99
	60.17
	60.12
	60
	59.83
	59.53
	59.3
	59.38
	59.63
	59.84
	60
	60.12
	60.06
	59.96
	59.98
	60.11
	60.22
	60.24
	60.11
	59.97
	59.92
	60.07
	60.25
	60.25
	60.13
	60.06
	60.09
	60.04
	59.89
	59.8
	59.77
	59.77
	59.82
	59.89
	59.91
	59.99
	60.04
	60.04
	60.13
	60.26
	60.42
	60.65
	60.58
	60.2
	59.86
	59.77
	59.88
	59.86
	59.71
	59.52
	59.4
	59.23
	59.33
	59.62
	60.18
	60.69
	60.88
	60.83
	60.49
	60.2
	60.13
	60.14
	60.08
	59.92
	59.81
	59.75
	60.13
	60.14
	60.08
	59.92
	59.81
	59.75
	60.07
	59.91
	59.83
	59.86
	60.1
	60.27
	60.25
	60.01
	59.82
	59.77
	59.91
	60.11
	60.28
	60.56
	60.54
	60.21
	59.88
	59.73
	59.75
	59.99
	60.17
	60.12
	60
	59.83
	59.53
	59.3
	59.38
	59.63
	59.84
	60
	60.12
	60.06
	59.96
	59.98
	60.11
	60.22
	60.24
	60.11
	59.97
	59.92
	60.07
	60.25
	60.25
	60.13
	60.06
	60.09
	60.04
	59.89
	59.8
	59.77
	59.77
	59.82
	59.89
	59.91
	59.99
	60.04
	60.04
	60.13
	60.26
	60.42
	60.65
	60.58
	60.2
	59.86
	59.77
	59.88
	59.86
	59.71
	59.52
	59.4
	59.23
	59.33
	59.62
	60.18
	60.69
	60.88
	60.83
	60.49
	60.2
	60.13
	60.14
	60.08
	59.92
	59.81
	59.75
	60.13
	60.14
	60.08
	59.92
	59.81
	59.75

## Sheet: 70
time	Thin	Thout	Tcout	Tcin	mw	FR
0	21.46	22.04	21.46	21.61	0	0
0.166667	21.47	22.04	21.47	21.6	0	4.72656
0.333333	21.47	22.04	21.47	21.6	0	8.79196
0.5	21.47	22.05	21.47	21.6	0	6.02286
0.666667	21.47	22.05	21.47	21.6	0	2.57812
0.833333	21.47	22.05	21.47	21.59	0	1.08507
1	21.46	22.05	21.46	21.59	0	1.58999
1.16667	21.46	22.05	21.46	21.59	0	1.74913
1.33333	21.46	22.05	21.46	21.6	0	0.99103
1.5	21.46	22.05	21.46	21.59	0	1.83304
1.66667	21.46	22.06	21.46	21.59	0	6.12702
1.83333	21.46	22.06	21.46	21.59	0	4.98553
2	21.46	22.06	21.46	21.59	0	0.658276
2.16667	21.49	22.06	21.49	21.59	0	99.579
2.33333	21.58	22.21	21.58	21.58	0	140.344
2.5	23.36	22.37	22.76	21.5	0	51.9459
2.66667	26.57	22.37	24.7	19.06	0	79.9624
2.83333	29.7	22.33	25.51	16.93	0	122.355
3	32.83	22.33	26.39	16.19	0	88.9641
3.16667	35.94	22.33	27.21	15.74	0	98.3796
3.33333	38.56	22.33	28.22	15.71	0	103.072
3.5	41.27	22.32	29.28	16.5	0	93.9222
3.66667	43.78	22.31	30.38	17.77	0	97.5289
3.83333	45.98	22.31	31.71	19.12	0	105.8
4	47.91	22.29	34.09	19.98	0	118.322
4.16667	49.54	22.29	37.11	20.4	0	103.09
4.33333	51.09	22.27	40.14	20.61	0	78.8252
4.5	52.77	22.25	42.26	20.8	0	81.4598
4.66667	54.45	22.22	43.42	21	0	100.321
4.83333	56.36	22.19	44.1	21.18	0	106.016
5	58.21	22.18	44.64	21.29	0	141.431
5.16667	59.59	22.16	45.4	21.35	0	115.065
5.33333	61.39	22.14	45.89	21.41	0	180.243
5.5	61.03	22.11	46.33	21.58	0	302.015
5.66667	61.29	22.11	46.53	21.71	0	288.116
5.83333	61.65	22.11	46.72	21.8	0	291.189
6	61.77	22.11	46.83	21.87	0	288.805
6.16667	61.77	22.1	47.05	21.97	0	307.101
6.33333	61.89	22.08	47.34	22.1	0	320.515
6.5	62.01	22.07	47.68	22.26	0	324.673
6.66667	62.13	22.06	48.1	22.35	0	292.37
6.83333	62.35	22.05	48.34	22.45	0	269.497
7	62.47	22.06	48.65	22.6	0	282.85
7.16667	62.63	22.07	48.97	22.72	0	284.287
7.33333	62.86	22.09	49.38	22.83	0	274.709
7.5	63.06	22.1	49.65	22.94	0	347.658
7.66667	63.08	22.13	49.99	23.03	0	334.041
7.83333	63.17	22.16	50.43	23.07	0	246.994
8	63.36	22.2	50.88	23.17	0	312.415
8.16667	63.51	22.25	51.25	23.26	0	281.173
8.33333	63.77	22.3	51.7	23.38	0	285.388
8.5	63.96	22.36	51.99	23.48	0	336.55
8.66667	63.99	22.4	52.16	23.54	0	308.453
8.83333	64.03	22.45	51.85	23.57	0	289.431
9	64.07	22.51	51.52	23.64	0	316.085
9.16667	64.16	22.57	51.65	23.7	0	313.374
9.33333	64.21	22.62	51.81	23.72	0	279.818
9.5	64.2	22.68	52.04	23.79	0	305.166
9.66667	64.07	22.74	52.28	23.85	0.0196458	318.801
9.83333	63.93	22.81	52.64	23.88	0.0371088	277.017
10	63.81	22.89	53.01	23.95	0.0371088	178.844
10.1667	63.67	23	53.33	24.1	0.0371088	215.029
10.3333	63.72	23.09	53.59	24.23	0.0371088	386.756
10.5	63.83	23.12	53.95	24.3	0.0371088	398.712
10.6667	64.06	23.12	54.34	24.3	0.0371088	271.986
10.8333	64.37	23.15	54.76	24.38	0.0371088	252.721
11	64.62	23.22	55.03	24.54	0.0556632	341.506
11.1667	64.67	23.27	55.26	24.67	0.0392917	365.569
11.3333	64.61	23.3	55.52	24.75	0.0742176	281.884
11.5	64.59	23.34	55.75	24.82	0.0742176	267.88
11.6667	64.78	23.41	55.98	24.91	0.0742176	316.531
11.8333	65.07	23.47	56.09	25	0.0785833	305.515
12	65.5	23.53	56.32	25.04	0.111326	301.577
12.1667	65.87	23.59	56.41	25.04	0.111326	315.399
12.3333	65.95	23.66	56.57	25.04	0.148435	297.753
12.5	65.98	23.74	56.72	25.1	0.148435	273.277
12.6667	66.04	23.82	56.99	25.22	0.185544	315.976
12.8333	66.13	23.87	57.31	25.29	0.185544	313.594
13	66.32	23.92	57.46	25.36	0.222653	283.138
13.1667	66.44	24	57.8	25.42	0.222653	295.314
13.3333	66.48	24.07	58.14	25.51	0.259762	306.618
13.5	66.44	24.13	58.44	25.56	0.259762	281.473
13.6667	66.46	24.21	58.73	25.68	0.297962	305.421
13.8333	66.56	24.27	59.01	25.77	0.297962	325.867
14	66.71	24.33	59.26	25.83	0.335071	317.629
14.1667	66.78	24.38	59.57	25.85	0.353625	281.445
14.3333	66.77	24.45	59.71	25.91	0.372179	291.732
14.5	66.9	24.54	59.88	25.99	0.409288	337.164
14.6667	67.06	24.61	59.87	26.03	0.446397	307.436
14.8333	67.34	24.67	59.87	26.07	0.480231	303.411
15	67.67	24.76	59.86	26.12	0.520615	287.151
15.1667	67.86	24.85	59.89	26.18	0.529346	277.849
15.3333	67.94	24.95	60.01	26.21	0.587192	330.749
15.5	68.1	25.05	60.17	26.25	0.633032	294.931
15.6667	68.27	25.16	60.27	26.28	0.670141	259.149
15.8333	68.41	25.31	60.46	26.38	0.70725	309.861
16	68.41	25.44	60.35	26.46	0.744359	285.402
16.1667	68.43	25.53	60.38	26.56	0.773828	289.829
16.3333	68.39	25.6	60.43	26.64	0.785833	313.346
16.5	68.58	25.66	60.45	26.68	0.818577	313.306
16.6667	68.91	25.73	60.67	26.73	0.856777	298.404
16.8333	69.33	25.82	60.91	26.78	0.893885	297.024
17	69.63	25.93	61.01	26.85	0.930994	308.711
17.1667	69.6	26.06	61.29	26.95	0.968103	256.455
17.3333	69.37	26.17	61.41	27.07	1.00412	249.825
17.5	69.29	26.26	61.68	27.19	1.00521	362.894
17.6667	69.32	26.26	61.83	27.21	1.04232	318.639
17.8333	69.35	26.25	62.01	27.22	1.07943	258.142
18	69.26	26.33	62.1	27.3	1.07943	326.438
18.1667	69.11	26.41	62.23	27.36	1.11654	290.838
18.3333	68.96	26.49	62.26	27.47	1.15474	279.761
18.5	68.82	26.58	62.35	27.6	1.19185	343.397
18.6667	68.72	26.62	62.36	27.61	1.22022	325.793
18.8333	68.71	26.66	62.44	27.64	1.2617	294.947
19	68.8	26.75	62.47	27.66	1.28571	281.805
19.1667	68.98	26.88	62.59	27.74	1.30317	279.844
19.3333	69.18	27	62.58	27.82	1.34028	307.478
19.5	69.29	27.06	62.62	27.88	1.37739	327.912
19.6667	69.43	27.1	62.71	27.93	1.4145	283.595
19.8333	69.45	27.17	62.9	28.03	1.43415	267.917
20	69.55	27.27	63.09	28.11	1.4527	317.847
20.1667	69.82	27.34	63.25	28.17	1.48981	298.623
20.3333	70.14	27.39	63.5	28.24	1.52692	293.336
20.5	70.19	27.44	63.54	28.34	1.56403	305.074
20.6667	70.08	27.47	63.43	28.37	1.57276	287.821
20.8333	70	27.53	63.25	28.45	1.60113	304.002
21	69.97	27.6	63.17	28.53	1.63824	302.757
21.1667	69.77	27.63	63.14	28.6	1.67535	324.848
21.3333	69.49	27.65	63.13	28.62	1.71246	305.205
21.5	69.25	27.7	63.37	28.62	1.74302	299.606
21.6667	69.02	27.79	63.63	28.6	1.78013	280.151
21.8333	69.04	27.87	63.9	28.61	1.78777	219.045
22	69.18	27.98	64.16	28.57	1.82488	267.535
22.1667	69.25	28.06	64.41	28.51	1.85544	363.304
22.3333	69.5	28.05	64.51	28.47	1.86199	342.423
22.5	69.7	28	64.82	28.47	1.8991	261.091
22.6667	69.84	28	64.93	28.52	1.93621	306.914
22.8333	70.03	28.01	65.09	28.53	1.95476	339.998
23	70.23	28	65.14	28.52	1.97441	288.963
23.1667	70.29	28.05	65.03	28.56	2.01261	305.466
23.3333	70.25	28.14	65.02	28.63	2.04862	333.905
23.5	70.04	28.2	64.89	28.65	2.12284	277.804
23.6667	69.92	28.25	64.87	28.68	2.15995	294.31
23.8333	70.21	28.36	64.96	28.71	2.19706	328.874
24	70.59	28.44	64.98	28.72	2.23417	276.383
24.1667	70.8	28.56	64.9	28.82	2.27673	296.25
24.3333	70.79	28.68	64.89	28.99	2.3324	307.419
24.5	70.51	28.77	65.02	29.12	2.38369	300.375
24.6667	70.18	28.85	65	29.2	2.40334	297.306
24.8333	70.15	28.9	64.96	29.22	2.45355	289.978
25	70.37	28.92	65.06	29.27	2.48629	314.226
25.1667	70.55	28.95	65.29	29.31	2.49502	295.243
25.3333	70.35	29.01	65.64	29.37	2.56815	275.333
25.5	69.92	29.11	65.82	29.5	2.56924	279.355
25.6667	69.46	29.18	66.08	29.65	2.60744	341.523
25.8333	69.32	29.19	66.21	29.75	2.64455	325.683
26	69.36	29.18	66.18	29.93	2.68166	230.379
26.1667	69.5	29.26	66.11	30.31	2.71876	300.664
26.3333	69.53	29.32	66.01	30.54	2.75587	372.914
26.5	69.56	29.31	65.98	30.57	2.79298	338.184
26.6667	69.65	29.29	65.98	30.55	2.83009	288.124
26.8333	69.73	29.4	65.94	30.56	2.89885	272.533
27	69.71	29.58	65.93	30.7	2.94251	288.487
27.1667	69.69	29.74	66.02	30.78	2.97962	277.494
27.3333	69.77	29.87	66.09	30.87	3.01673	294.022
27.5	69.94	30	66.36	29.02	3.05384	336.963
27.6667	70.23	30.09	66.35	26.26	3.09094	294.812
27.8333	70.49	30.14	66.43	24.64	3.12805	284.594
28	70.52	30.18	66.26	23.59	3.16735	313.556
28.1667	70.34	30.22	66.11	23.33	3.21428	285.611
28.3333	69.81	30.27	66	23.8	3.24047	296.51
28.5	69.47	30.24	66.01	23.83	3.27758	319.204
28.6667	69.48	30.16	66.02	23.22	3.31469	307.596
28.8333	69.8	30.11	65.93	22.76	3.35616	284.923
29	70.17	30.11	65.88	22.27	3.39	274.091
29.1667	70.39	30.16	65.91	22.92	3.42602	257.331
29.3333	70.38	30.11	65.91	23.47	3.46421	295.981
29.5	70.31	30	65.89	23.42	3.48277	334.46
29.6667	70.15	29.81	65.94	23.58	3.50132	303.197
29.8333	70.01	29.6	66.1	22.69	3.53843	321.068
30	70.09	29.46	66.31	22.19	3.57554	288.07
30.1667	70.15	29.45	66.48	22.88	3.61265	266.493
30.3333	70.08	29.39	66.58	23.57	3.64103	301.845
30.5	69.98	29.24	66.51	23.29	3.64976	351.48
30.6667	70.06	29.08	66.53	22.52	3.68687	305.068
30.8333	70.11	28.95	66.53	22.39	3.72507	265.587
31	69.78	28.93	66.57	23.03	3.76218	339.489
31.1667	69.51	28.88	66.68	23.26	3.79929	321.387
31.3333	69.7	28.86	66.8	23.56	3.8735	285.26
31.5	70.11	28.87	66.86	22.91	3.91061	300.279
31.6667	70.26	28.94	66.79	22.94	3.94772	290.096
31.8333	70.13	29.06	66.71	23.43	3.98483	291.56
32	69.96	29.12	66.68	23.55	4.05359	320.858
32.1667	69.89	29.12	66.67	23.28	4.09725	296.019
32.3333	69.96	29.16	66.79	23.44	4.13436	312.14
32.5	69.83	29.2	67.02	23.29	4.17256	302.148
32.6667	69.73	29.21	67.11	23.44	4.22604	283.388
32.8333	69.73	29.22	67.21	23.24	4.28279	255.272
33	69.77	29.3	67.14	24.42	4.32099	286.205
33.1667	70.17	29.33	67.03	25.23	4.33736	336.476
33.3333	70.47	29.19	66.81	24.84	4.3581	274.688
33.5	70.57	29.07	66.76	25.07	4.39521	314.318
33.6667	70.43	28.99	66.81	24.31	4.4345	348.29
33.8333	70.21	28.94	66.94	23.29	4.50654	263.779
34	69.94	29.04	66.93	23.75	4.54364	280.071
34.1667	69.76	29.18	66.96	24.53	4.58075	314.787
34.3333	69.8	29.25	67	25.41	4.61895	307.083
34.5	70.09	29.2	66.91	25.01	4.65606	279.987
34.6667	70.21	29.18	66.88	25.46	4.69099	307.286
34.8333	70.16	29.16	66.93	25.42	4.72919	322.614
35	69.98	29.09	67.1	25.2	4.7663	314.789
35.1667	69.86	29.03	67.22	24.42	4.8045	260.517
35.3333	69.98	29.08	67.16	25.15	4.84161	272.491
35.5	70.26	29.15	67.18	25.94	4.84161	344.4
35.6667	70.59	29.06	67.18	25.06	4.89945	277.649
35.8333	70.76	29.01	67.09	25.22	4.92674	294.534
36	70.59	29.05	66.97	25.65	4.95402	321.253
36.1667	70.18	29.04	66.97	25.73	4.99113	322.876
36.3333	69.98	28.98	67.03	24.73	5.06535	325.414
36.5	69.98	28.97	67.17	23.46	5.10246	218.037
36.6667	70.02	29.15	67.33	24.71	5.13957	290.66
36.8333	69.92	29.3	67.4	25.55	5.17777	358.785
37	69.73	29.23	67.39	25.26	5.21488	290.488
37.1667	69.63	29.18	67.39	24.84	5.25199	281
37.3333	69.66	29.2	67.3	25.41	5.28909	296.152
37.5	69.79	29.2	67.19	25.57	5.3262	329.317
37.6667	69.87	29.13	67.08	25.07	5.36331	319.12
37.8333	69.72	29.1	67.09	24.89	5.40042	318.207
38	69.6	29.11	67.19	24.11	5.467	287.779
38.1667	69.67	29.21	67.36	23.97	5.51284	265.817
38.3333	69.78	29.38	67.47	24.69	5.54995	285.298
38.5	69.88	29.45	67.51	24.78	5.58706	289.628
38.6667	69.94	29.51	67.49	25.43	5.62417	290.645
38.8333	69.95	29.51	67.43	25.91	5.66127	317.662
39	70.04	29.45	67.36	26.12	5.66455	340.123
39.1667	70.26	29.32	67.34	25.73	5.73658	291.373
39.3333	70.61	29.23	67.4	25.12	5.77369	300.334
39.5	70.85	29.23	67.32	24.72	5.8108	304.835
39.6667	70.76	29.32	67.19	25.34	5.84791	278.864
39.8333	70.43	29.38	67.05	25.4	5.88502	274.475
40	69.99	29.44	67	26.44	5.92213	309.089
40.1667	69.83	29.38	67.02	25.72	5.95924	309.197
40.3333	69.92	29.36	67.04	26.16	5.99634	310.097
40.5	70.08	29.35	67.09	25.81	6.03454	301.319
40.6667	70.06	29.34	67.15	25.4	6.07165	277.687
40.8333	69.73	29.41	67.18	25.89	6.10876	280.875
41	69.33	29.48	67.18	26.82	6.11749	268.346
41.1667	69.31	29.46	67.14	27.49	6.14587	334.395
41.3333	69.66	29.31	67.12	26.66	6.18298	332.668
41.5	70.12	29.19	67.18	26.36	6.22009	298.822
41.6667	70.29	29.17	67.18	25.57	6.2572	289.443
41.8333	70.41	29.19	67.22	25.21	6.29431	274.434
42	70.6	29.25	67.13	25.52	6.33251	319.118
42.1667	70.97	29.24	67.11	24.98	6.36962	331.562
42.3333	71.21	29.21	67.17	24.61	6.40672	283.427
42.5	70.81	29.24	67.14	24.53	6.44383	285.237
42.6667	70.14	29.3	67.17	24.69	6.48094	329.711
42.8333	69.66	29.35	67.19	24.68	6.52023	287.804
43	69.51	29.37	67.15	24.31	6.59336	288.685
43.1667	69.71	29.41	67.13	24.06	6.63047	306.649
43.3333	70.02	29.46	66.99	24.12	6.66758	294.852
43.5	70.01	29.55	66.91	24.99	6.70469	308.642
43.6667	69.96	29.53	66.88	24.74	6.74179	279.867
43.8333	70.26	29.51	66.89	24.96	6.7789	313.788
44	70.71	29.51	66.94	24.67	6.81601	316.279
44.1667	70.74	29.52	67.06	24.54	6.85312	268.987
44.3333	70.17	29.59	67.12	24.94	6.89132	287.539
44.5	69.65	29.61	67.12	25.42	6.92843	294.455
44.6667	69.4	29.56	67.14	26.02	6.96554	283.368
44.8333	69.32	29.5	67.15	27.16	7.00265	325.14
45	69.41	29.3	67.22	26.2	7.01138	322.993
45.1667	69.59	29.09	67.2	25.77	7.04194	289.382
45.3333	69.86	29.03	67.29	26.03	7.07687	311.926
45.5	70.01	29	67.28	25.29	7.11397	289.812
45.6667	69.9	29.04	67.16	25.69	7.15108	281.888
45.8333	69.74	29.12	67	26.4	7.18928	315.266
46	69.62	29.11	66.6	25.97	7.22639	322.879
46.1667	69.64	29.06	66.25	24.97	7.2635	311.781
46.3333	69.8	29.07	66.14	24.33	7.33772	293.973
46.5	70.01	29.19	66.22	24.41	7.37483	280.408
46.6667	70.19	29.34	66.34	25.12	7.41194	315.412
46.8333	70.18	29.38	66.51	24.76	7.45014	267.258
47	70.08	29.48	66.72	26.11	7.48725	295.45
47.1667	70.02	29.47	66.81	25.81	7.52435	267.726
47.3333	69.86	29.43	66.8	27.08	7.56146	232.208
47.5	69.8	29.38	66.74	28.42	7.56146	364.57
47.6667	69.82	29.21	66.38	28.7	7.59857	349.11
47.8333	70.11	28.94	65.87	26.72	7.63568	306.558
48	70.35	28.74	65.51	24.84	7.66406	286.928
48.1667	70.39	28.72	65.44	25.16	7.67279	304.494
48.3333	70.25	28.75	65.62	24.11	7.71099	325.887
48.5	70.18	28.84	65.8	24.36	7.75683	292.454
48.6667	70.18	28.94	65.97	25.17	7.79612	323.264
48.8333	70.11	28.94	66.22	24.78	7.85942	273.895
49	69.87	28.92	66.34	24.53	7.8758	199.845
49.1667	69.65	28.98	66.32	26.59	7.89653	272.784
49.3333	69.6	28.96	66.17	27.65	7.93364	356.208
49.5	69.77	28.79	65.95	27.05	7.93364	390.856
49.6667	69.99	28.59	65.8	24.36	7.98712	320.409
49.8333	70.23	28.45	65.8	21.99	8.04606	257.587
50	70.32	28.51	65.94	22.4	8.08317	317.574
50.1667	70.27	28.59	66.18	22.35	8.12028	296.405
50.3333	70.07	28.61	66.23	21.94	8.15739	281.648
50.5	69.9	28.66	66.15	22.17	8.19449	292.509
50.6667	69.94	28.69	66.09	22.68	8.23161	285.794
50.8333	70.16	28.69	65.96	23.53	8.26871	324.819
51	70.11	28.63	65.95	24.59	8.30582	317.277
51.1667	69.93	28.52	66.04	24.19	8.36258	314.663
51.3333	69.81	28.43	66.17	23.87	8.41824	296.28
51.5	69.66	28.4	66.23	23.01	8.45535	277.435
51.6667	69.46	28.47	66.4	23.47	8.49246	272.7
51.8333	69.26	28.57	66.31	24.66	8.52957	302.179
52	69.23	28.55	66.28	24.96	8.56668	311.512
52.1667	69.41	28.45	66.24	24.83	8.60488	312.986
52.3333	69.65	28.37	66.22	24.58	8.64198	309.87
52.5	69.87	28.31	66.15	24.4	8.67909	293.092
52.6667	69.88	28.29	66.2	24.1	8.7162	292.791
52.8333	69.78	28.29	66.27	23.72	8.75331	306.693
53	69.86	28.33	66.41	23.99	8.79042	295.532
53.1667	70.21	28.38	66.44	24.18	8.82753	280.897
53.3333	70.61	28.43	66.47	25.23	8.86464	326.866
53.5	70.83	28.38	66.65	24.91	8.90284	317.771
53.6667	70.84	28.27	66.5	24.52	8.93994	267.432
53.8333	70.57	28.22	66.35	24.39	8.97706	278.051
54	70.18	28.21	66.09	24.74	9.01416	314.87
54.1667	69.98	28.18	65.96	24.49	9.05127	328.29
54.3333	69.9	28.15	65.89	24.17	9.08947	305.527
54.5	69.84	28.11	65.96	23.55	9.1626	279.06
54.6667	69.66	28.15	66.01	23.94	9.2008	308.278
54.8333	69.41	28.19	66.03	23.8	9.23791	295.621
55	69.52	28.22	66.07	23.66	9.27502	252.128
55.1667	70.08	28.34	66.11	25.42	9.31212	295.835
55.3333	70.53	28.32	66.04	25.86	9.34923	321.658
55.5	70.59	28.19	66.14	25.5	9.38634	309.126
55.6667	70.32	28.08	66.25	25.42	9.42018	317.785
55.8333	69.95	28.01	66.45	24.99	9.46165	314.828
56	69.74	27.97	66.62	24.71	9.49549	276.097
56.1667	69.87	27.99	66.59	25.3	9.53369	287.626
56.3333	70.16	27.99	66.68	25.03	9.5697	336.223
56.5	70.51	27.97	66.71	24.43	9.61009	281.034
56.6667	70.64	27.97	66.75	25.01	9.6472	301.256
56.8333	70.38	27.97	66.82	24.44	9.68431	333.459
57	69.97	27.96	66.71	23.51	9.72141	292.61
57.1667	69.86	28.03	66.75	23.69	9.79672	314.978
57.3333	70.13	28.08	66.76	22.88	9.83383	297.619
57.5	70.3	28.2	66.52	22.76	9.87094	315.788
57.6667	70.17	28.35	66.48	23.63	9.94516	288.786
57.8333	69.96	28.42	66.51	23.5	9.98227	300.191
58	69.92	28.45	66.63	23.29	10.0194	322.972
58.1667	70.07	28.48	66.77	22.79	10.0936	263.979
58.3333	70.28	28.57	66.88	23.25	10.1318	258.398
58.5	70.25	28.65	67.04	24.89	10.1536	316.233
58.6667	70	28.6	67.13	25.25	10.1875	286.225
58.8333	69.92	28.48	67.2	25.62	10.206	286.936
59	69.85	28.39	67.24	25.74	10.2431	333.274
59.1667	69.85	28.26	66.92	24.98	10.2802	307.076
59.3333	69.95	28.17	66.74	24.39	10.3184	295.459
59.5	70.07	28.16	66.65	24.05	10.3643	288.748
59.6667	70.08	28.21	66.61	24.65	10.3926	333.401
59.8333	69.89	28.22	66.69	24.59	10.4592	307.004
60	69.78	28.18	66.9	23.38	10.504	291.183
60.1667	69.79	28.24	66.99	22.96	10.5411	308.003
60.3333	69.85	28.38	66.94	23.35	10.5782	255.968
60.5	69.83	28.53	66.64	24.9	10.6164	264.034
60.6667	69.88	28.59	66.5	26.69	10.6535	338.873
60.8333	70.02	28.44	66.47	25.67	10.6906	344.258
61	70.15	28.24	66.5	24.58	10.7277	294.858
61.1667	69.99	28.19	66.53	24.04	10.7692	288.192
61.3333	69.75	28.23	66.53	23.53	10.8358	290.366
61.5	69.51	28.33	66.66	24.11	10.8609	288.472
61.6667	69.58	28.4	66.7	25.1	10.9144	264.34
61.8333	69.82	28.39	66.7	26.11	10.9144	310.622
62	70.07	28.32	66.54	26.44	10.9515	367.078
62.1667	70.2	28.18	66.46	25.24	10.9886	297.03
62.3333	70.2	28.11	66.41	24.19	11.0257	250.574
62.5	70.06	28.18	66.45	25.2	11.0628	291.557
62.6667	69.98	28.22	66.45	25.21	11.0999	325.294
62.8333	70.07	28.23	66.47	25.6	11.137	333.574
63	70.22	28.17	66.59	24.4	11.1752	306.706
63.1667	70.35	28.15	66.58	23.9	11.2483	252.199
63.3333	70.31	28.22	66.56	24.78	11.2494	286.577
63.5	70.21	28.26	66.48	25.12	11.2865	328.494
63.6667	70.23	28.24	66.55	25.57	11.3236	311.859
63.8333	70.37	28.19	66.59	25.68	11.3607	306.998
64	70.46	28.1	66.51	24.22	11.3979	301.179
64.1667	70.34	28.1	66.57	24.32	11.435	304.065
64.3333	70.1	28.15	66.6	24.47	11.495	291.635
64.5	69.8	28.17	66.72	24.18	11.5103	278.034
64.6667	69.69	28.22	66.51	24.88	11.5703	276.099
64.8333	69.76	28.22	66.45	25.33	11.5845	318.474
65	69.89	28.18	66.39	24.77	11.626	320.067
65.1667	70.04	28.14	66.47	23.95	11.6958	274.126
65.3333	70.12	28.16	66.59	24.31	11.7329	305.966
65.5	70.01	28.22	66.75	24.93	11.7711	306.215
65.6667	69.9	28.19	66.76	24.34	11.8082	294.855
65.8333	69.94	28.19	66.94	24.33	11.8453	300.156
66	69.94	28.22	66.73	24.47	11.8825	274.378
66.1667	69.9	28.25	66.68	25.63	11.9196	300.862
66.3333	69.92	28.22	66.64	25.68	11.9567	345.027
66.5	69.85	28.14	66.63	25.38	11.9938	321.532
66.6667	69.99	28.08	66.66	23.56	12.0407	298.435
66.8333	70.23	28.14	66.71	23.42	12.0778	277.193
67	70.19	28.29	66.71	23.62	12.1433	287.643
67.1667	69.97	28.4	66.67	24.53	12.1804	298.152
67.3333	69.75	28.41	66.63	24.39	12.2175	288.608
67.5	69.66	28.45	66.68	25.51	12.2546	317.964
67.6667	69.67	28.39	66.57	25.47	12.2917	314.92
67.8333	69.74	28.29	66.45	24.26	12.3299	271.861
68	69.89	28.29	66.31	24.54	12.3671	293.086
68.1667	69.97	28.34	66.33	24.94	12.4042	320.065
68.3333	69.9	28.33	66.4	24.9	12.4413	283.737
68.5	69.85	28.33	66.52	25.35	12.4784	308.416
68.6667	69.9	28.31	66.62	25.29	12.5155	312.601
68.8333	69.96	28.26	66.58	24.85	12.5526	283.281
69	70.07	28.25	66.61	24.95	12.5897	267.616
69.1667	69.92	28.3	66.42	25.86	12.6279	263.89
69.3333	69.88	28.3	66.27	26.98	12.665	341.743
69.5	69.79	28.2	66.24	26.21	12.7021	349.34
69.6667	69.83	28.06	66.22	24.48	12.7392	295.415
69.8333	69.96	28.05	66.17	24.8	12.7763	290.205
70	69.96	28.1	66.23	24.33	12.8134	285.051
70.1667	69.82	28.18	66.34	24.85	12.8506	291.124
70.3333	69.63	28.24	66.45	25.39	12.8877	302.318
70.5	69.7	28.23	66.55	25.22	12.9259	292.086
70.6667	70.08	28.22	66.45	25.84	12.963	301.076
70.8333	70.47	28.19	66.32	25.7	13.0001	330.547
71	70.69	28.15	66.28	24.69	13.0372	266.936
71.1667	70.63	28.17	66.31	25.7	13.0743	280.522
71.3333	70.37	28.19	66.19	25.77	13.1114	350.624
71.5	69.88	28.14	66.26	24.59	13.1485	311.724
71.6667	69.36	28.13	66.36	24.34	13.1922	287.026
71.8333	69.38	28.19	66.46	24.03	13.2609	293.861
72	70.02	28.27	66.47	24.47	13.298	265.253
72.1667	70.49	28.32	66.49	25.92	13.3352	322.99
72.3333	70.36	28.27	66.5	25.72	13.3723	318.67
72.5	69.77	28.15	66.53	24.8	13.4094	273.439
72.6667	69.54	28.12	66.62	25.17	13.4465	321.26
72.8333	69.84	28.13	66.53	25.39	13.4847	305.554
73	70.29	28.12	66.55	24.74	13.5218	290.57
73.1667	70.48	28.17	66.6	24.76	13.5589	310.383
73.3333	70.45	28.22	66.69	24.43	13.596	322.104
73.5	70.35	28.27	66.83	24.39	13.6331	291.123
73.6667	70.27	28.32	66.92	24.52	13.7051	287.853
73.8333	70.03	28.35	66.96	24.43	13.7444	301.658
74	69.74	28.35	66.99	24.03	13.7826	274.523
74.1667	69.72	28.4	67.04	24.59	13.8198	293.895
74.3333	69.8	28.44	67.03	25.77	13.8569	326.406
74.5	69.83	28.34	67.06	25.23	13.894	325.21
74.6667	69.85	28.26	66.94	23.89	13.9311	312.588
74.8333	69.95	28.29	66.84	24.09	13.9682	298.41
75	69.99	28.37	66.69	23.32	14.014	258.886
75.1667	69.92	28.49	66.53	24.36	14.0806	306.338
75.3333	70.02	28.53	66.6	24.35	14.1177	335.71
75.5	70.25	28.5	66.81	23.9	14.1548	280.812
75.6667	70.31	28.51	67.11	23.68	14.1919	291.275
75.8333	70.23	28.57	67.19	23.68	14.229	292.642
76	69.99	28.67	67.21	24.67	14.2683	273.857
76.1667	69.77	28.72	67.2	25.9	14.3033	296.697
76.3333	69.79	28.65	67.13	26.07	14.3415	287.253
76.5	69.94	28.54	67.1	26.21	14.3786	332.36
76.6667	69.96	28.43	67.04	25.93	14.4157	355.284
76.8333	69.91	28.33	67.13	24.38	14.4528	308.847
77	69.9	28.3	67.12	22.8	14.5248	255.998
77.1667	69.95	28.45	67.09	22.96	14.5641	237.392
77.3333	69.94	28.7	66.99	25.37	14.6012	317.865
77.5	69.82	28.74	66.82	25.77	14.6394	344.486
77.6667	69.79	28.63	66.79	24.37	14.6765	326.793
77.8333	70	28.58	66.92	23.99	14.7136	296.272
78	70.21	28.61	67.1	23.53	14.7508	270.856
78.1667	70.35	28.72	67.16	24.72	14.7879	283.898
78.3333	70.38	28.76	67.26	25.2	14.825	293.708
78.5	70.22	28.75	67.26	25.67	14.8621	317.31
78.6667	70.04	28.66	67.3	25.16	14.9003	284.203
78.8333	69.77	28.62	67.2	25.57	14.9374	292.782
79	69.73	28.61	67.18	25.85	14.9745	349.139
79.1667	70.04	28.52	67.15	25.55	15.0116	318.076
79.3333	70.35	28.44	67.06	23.95	15.0487	259.611
79.5	70.51	28.5	67	24.24	15.0858	303.168
79.6667	70.52	28.61	67.03	24.62	15.124	325.807
79.8333	70.57	28.63	67.01	24.04	15.1982	297.617
80	70.67	28.68	66.98	24.33	15.2353	274.695
80.1667	70.58	28.72	67.01	24.18	15.2724	297.675
80.3333	70.34	28.76	67.08	24.38	15.3096	315.265
80.5	70.21	28.78	67.17	24.6	15.3467	304.92
80.6667	70.18	28.78	67.19	24.78	15.3838	277.101
80.8333	70.2	28.77	67.18	25.55	15.4209	320.229
81	70.11	28.72	67.05	25.32	15.458	295.927
81.1667	69.9	28.66	67.05	25.05	15.4962	285.65
81.3333	69.63	28.66	67.16	25.12	15.5333	336.124
81.5	69.77	28.63	67.21	25.26	15.5704	304.363
81.6667	69.73	28.6	67.22	24.96	15.6075	294.575
81.8333	70.04	28.61	67.18	24.59	15.6446	276.431
82	70.35	28.67	67.18	24.43	15.6817	295.864
82.1667	70.51	28.75	67.12	24.83	15.7188	304.33
82.3333	70.52	28.77	67.06	24.89	15.756	312.982
82.5	70.57	28.78	67.05	25.06	15.7942	314.538
82.6667	70.67	28.75	67.07	24.35	15.8422	304.061
82.8333	70.58	28.77	67.18	23.77	15.8913	304.402
83	70.34	28.83	67.26	23.77	15.9426	249.52
83.1667	70.21	28.92	67.31	25.2	15.9797	305.515
83.3333	70.18	28.93	67.21	25.42	16.0168	328.42
83.5	70.2	28.85	67.16	25.26	16.055	293.196
83.6667	70.11	28.82	66.82	25.61	16.0921	300.35
83.8333	69.9	28.75	66.55	24.93	16.1281	281.884
84	69.63	28.71	66.41	24.84	16.1663	324.349
84.1667	69.77	28.71	66.42	24.82	16.2035	298.815
84.3333	69.73	28.71	66.46	24.33	16.2405	279.936
84.5	70.04	28.78	66.42	24.72	16.2777	293.112
84.6667	70.35	28.83	66.37	25.24	16.3148	303.118
84.8333	70.51	28.83	66.41	25.27	16.353	280.842
85	70.52	28.81	66.38	26.32	16.3901	279.714
85.1667	70.57	28.75	66.37	27.07	16.3988	304.126
85.3333	70.67	28.6	66.37	27.43	16.4272	318.131
85.5	70.58	28.43	66.47	26.85	16.4643	326.447
85.6667	70.34	28.31	66.5	25.85	16.5014	283.568
85.8333	70.21	28.29	66.42	26.34	16.5385	307.708
86	70.18	28.31	66.46	26.62	16.5756	304.183
86.1667	70.2	28.29	66.42	26.21	16.6127	284.378
86.3333	70.11	28.28	66.37	25.97	16.6509	315.265
86.5	69.9	28.27	66.41	25.82	16.6881	306.085
86.6667	69.63	28.27	66.38	25.31	16.6968	320.243
86.8333	70.21	28.28	66.37	24.69	16.7623	292.504
87	70.18	28.33	66.37	24.29	16.7994	273.767
87.1667	70.2	28.43	66.47	25.07	16.8365	314.839
	69.9
	69.96
	70.07
	69.92
	69.88
	69.79
	69.83
	69.96
	69.96
	69.82
	69.63
	69.7
	70.08
	70.47
	70.69
	70.63
	70.37
	69.88
	69.36
	69.38
	70.02
	70.49
	70.36
	69.77
	69.54
	69.84
	70.29
	70.48
	70.45
	70.35
	70.27
	70.03
	69.74
	69.72
	69.8
	69.83
	69.85
	69.95
	69.99
	69.92
	70.02
	70.25
	70.31
	70.23
	69.99
	69.77
	69.79
	69.94
	69.96
	69.91
	69.9
	69.95
	69.94
	69.82
	69.79
	70
	70.21
	70.35
	70.38
	70.22
	70.04
	69.77
	69.73
	70.04
	70.35
	70.51
	70.52
	70.57
	70.67
	70.58
	70.34
	70.21
	70.18
	70.2
	70.11
	69.9
	69.63
	69.77
	69.73
	70.04
	70.35
	70.51
	70.52
	70.57
	70.67
	70.58
	70.34
	70.21
	70.18
	70.2
	70.11
	69.9
	69.63
	69.77
	69.73
	70.04
	70.35
	70.51
	70.52
	70.57
	70.67
	70.58
	70.34
	70.21
	70.18
	70.2
	70.11
	69.9
	69.63
	70.21
	70.18
	70.2
	69.9
	69.96
	70.07
	69.92
	69.88
	69.79
	69.83
	69.96
	69.96
	69.82
	69.63
	69.7
	70.08
	70.47
	70.69
	70.63
	70.37
	69.88
	69.36
	69.38
	70.02
	70.49
	70.36
	69.77
	69.54
	69.84
	70.29
	70.48
	70.45
	70.35
	70.27
	70.03
	69.74
	69.72
	69.8
	69.83
	69.85
	69.95
	69.99
	69.92
	70.02
	70.25
	70.31
	70.23
	69.99
	69.77
	69.79
	69.94
	69.96
	69.91
	69.9
	69.95
	69.94
	69.82
	69.79
	70
	70.21
	70.35
	70.38
	70.22
	70.04
	69.77
	69.73
	70.04
	70.35
	70.51
	70.52
	70.57
	70.67
	70.58
	70.34
	70.21
	70.18
	70.2
	70.11
	69.9
	69.63
	69.77
	69.73
	70.04
	70.35
	70.51
	70.52
	70.57
	70.67
	70.58
	70.34
	70.21
	70.18
	70.2
	70.11
	69.9
	69.63
	69.77
	69.73
	70.04
	70.35
	70.51
	70.52
	70.57
	70.67
	70.58
	70.34
	70.21
	70.18
	70.2
	70.11
	69.9
	69.63
	70.21
	70.18
	70.2

## Sheet: 80
time	Thin	Thout	Tcout	Tcin	mw	FR
0	21.51	21.92	21.14	21.13	0	0
0.166667	21.51	21.92	21.15	21.13	0	5.98958
0.333333	21.51	21.91	21.15	21.13	0	6.32668
0.5	21.51	21.91	21.14	21.13	0	0.694445
0.666667	21.51	21.91	21.15	21.13	0	0.714699
0.833333	21.51	21.91	21.14	21.13	0	0.894097
1	21.51	21.91	21.14	21.13	0	11.8157
1.16667	21.51	21.91	21.14	21.13	0	15.4152
1.33333	21.51	21.91	21.14	21.12	0	4.99855
1.5	21.51	21.91	21.14	21.12	0	1.19502
1.66667	21.51	21.91	21.14	21.12	0	0.742188
1.83333	21.51	21.91	21.14	21.12	0	0.745081
2	21.51	21.91	21.13	21.12	0	1.21238
2.16667	21.51	21.95	21.14	21.09	0	19.8264
2.33333	21.51	21.98	21.32	19.15	0	62.0139
2.5	21.51	22.01	22.57	15.29	0	97.1803
2.66667	21.51	22.04	24.69	12.38	0	89.8698
2.83333	21.51	22.07	26.92	11.88	0	102.86
3	21.51	22.1	27.96	12.96	0	94.2535
3.16667	21.51	22.13	29.12	14.69	0	79.1768
3.33333	21.51	22.16	31.4	16.35	0	91.9126
3.5	21.51	22.19	34.33	17.85	0	107.734
3.66667	21.51	22.22	37.38	18.79	0	129.42
3.83333	21.51	22.25	39.4	19.28	0	96.1169
4	21.51	22.28	40.63	19.5	0	86.8851
4.16667	21.51	22.31	41.53	19.62	0	100.004
4.33333	21.51	22.34	42.28	19.74	0	93.7731
4.5	21.51	22.37	42.8	19.88	0	111.966
4.66667	21.51	22.4	43.47	20.04	0	154.352
4.83333	21.51	22.43	43.95	20.55	0	244.634
5	21.51	22.46	44.5	21.05	0	267.468
5.16667	21.51	22.49	45.05	21.45	0	277.947
5.33333	21.51	22.52	45.6	21.77	0	337.328
5.5	21.51	22.55	45.97	21.94	0	335.774
5.66667	21.51	22.58	46.21	22.03	0	294.252
5.83333	21.51	22.61	46.33	22.12	0	305.469
6	21.51	22.64	46.48	22.21	0	286.173
6.16667	21.51	22.67	46.66	22.43	0	303.85
6.33333	21.51	22.7	46.93	22.57	0	320.955
6.5	21.51	22.77	47.2	22.68	0	272.29
6.66667	21.51	22.77	47.62	22.82	0	282.474
6.83333	21.51	22.79	48.1	22.95	0	271.988
7	21.51	22.81	48.65	23.09	0	271.169
7.16667	21.51	22.85	49.19	23.25	0	323.928
7.33333	21.51	22.87	49.53	23.36	0	339.685
7.5	21.51	22.89	49.87	23.45	0	261.275
7.66667	21.51	22.93	50.14	23.53	0	272.674
7.83333	21.51	22.97	50.31	23.65	0	348.973
8	21.51	22.99	50.45	23.66	0	333.995
8.16667	21.51	23.02	50.66	23.69	0	310.431
8.33333	21.51	23.05	50.98	23.69	0	285.751
8.5	21.51	23.12	51.48	23.77	0	281.746
8.66667	21.51	23.2	51.92	23.9	0	296.386
8.83333	21.51	23.25	52.38	23.95	0	311.305
9	21.51	23.32	52.78	24.04	0	275.797
9.16667	21.51	23.39	53.1	24.12	0	218.925
9.33333	21.51	23.46	53.25	24.21	0	329.203
9.5	21.51	23.51	53.31	24.27	0	387.051
9.66667	21.51	23.53	53.29	24.25	0	306.877
9.83333	21.51	23.55	53.35	24.22	0	303.413
10	21.52	23.61	53.44	24.29	0	280.247
10.1667	21.54	23.68	53.73	24.33	0	306.826
10.3333	21.57	23.75	54.05	24.42	0	316.181
10.5	22.71	23.82	54.42	24.46	0	259.029
10.6667	28.21	23.92	54.75	24.55	0	261.059
10.8333	30.72	24.04	54.83	24.68	0	281.544
11	32.98	24.12	54.84	24.76	0	318.348
11.1667	34.85	24.16	54.83	24.8	0	309.483
11.3333	36.36	24.19	54.86	24.87	0	312.338
11.5	37.68	24.19	55.11	24.88	0	308.608
11.6667	38.75	24.24	55.44	24.97	0	336.965
11.8333	39.76	24.28	55.86	25	0	311.943
12	40.75	24.33	56.14	25.02	0	270.845
12.1667	41.61	24.41	56.26	25.11	0.0371088	259.902
12.3333	42.33	24.51	56.31	25.26	0.00436574	252.639
12.5	43.15	24.59	56.24	25.4	0.00545718	335.642
12.6667	43.9	24.62	56.19	25.45	0.0371088	290.652
12.8333	44.67	24.62	55.98	25.52	0.0371088	350.087
13	45.31	24.63	55.83	25.56	0.0371088	358.514
13.1667	46.07	24.64	55.85	25.53	0.0371088	232.13
13.3333	46.72	24.72	56	25.61	0.0371088	275.777
13.5	47.22	24.82	56.05	25.73	0.0654861	302.99
13.6667	47.67	24.92	56.24	25.85	0.0742176	305.557
13.8333	48.1	24.98	56.53	25.94	0.0742176	294.718
14	48.55	25.02	56.98	26.03	0.0742176	256.985
14.1667	49.11	25.06	57.37	26.15	0.0764005	257.603
14.3333	49.54	25.1	57.82	26.22	0.111326	294.809
14.5	49.9	25.13	58.26	26.31	0.111326	356.801
14.6667	50.43	25.13	58.64	26.37	0.111326	338.566
14.8333	50.99	25.13	58.87	26.48	0.111326	269.876
15	51.54	25.14	59.09	26.58	0.125515	267.868
15.1667	51.98	25.19	59.18	26.71	0.148435	335.191
15.3333	52.33	25.22	59.34	26.76	0.148435	351.515
15.5	52.71	25.24	59.46	26.82	0.185544	277.935
15.6667	53.11	25.3	59.51	26.9	0.185544	310.57
15.8333	53.38	25.38	59.68	26.96	0.222653	337.383
16	53.7	25.45	59.88	27.05	0.259762	308.733
16.1667	54.06	25.53	59.98	27.08	0.297962	277.918
16.3333	54.5	25.65	60.11	27.11	0.335071	267.361
16.5	54.77	25.77	60.25	27.19	0.335071	297.448
16.6667	54.92	25.88	60.28	27.23	0.372179	338.736
16.8333	55.12	25.95	60.28	27.27	0.409288	313.273
17	55.41	26.01	60.29	27.24	0.446397	278.54
17.1667	55.68	26.1	60.31	27.24	0.484597	287.778
17.3333	55.8	26.25	60.51	27.34	0.539169	337.88
17.5	56.05	26.36	60.54	27.39	0.581735	316.156
17.6667	56.24	26.44	60.51	27.35	0.633032	247.851
17.8333	56.45	26.56	60.23	27.41	0.670141	304.834
18	56.65	26.71	60.18	27.51	0.70725	302.457
18.1667	56.86	26.84	60.18	27.61	0.742176	270.255
18.3333	57.1	26.95	60.41	27.69	0.744359	294.093
18.5	57.3	27.03	60.72	27.75	0.781468	327.837
18.6667	57.44	27.09	61.06	27.77	0.818577	337.875
18.8333	57.68	27.16	61.45	27.77	0.855685	280.271
19	57.99	27.27	61.75	27.84	0.893885	211.493
19.1667	58.24	27.44	61.93	28.02	0.893885	231.356
19.3333	58.56	27.52	62.06	28.19	0.930994	374.915
19.5	58.78	27.49	62.19	28.29	0.930994	385.723
19.6667	59.06	27.4	62.19	28.3	0.968103	287.734
19.8333	59.24	27.36	62.24	28.33	0.997572	332.008
20	59.26	27.39	62.34	28.35	1.01285	291.483
20.1667	59.32	27.44	62.42	28.39	1.05323	288.576
20.3333	59.31	27.56	62.57	28.48	1.11654	326.227
20.5	59.36	27.68	62.79	28.57	1.15474	290.632
20.6667	59.53	27.81	62.87	28.64	1.19185	276.074
20.8333	59.7	27.94	63.1	28.71	1.21258	312.798
21	59.81	28.02	63.26	28.72	1.23769	287.691
21.1667	59.95	28.11	63.22	28.78	1.26606	263.438
21.3333	60.07	28.22	63.2	28.89	1.30317	340.864
21.5	60.14	28.26	63.11	28.93	1.34028	322.522
21.6667	60.24	28.27	63.03	28.9	1.37739	289.278
21.8333	60.33	28.36	62.93	28.94	1.4145	301.405
22	60.35	28.5	62.89	29.04	1.46143	298.272
22.1667	60.42	28.61	62.96	29.12	1.48981	315.548
22.3333	60.59	28.7	63.12	29.16	1.52692	308.485
22.5	60.94	28.78	63.21	29.11	1.56403	245.936
22.6667	61.07	28.95	63.03	29.21	1.60113	278.398
22.8333	61.26	29.09	62.85	29.37	1.63824	319.068
23	61.33	29.1	62.76	29.45	1.67535	321.247
23.1667	61.31	29.07	62.82	29.5	1.71246	304.878
23.3333	61.43	29.09	62.77	29.61	1.71246	280.773
23.5	61.63	29.15	62.93	29.75	1.75066	296.51
23.6667	61.84	29.13	63.31	29.8	1.75939	305.503
23.8333	62.01	29.13	63.73	29.81	1.78777	298.315
24	62.12	29.15	64.21	29.84	1.82488	213.482
24.1667	62.21	29.26	64.6	30.07	1.82597	254.369
24.3333	62.38	29.31	64.99	30.28	1.86199	375.229
24.5	62.55	29.23	65.29	30.15	1.86199	338.992
24.6667	62.49	29.14	65.44	28.22	1.8991	248.714
24.8333	62.45	29.12	65.6	26.36	1.90455	320.684
25	62.55	29.1	65.56	24.9	1.93621	375.816
25.1667	62.61	29.03	65.52	23.34	1.97331	308.776
25.3333	62.52	28.98	65.35	22.32	2.01152	284.838
25.5	62.67	28.99	65.14	22.02	2.04862	299.443
25.6667	62.87	29.02	65.08	22.09	2.08573	320.94
25.8333	63.03	29.02	65.23	21.56	2.15995	298.775
26	63.11	29.02	65.48	21.14	2.19706	270.534
26.1667	63.26	29.1	65.67	21.64	2.23417	299.426
26.3333	63.39	29.15	65.79	21.99	2.27128	317.218
26.5	63.49	29.11	65.94	24.04	2.30948	298.562
26.6667	63.62	29.09	66.06	26.4	2.34659	279.287
26.8333	63.75	29.05	66.23	27.89	2.38369	262.999
27	63.83	29	66.43	28.98	2.4208	323.734
27.1667	63.93	28.92	66.48	29.36	2.42299	350.311
27.3333	64.11	28.81	66.35	29.32	2.49502	292.898
27.5	64.23	28.78	66.03	29.38	2.53213	306.214
27.6667	64.42	28.85	65.77	29.38	2.56924	287.863
27.8333	64.6	28.98	65.6	29.63	2.60744	280.003
28	64.77	29.13	65.59	29.9	2.64455	300.137
28.1667	64.75	29.2	65.72	29.9	2.68166	330.001
28.3333	64.82	29.24	65.95	29.59	2.75587	330.843
28.5	64.83	29.31	66.27	29.36	2.79298	269.873
28.6667	64.87	29.51	66.49	29.57	2.83009	245.531
28.8333	65	29.72	66.71	30.05	2.86829	254.552
29	65.1	29.85	66.86	30.49	2.9054	301.645
29.1667	65.1	29.86	66.91	30.74	2.90649	336.238
29.3333	65.06	29.77	67.02	30.67	2.94251	334.44
29.5	65.04	29.69	67.03	30.64	2.97962	338.786
29.6667	65.05	29.66	66.84	30.4	3.01673	311.583
29.8333	65.01	29.7	66.55	30.3	3.05384	280.231
30	64.98	29.84	66.38	30.45	3.10186	276.949
30.1667	64.98	29.97	66.36	30.42	3.16516	284.391
30.3333	64.98	30.07	66.38	30.6	3.20336	315.45
30.5	64.89	30.16	66.55	30.49	3.24047	291.473
30.6667	64.87	30.27	66.74	30.71	3.27758	311.415
30.8333	64.93	30.36	67	30.65	3.31469	294.676
31	65.02	30.45	67.2	30.82	3.3518	228.653
31.1667	65.12	30.57	67.15	31.21	3.38891	265.567
31.3333	65.19	30.62	66.81	31.45	3.40309	333.912
31.5	65.25	30.58	66.6	31.55	3.42602	365.295
31.6667	65.42	30.5	66.63	31.4	3.46421	292.875
31.8333	65.49	30.46	67	31.33	3.50132	284.293
32	65.54	30.51	67.38	30.47	3.53843	334.343
32.1667	65.67	30.56	67.48	26.19	3.57554	314.107
32.3333	65.72	30.62	67.61	23.82	3.61265	273.707
32.5	65.8	30.68	67.65	22.61	3.64976	285.246
32.6667	65.86	30.75	67.71	22.65	3.68687	224.575
32.8333	65.89	30.77	67.91	24.17	3.68687	238.164
33	66.09	30.67	68.16	24.91	3.72507	370.185
33.1667	66.35	30.43	68.39	23.79	3.76218	396.253
33.3333	66.52	30.16	68.6	22.37	3.79929	312.935
33.5	66.49	30.01	68.8	20.71	3.83639	208.53
33.6667	66.43	30.08	68.91	22.71	3.8735	292.282
33.8333	66.42	30.14	68.99	25.28	3.91061	332.124
34	66.28	30.03	68.93	26.12	3.94772	299.67
34.1667	66.3	29.9	68.88	25.7	3.98483	327.763
34.3333	66.45	29.83	68.71	24.84	4.02303	347.781
34.5	66.55	29.78	68.75	22.99	4.09725	298.996
34.6667	66.57	29.8	68.68	21.33	4.13436	265.202
34.8333	66.55	29.95	68.73	21.84	4.17147	311.573
35	66.62	30.09	68.75	22.64	4.23149	321.714
35.1667	66.8	30.15	68.7	23.21	4.28279	284.622
35.3333	66.82	30.12	68.66	22.81	4.32099	264.239
35.5	66.68	30.08	68.66	22.9	4.3581	297.399
35.6667	66.4	30.05	68.77	23.13	4.39521	302.533
35.8333	66.08	29.98	68.85	23.63	4.43232	310.295
36	66.04	29.91	69	24.22	4.46943	308.09
36.1667	66.22	29.78	69.11	23.39	4.50654	294.712
36.3333	66.28	29.73	69.32	23.65	4.54364	312.729
36.5	66.19	29.71	69.51	23.39	4.59276	273.857
36.6667	66.21	29.72	69.7	23.91	4.61895	272.941
36.8333	66.28	29.74	69.72	24.85	4.65606	310.551
37	66.42	29.66	69.9	25.14	4.69317	321.67
37.1667	66.41	29.52	69.91	24.08	4.73028	316.089
37.3333	66.29	29.41	69.91	23.42	4.76739	297.651
37.5	66.16	29.42	69.96	23.58	4.84161	301.225
37.6667	66.13	29.49	69.81	23.55	4.87981	311.619
37.8333	66.14	29.51	69.58	23.53	4.91692	303.284
38	66.14	29.53	69.25	22.7	4.95402	284.683
38.1667	66.36	29.6	69.07	22.85	5.02824	274.544
38.3333	66.35	29.69	68.96	23.22	5.06535	306.932
38.5	66.08	29.74	69.06	23.69	5.10246	321.905
38.6667	66.01	29.7	69.15	22.82	5.13957	294.078
38.8333	66.17	29.75	69.44	23.01	5.21488	308.698
39	66.35	29.79	69.72	22.64	5.25199	298.504
39.1667	66.53	29.84	69.87	22.75	5.28909	228.589
39.3333	66.57	29.94	70.11	24.81	5.3262	267.364
39.5	66.68	29.89	70.25	26.22	5.3262	347.771
39.6667	66.67	29.63	70.3	26.24	5.36331	333.404
39.8333	66.64	29.3	70.34	25.43	5.40042	322.448
40	66.66	29.07	70.41	24.29	5.43753	278.187
40.1667	66.67	28.99	70.38	24.03	5.47573	295.477
40.3333	66.72	29.02	70.35	24.04	5.51284	347.974
40.5	66.88	29.06	70.35	23.21	5.58706	261.615
40.6667	66.92	29.17	70.35	23.74	5.62417	282.449
40.8333	67.06	29.29	70.38	24.13	5.66127	334.081
41	67.29	29.32	70.46	23.71	5.69838	296.039
41.1667	67.47	29.35	70.35	23.41	5.73658	276.817
41.3333	67.66	29.42	70.35	24.21	5.77369	312.157
41.5	67.78	29.41	70.41	24.2	5.84791	308.714
41.6667	67.71	29.34	70.51	23.87	5.88502	271.233
41.8333	67.78	29.35	70.49	24.16	5.92213	316.875
42	67.82	29.35	70.6	24.29	5.95924	312.293
42.1667	67.91	29.34	70.62	24.42	5.99634	280.084
42.3333	67.9	29.33	70.68	25.07	6.03454	292.393
42.5	67.86	29.27	70.7	24.6	6.07165	294.776
42.6667	67.84	29.28	70.65	25.01	6.10876	297.659
42.8333	67.82	29.3	70.68	25.68	6.14587	317.179
43	67.79	29.21	70.71	25.28	6.18298	330.143
43.1667	67.75	29.1	70.78	24.09	6.25611	295.265
43.3333	67.72	29.13	70.77	23.93	6.29431	252.48
43.5	67.69	29.3	70.81	25.25	6.32923	298.89
43.6667	67.94	29.31	70.86	25.32	6.36962	324.745
43.8333	68.24	29.25	70.83	25.45	6.40672	311.541
44	68.17	29.21	70.87	24.98	6.44383	288.005
44.1667	68.19	29.21	70.86	25.42	6.48094	268.367
44.3333	68.17	29.22	70.95	25.72	6.51805	314.631
44.5	68.11	29.18	71.07	25.5	6.55516	341.327
44.6667	67.99	29.13	70.97	24.79	6.6261	285.582
44.8333	67.8	29.13	71.06	24.6	6.66758	269.737
45	67.84	29.22	71.21	25.29	6.70469	306.759
45.1667	67.9	29.24	71.31	25.79	6.74179	298.922
45.3333	68.06	29.19	71.46	25.6	6.7789	298.721
45.5	68.04	29.17	71.5	25.96	6.81601	305.027
45.6667	68	29.11	71.61	25.5	6.85312	323.631
45.8333	67.98	29.08	71.57	25.28	6.89132	299.721
46	68.18	29.07	71.59	24.88	6.94589	256.251
46.1667	68.38	29.13	71.6	25.64	6.98846	311.596
46.3333	68.48	29.17	71.59	26.61	7.03867	342.004
46.5	68.47	29.05	71.64	25.44	7.07687	293.264
46.6667	68.24	28.94	71.67	24.11	7.11397	280.906
46.8333	68.19	29.01	71.71	24.46	7.15108	304.511
47	68.2	29.15	71.79	25.03	7.19801	298.128
47.1667	67.95	29.23	71.82	25.54	7.2635	315.146
47.3333	67.9	29.23	71.86	24.98	7.30061	313.533
47.5	68	29.24	71.83	25.25	7.33772	277.957
47.6667	68.11	29.28	71.93	25.69	7.41085	283.137
47.8333	68.09	29.29	71.85	25.54	7.45014	325.804
48	68.12	29.27	71.87	25.06	7.48725	306.907
48.1667	68.26	29.29	71.72	24.44	7.53199	284.635
48.3333	68.4	29.39	71.7	24.77	7.59857	294.999
48.5	68.42	29.48	71.64	25.02	7.63568	305.328
48.6667	68.49	29.5	71.64	24.56	7.67279	333.5
48.8333	68.66	29.51	71.54	24.31	7.7481	281.937
49	68.69	29.58	71.36	24.21	7.78521	274.861
49.1667	68.82	29.7	71.23	24.9	7.82232	324.164
49.3333	68.76	29.71	71.17	24.31	7.88234	286.901
49.5	68.59	29.76	71.28	25.13	7.93364	270.884
49.6667	68.57	29.79	71.25	25.65	7.97075	327.718
49.8333	68.47	29.76	71.5	25.8	8.00786	307.325
50	68.36	29.7	71.5	26	8.04606	293.15
50.1667	68.41	29.65	71.67	25.74	8.08317	302.904
50.3333	68.46	29.6	71.82	25.08	8.12028	247.342
50.5	68.6	29.67	71.96	26.56	8.15739	275.557
50.6667	68.72	29.68	72.1	27.68	8.19449	330.738
50.8333	68.91	29.54	72.14	27.79	8.23161	344.546
51	69.1	29.35	72.12	27.02	8.26871	296.966
51.1667	69.21	29.21	72.18	25.74	8.30582	280.768
51.3333	69.29	29.25	72.15	26.75	8.34402	300.781
51.5	69.31	29.25	71.94	26.31	8.38113	266.087
51.6667	69.18	29.33	71.76	27.63	8.41824	317.287
51.8333	68.98	29.31	71.69	27.05	8.45535	359.641
52	68.83	29.23	71.77	26.2	8.49246	313.313
52.1667	68.99	29.2	71.9	25.28	8.56668	262.857
52.3333	69.17	29.29	72.11	25.37	8.60488	284.256
52.5	69.35	29.42	72.35	26.43	8.64198	302.397
52.6667	69.46	29.46	72.68	27.1	8.67909	292.102
52.8333	69.66	29.41	72.78	27.08	8.7162	293.435
53	69.86	29.37	73.07	27.44	8.75331	263.941
53.1667	69.87	29.34	73.27	28.39	8.79042	308.766
53.3333	69.84	29.25	73.2	28.23	8.82753	354.274
53.5	69.83	29.12	72.99	27.28	8.86464	306.652
53.6667	69.75	29.06	72.73	26.61	8.90284	292.95
53.8333	69.74	29.08	72.54	26.31	8.93994	318.456
54	69.62	29.14	72.35	25.44	9.01416	314.809
54.1667	69.56	29.23	72.13	24.75	9.06983	304.245
54.3333	69.46	29.38	72.16	24.13	9.12549	265.595
54.5	69.46	29.59	72.28	24.86	9.1626	289.317
54.6667	69.51	29.75	72.3	25.47	9.23791	338.727
54.8333	69.55	29.79	72.55	25.32	9.27502	272.454
55	69.62	29.83	72.56	26.02	9.31649	265.589
55.1667	69.73	29.86	72.65	26.95	9.38525	316.779
55.3333	69.86	29.82	72.45	27.39	9.42345	300.051
55.5	69.98	29.73	72.37	27.18	9.46165	273.195
55.6667	69.99	29.67	72.39	27.46	9.49876	339.755
55.8333	70	29.63	72.41	27.71	9.53587	322.422
56	69.92	29.54	72.51	25.93	9.58171	293.09
56.1667	69.97	29.54	72.44	25.05	9.6472	288.957
56.3333	69.86	29.69	72.68	26.26	9.68431	307.509
56.5	69.82	29.78	72.82	26.11	9.75961	293.659
56.6667	69.83	29.83	72.88	26.63	9.79672	251.46
56.8333	69.95	29.87	72.92	27.62	9.83383	303.986
57	70.1	29.82	72.99	28.1	9.87094	341.14
57.1667	70.19	29.71	72.97	27.62	9.90805	314.408
57.3333	70.24	29.61	72.86	26.78	9.94516	307.468
57.5	70.38	29.61	72.82	26.02	9.991	281.182
57.6667	70.43	29.71	72.75	26.71	10.0434	290.625
57.8333	70.29	29.8	72.78	27.55	10.0947	316.495
58	70.23	29.8	72.73	26.82	10.1318	337.335
58.1667	70.13	29.81	72.75	26.53	10.206	294.485
58.3333	70.11	29.86	72.76	25.84	10.2431	268.992
58.5	69.87	29.97	72.81	26.06	10.2802	304.58
58.6667	69.76	30.06	72.79	26.07	10.3544	266.311
58.8333	69.74	30.15	72.86	27.03	10.3926	280.067
59	69.82	30.19	72.68	28.36	10.4298	341.651
59.1667	69.98	30.08	72.65	27.64	10.4669	333.012
59.3333	70.01	29.94	72.65	26.29	10.5083	274.852
59.5	69.95	29.97	72.6	25.87	10.5782	291.322
59.6667	69.88	30.11	72.57	26.56	10.6164	298.831
59.8333	69.78	30.19	72.31	27.36	10.6535	310.948
60	69.72	30.17	72.12	27.11	10.7255	328.247
60.1667	69.66	30.14	71.99	26.51	10.7648	286.822
60.3333	69.65	30.17	72.07	26.32	10.8019	281.671
60.5	69.45	30.24	72.27	26.75	10.839	254.437
60.6667	69.43	30.31	72.4	28.42	10.8762	291.914
60.8333	69.48	30.27	72.64	29.04	10.9144	338.818
61	69.6	30.12	72.77	27.94	10.9798	282.125
61.1667	69.71	30.05	72.89	28.02	10.9973	290.443
61.3333	69.92	30.05	73.05	28.31	11.0257	295.929
61.5	70.28	30.06	73.13	29.43	11.0628	278.069
61.6667	70.39	30.02	73.09	30.1	11.0999	324.777
61.8333	70.42	29.92	73.4	29.27	11.137	333.653
62	70.6	29.82	73.52	28.73	11.1752	317.083
62.1667	70.61	29.78	73.72	27.09	11.2494	302.128
62.3333	70.66	29.87	73.69	27.35	11.2865	278.776
62.5	70.69	29.98	73.63	27.72	11.3236	287.036
62.6667	70.68	30.06	73.67	28.17	11.3607	309.841
62.8333	70.82	30.09	73.46	27.87	11.435	344.88
63	70.95	30.07	73.15	27.11	11.4732	317.27
63.1667	71.16	30.07	72.93	25.58	11.5408	271.794
63.3333	71.24	30.17	72.82	26.36	11.5845	296.674
63.5	71.26	30.26	72.86	25.83	11.6587	297.927
63.6667	71.26	30.33	72.95	26.25	11.6958	306.444
63.8333	71.35	30.38	73.02	25.86	11.7417	277.209
64	71.39	30.47	73.24	26.59	11.8082	266.764
64.1667	71.5	30.58	73.39	28.33	11.8453	330.229
64.3333	71.69	30.52	73.38	28.41	11.8825	268.766
64.5	71.86	30.44	73.46	29.22	11.9196	309.536
64.6667	72.01	30.37	73.59	29.2	11.9567	317.394
64.8333	72.07	30.26	73.68	29.22	11.9938	310.318
65	72.15	30.2	73.74	28.78	12.0658	336.931
65.1667	72.12	30.13	73.89	27.26	12.1062	245.307
65.3333	71.89	30.21	73.92	27.96	12.1433	309.554
65.5	71.76	30.3	73.98	28.31	12.1804	333.119
65.6667	71.81	30.3	74.09	27.93	12.2546	269.045
65.8333	71.86	30.31	74	27.71	12.2917	275.068
66	71.93	30.38	74.16	28.28	12.3299	319.154
66.1667	71.9	30.39	74.1	27.96	12.3681	310.531
66.3333	71.85	30.42	73.99	27.83	12.4413	278.158
66.5	71.87	30.48	73.82	27.79	12.4784	306.38
66.6667	72.06	30.55	73.76	28.18	12.534	338.067
66.8333	72.38	30.55	73.72	26.85	12.5897	313.916
67	72.37	30.59	73.8	26.44	12.6366	322.299
67.1667	72.52	30.68	73.72	26.08	12.7021	305.718
67.3333	72.78	30.79	73.92	25.54	12.7763	257.608
67.5	72.79	30.94	73.96	26.78	12.8134	277.883
67.6667	72.73	31.02	73.99	27.86	12.8506	303.866
67.8333	72.66	31.02	74.09	28.35	12.8909	284.755
68	72.49	30.95	74.02	28.59	12.963	329.877
68.1667	72.43	30.86	74.08	28.21	13.0001	327.716
68.3333	72.45	30.78	74.13	27.22	13.0372	270.532
68.5	72.49	30.84	73.99	27.67	13.1114	301.06
